# Supplementary material for: Characterization of Metagenome-Assembled Genomes and Carbohydrate-Degrading Genes in the Gut Microbiota of Tibetan Pig
Source: Front Microbiol. 2020 Dec 23;11:595066. doi: 10.3389/fmicb.2020.595066 (PMC7785962; doi:10.3389/fmicb.2020.595066)
Supplement: Supplementary file 3 [file Table_1.XLSX]

## Sheet: Table S1
Table S1. Information on the Tibetan pig fecal samples collected in this study.
Sample ID	Date	Location	Coordinates	Elevation (m)	Sex
ZLC-1	2019-08-07	Xizang, China	29°40'N, 94°19'E	2995	Male
ZLC-2	2019-08-07	Xizang, China	29°40'N, 94°19'E	2995	Male
ZLC-3	2019-08-07	Xizang, China	29°40'N, 94°19'E	2995	Male
ZLC-4	2019-08-07	Xizang, China	29°40'N, 94°19'E	2995	Male
ZLC-5	2019-08-07	Xizang, China	29°40'N, 94°19'E	2995	Male
ZLC-6	2019-08-07	Xizang, China	29°40'N, 94°19'E	2995	Male
ZC-1	2019-08-01	Xizang, China	31°20'N, 96°56'E	3250	Female
ZC-2	2019-08-01	Xizang, China	31°20'N, 96°56'E	3250	Female
ZC-3	2019-08-01	Xizang, China	31°20'N, 96°56'E	3250	Female
ZC-4	2019-08-01	Xizang, China	31°20'N, 96°56'E	3250	Female
ZC-5	2019-08-01	Xizang, China	31°20'N, 96°56'E	3250	Female
