# Supplementary material for: Characterization of Metagenome-Assembled Genomes and Carbohydrate-Degrading Genes in the Gut Microbiota of Tibetan Pig
Source: Front Microbiol. 2020 Dec 23;11:595066. doi: 10.3389/fmicb.2020.595066 (PMC7785962; doi:10.3389/fmicb.2020.595066)
Supplement: Supplementary file 5 [file Table_3.XLSX]

## Sheet: Table S3
Table S3. Estimates of genome coverage percentages of the recovered MAGs across the metagenomes of Tibetan pigs.
ID	ZC1	ZC2	ZC3	ZC4	ZC5	ZLC1	ZLC2	ZLC3	ZLC4	ZLC5	ZLC6	No. of MAGs with >80% coverage
MAG080	0.947074	0.944797	1	0.951993	0.949953	0.942962	0.936532	0.910321	0.941628	0.938864	0.942067	11
MAG094	0.899917	0.913471	0.838869	0.972698	0.891602	0.999933	0.913907	0.953918	0.978628	0.971541	0.887726	11
MAG272	0.996204	0.985541	0.985373	0.999992	0.990435	0.988917	0.922056	0.972685	0.999624	0.985378	0.883213	11
MAG287	0.987079	0.995909	0.994194	0.992638	0.985552	1	0.974576	0.973383	0.997525	0.974333	0.980944	11
MAG294	0.996434	0.989181	0.882532	0.999901	0.868393	0.985798	0.836789	0.978384	0.988097	0.989025	0.874815	11
MAG311	0.923504	0.915354	0.918469	0.928031	0.90352	0.954175	0.856923	0.984077	0.963503	0.937051	0.999682	11
MAG322	0.999865	0.999811	0.991253	0.949051	0.961622	0.995958	0.99658	0.881429	0.995728	0.996956	0.817933	11
MAG001	0.985795	0.983984	0.983771	0.686692	0.984845	0.999511	0.999996	0.965637	0.999951	0.999996	0.999615	10
MAG034	0.967094	0.957135	0.999838	0.894241	0.958626	0.866557	0.926381	0.942685	0.657026	0.926818	0.941498	10
MAG071	0.97746	0.999976	0.994248	0.989541	0.998976	0.918123	0.867986	0.989971	0.989758	0.989819	0.149379	10
MAG172	0.969825	0.913641	0.934586	0.918128	0.956566	0.930798	0.955709	0.746033	0.944493	0.999913	0.958256	10
MAG224	0.999898	0.999419	0.999188	0.999371	0.999623	0.999681	0.880437	0.99418	0.999625	0.999912	0.785385	10
MAG266	0.993067	0.997984	0.987299	0.998575	0.991819	0.998058	0.916599	1	0.98975	0.988309	0.523857	10
MAG297	0.982325	0.942382	0.884682	0.940372	0.999973	0.907402	0.941431	0.948428	0.374376	0.876788	0.900864	10
MAG298	0.854183	0.916866	0.992815	0.965094	0.583204	0.832667	0.82507	0.891912	0.924242	0.80737	0.902469	10
MAG016	0.991623	0.989887	0.999979	0.994998	0.995398	0.99457	0.116374	0.989616	0.892839	0.99134	0.133893	9
MAG058	0.935244	0.908049	0.765959	0.787972	0.838612	0.977496	0.976347	0.999765	0.962006	0.900833	0.964978	9
MAG070	0.961374	0.950599	0.946505	0.93743	0.49893	0.988568	0.994545	0.209672	0.966944	1	0.945028	9
MAG074	0.920458	0.940368	0.894063	0.837329	0.941105	0.991516	0.673592	0.943999	0.998328	0.924934	0	9
MAG107	0.88184	0.838751	0.925226	0.821215	0.566744	0.984707	0.695214	0.999817	0.963828	0.936302	0.802243	9
MAG127	0.984263	0.989039	0.608342	0.84968	0.978611	0.985534	0.999073	0.982506	0.451976	0.96173	0.9776	9
MAG188	0.945608	0.734229	0.898314	0.903797	0.977552	0.976932	0.993815	0.852578	0.945607	0.59755	0.999438	9
MAG196	0.94912	0.886743	0.915945	0.924081	0.929654	0.998515	0.821569	0.593786	0.979398	0.937485	0.596949	9
MAG199	0.945472	0.98208	0.966294	0.551578	0.98751	0.978639	0.980598	0.999992	0.713014	0.846433	0.994398	9
MAG009	0.87665	0.934368	0.648805	0.982668	0.84152	0.999274	0.553795	0.997351	0.996031	0.985483	0.491985	8
MAG018	0.93184	0.830579	0.887159	0.814947	0.908171	0.999831	0.449078	0	0.888174	0.939867	0.112259	8
MAG042	0.970175	0.968473	0.378907	0.302518	0.968085	0.966705	0.999031	0.766956	0.986732	0.99753	0.99998	8
MAG044	0.976871	0.990846	0.629422	0.753041	0.999863	0.94512	0.972287	0.905052	0.339638	0.861484	0.942683	8
MAG061	0.993355	0.999665	0.948164	0.951545	0.994689	0.924387	0.68154	0.960005	0.853579	0.62832	0	8
MAG067	0.999523	0.947385	0.937081	0.874543	0.942411	0.90168	0.63412	0.926968	0.819297	0.606201	0	8
MAG082	0.663389	0.663064	0.969093	0.868413	0.506062	0.999562	0.982992	0.981408	0.982759	0.919772	0.979889	8
MAG086	0.528024	0.181901	0.84634	0.478615	0.911974	0.998163	0.995286	0.984965	0.999982	0.927994	0.998042	8
MAG088	0.869181	0.85282	0.537112	0.831862	0.848185	0.963661	0.307154	0.998653	0.952157	0.852923	0.682294	8
MAG096	0.9999	0.993054	0.638105	0.994649	0.979577	0.936886	0.250523	0.881952	0.929976	0.874068	0.41121	8
MAG098	0.951347	0.997128	0.894499	0.810518	0.899309	0.927276	0	0	0.858289	0.807791	0	8
MAG099	0.890309	0.90193	0.873644	0.848212	0.923573	0.99884	0.638617	0.921287	0.814788	0.637415	0	8
MAG105	0.551821	0.922081	0.591556	0.734995	0.960178	0.951462	0.889757	1	0.958279	0.963116	0.958707	8
MAG114	0.958267	0.591375	0.809119	0.712472	0.859906	0.943108	0.993061	0	0.999726	0.986453	0.998287	8
MAG142	0.998229	0.937476	0.832974	0.776538	0.904883	0.666764	0.959937	0.927996	0.887075	0.834087	0.795743	8
MAG146	0.776137	0.87506	0.865084	0.932138	0.553507	0.842634	0.799262	0.90089	0.999541	0.99909	0.891753	8
MAG158	0.948317	0.967864	0.487766	0.726423	0.932177	0.934788	0.972859	0.99976	0.327795	0.847008	0.912451	8
MAG174	0.820015	0.892646	0.81639	0.649635	0.882467	0.90652	0.952606	0.571184	0.997328	0.953089	0.490944	8
MAG193	0.971958	0.966682	0.788392	0.936829	0.745768	0.888503	0.927913	0.986579	0.997174	0.999951	0.554172	8
MAG230	0.978817	0.975614	0.999988	0.964817	0.922589	0.664978	0.968453	0.967458	0.239724	0.168061	0.976726	8
MAG237	0.961042	0.944237	0.824042	0.990108	0.949462	0.860097	0.762731	0.787828	0.887749	0.672361	0.85677	8
MAG256	0.866419	0.696201	0.860683	0.813736	0.119409	0.96548	0.951965	0.999858	0.920213	0.905027	0.164421	8
MAG281	0.927717	0.999015	0.658259	0.988154	0.918997	0.973991	0.951816	0	0.97853	0.330927	0.96892	8
MAG299	0.619663	0.917674	0.917519	0.926619	0.942881	0.853448	0.186323	0.981757	0.930595	0.909929	0	8
MAG307	0.833313	0.821592	0.895953	0.835911	0.840595	0.903174	0.823245	0.530093	0.402516	0.790269	0.999865	8
MAG309	0.99666	0.998418	0.990013	0.960179	0.999684	0.710747	0.863034	0.465251	0.933417	0.734	0.889005	8
MAG312	0.940345	0.961651	0.938048	0.907737	0.811413	0.971137	0.313306	0.545805	0.997781	0.862977	0.10602	8
MAG083	0	0	0.961371	0	0.599862	0.937447	0.979411	0.999986	0.886365	0.966101	0.980711	7
MAG085	0.947364	0.862296	0.986636	0.111017	0.219058	0.988596	0.997179	0.211725	0.999816	0	0.905101	7
MAG130	0.95683	0.831211	0.690432	0.632678	0.787261	0.724908	0.997715	0.937511	0.939693	0.88507	0.864159	7
MAG132	0.956146	0.856037	0.51446	0.377468	0.938256	0.999845	0.972361	0.165781	0.993228	0.789698	0.971865	7
MAG144	0.749241	0.833796	0.840396	0.912535	0.516197	0.889484	0.791345	0.999419	0.914767	0.795636	0.896684	7
MAG151	0.782592	0.980711	0.997001	0.984674	0.984647	0.935934	0.235887	0.77214	0.979313	0.963436	0	7
MAG163	0.985706	0.999577	0.855963	0.834341	0.14583	0.967428	0.870308	0.162903	0.975641	0.157374	0.316595	7
MAG173	0.637592	0.931407	0.93486	0.944423	0.949924	0.881952	0.227171	0.708451	0.956411	0.999087	0	7
MAG186	0.656006	0.99917	0.940417	0.946667	0.973784	0.883983	0.191022	0.695224	0.940323	0.910631	0	7
MAG205	0.942347	0.874403	0.835099	0.870601	0	0.998152	0.720447	0.692325	0.820697	0.105525	0.895712	7
MAG222	0.639656	0.949485	0.923586	0.935747	0.99975	0.831267	0.185235	0.626155	0.89301	0.857175	0	7
MAG227	0.976947	0.999992	0.959097	0.969775	0.956577	0.90148	0.146378	0.725662	0.810993	0.712088	0.114329	7
MAG232	0.837212	0.951285	0.937434	0.664684	0.999273	0.757393	0.880115	0.467783	0.887536	0.865446	0.366155	7
MAG233	0.895031	0.644612	0.872761	0.984799	0.919527	0.852199	0.89475	0.697404	0.779197	0.459924	0.911074	7
MAG234	0.737468	0.856703	0.826609	0.914324	0.977778	0.755662	0.734613	0.866137	0.874743	0.73328	0.830636	7
MAG267	0.5045	0.463827	0.834024	0.142811	0.101713	0.979823	0.962426	0.974836	0.880012	0.977499	0.999938	7
MAG284	0.79131	0.919831	0.956441	0.999927	0.370438	0.303924	0.952064	0.952211	0.860754	0.902992	0.131101	7
MAG303	0.983944	0.995969	0.985055	0.859158	0.508718	0.363805	0.990089	0.924778	0.753359	0.999986	0.574389	7
MAG026	0.93824	0.646586	0.632123	0.995881	0.626617	0.999964	0.558063	0.948936	0.991413	0.860758	0.43574	6
MAG039	0.999487	0.954857	0.957376	0.773563	0.930754	0.830663	0.124068	0	0.759856	0.853571	0	6
MAG045	1	0.998717	0.999817	0.982738	0	0.918566	0	0.15305	0.784146	0.849788	0	6
MAG046	0	0.884879	0	0	0.962245	0.959764	0.944149	0.955836	0	0.249071	0.999999	6
MAG053	0.810334	0.490656	0.819353	0.197013	0.86087	0.249746	0.85338	0	0.896437	0.999921	0.668498	6
MAG054	0.932698	0	0	0.895742	0	0.964499	0.964704	0.403193	0.999975	0.998751	0	6
MAG090	0.395062	0.494574	0.71458	0.303453	0.740757	0.982058	0.95182	0.972457	0.950572	0.920684	0.999999	6
MAG097	0.999904	0.994749	1	0.961904	0.99335	0.526598	0.119153	0.823537	0.16486	0.229524	0.57791	6
MAG106	0.918507	0.760738	0.619737	0.556163	0.710117	0.703032	0.968038	0.891986	0.995478	0.843766	0.801189	6
MAG110	0.931176	0.841348	0.481089	0.366103	0.889094	0.780397	0.843601	0.175302	0.759091	0.99965	0.824283	6
MAG115	0.91207	0.972357	0.82153	0.999696	0.960604	0.940009	0.308628	0	0.284355	0	0	6
MAG116	0.49877	0.819161	0.424971	0.345068	0.495333	0.865323	0.932986	0.999405	0.763148	0.950682	0.9001	6
MAG123	0.731246	0.566574	0.843103	0.595283	0.702309	0.99999	0.974699	0.824708	0.641797	0.867077	0.885492	6
MAG128	0.71602	0.971292	0.63511	0.53792	0.718727	0.997565	0.99732	0.622829	0.957815	0.99767	0.99298	6
MAG137	0.902959	0.999676	0.95704	0.133279	0.238052	0.892535	0.92362	0.368563	0.545417	0.638166	0.959742	6
MAG160	0.869309	0.839442	0.909865	0.184821	0.300943	0.883011	0.91407	0.458912	0.575026	0.660523	0.999982	6
MAG209	0.935079	0.992581	0.817276	0.849146	0	0.975943	0.642177	0.595392	0.679566	0	0.859708	6
MAG217	0.866606	0.947153	0.706725	0.950985	0.997237	0.597003	0.983768	0.76424	0.65219	0.403449	1	6
MAG226	0.933095	0.943718	0.842949	0.760312	0.127535	0.999868	0.939478	0.163935	0.970409	0.151892	0.329296	6
MAG251	0.935677	0.845793	0.978217	0.855599	0	0.95886	0.627646	0.568476	0.673323	0	0.834795	6
MAG252	0.922999	0.930062	0.868907	0.808682	0.943163	0.622355	0.764339	0.38153	0.989951	0.658676	0.787455	6
MAG285	0.722284	0.658158	0.341571	0.628388	0.717314	0.932335	0.99907	0.906406	0.870226	0.974627	0.992339	6
MAG286	0.714225	0.557505	0.782627	0.772537	0.44777	0.915681	0.94702	0.999835	0.974045	0.912859	0.962426	6
MAG314	0.576533	0.810264	0.812019	0.362216	0.80694	0.582529	0.958992	0.948437	0.531922	0.684426	0.999774	6
MAG320	0.413423	0.709593	0.607217	0.194523	0.765386	0.998083	0.997945	0.998329	0.915194	0.999956	0.99813	6
MAG002	0.930307	0.940171	0.999998	0.959557	0.937904	0	0	0	0.6403	0	0	5
MAG011	0.24979	0.446128	0.23663	0	0.940847	0.100286	0.999143	0.92946	0.190475	0.899916	0.999986	5
MAG024	0.723722	0.797441	0.494111	0.999643	0.693354	0.91957	0.417685	0.921066	0.904249	0.867576	0.368585	5
MAG030	0.999682	0.984186	0.892324	0.943025	0.920666	0.664289	0.338882	0	0.640198	0.712492	0.131712	5
MAG032	0.984389	0.697284	0.934328	0.984316	0.999996	0.67538	0.122123	0.503535	0	0.921404	0.117308	5
MAG036	0	0.652204	0.968416	0	0.821073	0.744553	0.993636	0.887019	0.211666	0	0.999725	5
MAG038	0.993253	0.999996	0.999609	0.981551	0.999996	0.373057	0	0	0	0	0	5
MAG047	0.822274	0.83747	0.271104	0.22244	0.415948	0.620932	0.956143	0.999964	0.596865	0.748061	0.855022	5
MAG049	0.972611	0.852122	0.954066	0.844546	0.999986	0.572705	0.238501	0.22207	0.206416	0.173539	0.130299	5
MAG057	0.858254	0.982701	0.981135	0.482911	0.999988	0.258655	0	0.89431	0.232618	0.112161	0.489245	5
MAG059	0.482928	0.415976	0.457684	0.397406	0.889132	0.994467	0.886797	0.999991	0.518822	0.582089	0.98026	5
MAG073	0.322737	0	0.793137	0.648371	0	0.998141	0.997067	0.999215	0.99966	0.9998	0.244869	5
MAG075	0.748597	0	0.999646	0.953218	0	0.892806	0.754788	0.692963	0.821019	0.974083	0	5
MAG076	0.999716	0.99917	0.975362	0.999589	0.8214	0	0	0	0	0	0	5
MAG101	0.595455	0.774472	0.86859	0.152273	0.912629	0.818179	0.999932	0.682935	0.208229	0.266819	0.998318	5
MAG121	0.897548	0.892694	0.866511	0.506552	0.829676	0.647634	0.137603	0	0.992415	0.621287	0	5
MAG122	0.948387	0	0.783814	0.959584	0.957854	0.162766	0	0.964785	0.999983	0	0	5
MAG133	0.962999	0.867033	0.999094	0.838352	0.987036	0.665333	0.328021	0	0.628236	0.706748	0.10695	5
MAG150	0.2473	0.654587	0.167748	0.199897	0.342948	0.937293	0.997102	0.942382	0.644492	0.9248	0.88769	5
MAG167	0.870307	0.922562	0.131691	0.923263	0.19051	0.511236	0.963378	0.170908	0.768366	0.999994	0.149686	5
MAG177	0.197542	0.180469	0.200554	0.182637	0.314929	0.974728	0.997175	0.999916	0.985184	0.993676	0.289334	5
MAG180	0.906113	0.738889	0.603654	0.539497	0.693606	0.720911	0.948515	0.875591	0.872794	0.792835	0.99267	5
MAG185	0.317428	0.655235	0.953363	0	0.971581	0.463504	0.958032	0.841535	0.62917	0.117274	0.999909	5
MAG201	0.179393	0.121833	0	0	0.117597	0.971733	0.988898	0.999702	0.982517	0.949909	0.735206	5
MAG208	0.955631	0	0	0.957935	0.374156	0.99968	0	0	0.960968	0.999974	0	5
MAG210	0.927588	0.133175	0.913037	0.134691	0.112058	0.956014	0.999417	0.351213	0.810392	0.242449	0.199374	5
MAG220	0.238908	0.594995	0.167535	0.188434	0.322118	0.918437	0.940335	0.993607	0.600565	0.854323	0.848742	5
MAG235	0.322368	0.47739	0.105734	0.71106	0.810872	0.887362	0.8807	0.99993	0	0	0.901566	5
MAG244	0.981147	0.863273	0.533785	0.231467	0.970936	0.999801	0.475533	0.101668	0.474079	0.232702	0.978875	5
MAG277	0.30989	0	0.951893	0.247449	0.987712	0.858392	0.779935	0.928106	0.159726	0	0.993946	5
MAG290	0.607716	0.422972	0.566325	0.535749	0.93024	0.792791	0.959563	0.999855	0.771155	0.875908	0.962494	5
MAG318	0.714841	0.604944	0.56834	0.433456	0.796065	0.846654	0.882039	0.998364	0.71269	0.851364	0.861851	5
MAG010	0.96297	0.486977	0.311047	0.942477	0.999993	0.821802	0	0	0.374278	0	0	4
MAG029	0.186707	0.167609	0.185779	0.172068	0.931412	0.999546	0.323522	0.881901	0.291524	0.4193	0.90865	4
MAG037	0.167433	0.218955	0.165566	0.583763	0.797903	0.766708	0.849232	0.850274	0.157473	0.803459	0.999913	4
MAG051	0.874916	0.999978	0	0.895871	0.697986	0.555585	0.151767	0	0.803286	0.168832	0.127009	4
MAG060	0.709911	0.418632	0.605376	0.299311	0.596159	0.566358	0.991953	0.599297	0.915529	0.938565	0.999922	4
MAG062	0.824928	0.722132	0.685029	0.721172	0	0.95302	0.757786	0.982141	0.584929	0.101788	0.828048	4
MAG065	0.438514	0.289205	0.471678	0.190859	0.862456	0.900676	0.999049	0	0.671888	0.726454	0.944371	4
MAG066	0.989126	0.999752	0.958606	0.973744	0.782007	0.104946	0	0.112343	0	0	0	4
MAG077	0.270528	0	0.859289	0.220534	0.830453	0.764651	0.699528	0.999966	0.177188	0.111527	0.956965	4
MAG084	0.910505	0.529455	0.896667	0.200457	0.999793	0.176539	0.690003	0	0.71545	0.821266	0.509682	4
MAG087	0.797779	0.713971	0.968182	0.524317	0.805566	0.359736	0.824177	0.42518	0.585451	0.516975	0.842833	4
MAG089	0.272837	0.157095	0.182069	0.910556	0.385121	0.999318	0.541669	0.375828	0.904944	0.353849	0.852835	4
MAG091	0.864889	0.927919	0.890958	0.762413	0.999969	0	0	0.57874	0.155216	0	0.646249	4
MAG102	0	0	0.116442	0	0	0.349607	0.815571	0.47522	0.876378	0.999576	0.848837	4
MAG103	0.987526	0	0.946574	0	0	0.999997	0.34473	0	0.988498	0	0.505515	4
MAG108	0.969181	0.999806	0.985802	0.978991	0.442151	0.271285	0.792761	0.338224	0.144127	0.630738	0.195224	4
MAG113	0.128531	0	0.311552	0	0	0.365142	0.847466	0	0.916881	0.940345	0.999999	4
MAG119	0	0	0	0	0.572264	0.211272	0.999997	0.919919	0.763146	0.957047	0.996538	4
MAG135	0.832162	0.873949	0.701983	0.606163	0.717583	0.926398	0	0	0.776853	0.998633	0	4
MAG138	0.895044	0.760145	0.635557	0.566347	0.723329	0.608649	0.927276	0.999544	0.843493	0.780246	0.71851	4
MAG145	0.987889	0.999997	0	0.697607	0.9973	0	0	0	0.882952	0	0	4
MAG153	0.98834	0.750742	0.998462	0.836206	0.996483	0.485059	0.511646	0	0.275193	0.217705	0.457827	4
MAG155	0.9465	0.997941	0.642293	0.716495	0.901664	0.476407	0.644866	0.441398	0.651696	0.478253	0.802611	4
MAG161	0.996344	0	0.826797	0.959211	0	0.939476	0.138817	0.126762	0.551992	0.198465	0	4
MAG176	0.992605	0.999928	0.660007	0.955316	0.994421	0.194296	0.279088	0.102735	0.160876	0.168472	0.187423	4
MAG182	0.773168	0.71146	0.843825	0.544455	0.928476	0.346861	0.822239	0.422846	0.577347	0.502015	0.84588	4
MAG189	0.75833	0.45443	0.65692	0.319369	0.64728	0.703507	0.952706	0.640013	0.998812	0.992705	0.850453	4
MAG206	0.919919	0.729797	0.996585	0.924657	0.909154	0.562625	0.229393	0.202743	0.205866	0.167592	0.119472	4
MAG212	0.799997	0.486105	0.981125	0.350322	0.732846	0.512391	0.824046	0.511248	0.871868	0.891728	0.732627	4
MAG213	0.883906	0	0.565282	0.82812	0	0.933916	0.306808	0	0.772161	0.99669	0	4
MAG214	0.999626	0	0.724325	0.993411	0	0.994264	0.348048	0	0.897251	0.659033	0	4
MAG219	0.872364	0.757535	0.999916	0.984126	0.135772	0.572398	0.270185	0.135671	0.876566	0.145462	0.304616	4
MAG243	0.99671	0.999825	0.973581	0.993144	0.428576	0.233943	0.18272	0.187149	0.335159	0.197231	0.189943	4
MAG248	0.913633	0.773174	0.910418	0.999729	0.846537	0.242902	0.334851	0.303625	0.249043	0.292466	0.219171	4
MAG265	0	0	0	0	0.42134	0.83686	0.896307	0.125506	0.742906	0.978618	0.999983	4
MAG270	0.838712	0.999999	0.843129	0.834786	0.601796	0.212294	0.180658	0.142302	0	0.117691	0.114746	4
MAG283	0.874324	0.788855	0.745371	0.77837	0	0.962235	0.895755	0.734166	0.649877	0	0.856306	4
MAG295	0.933766	0.742742	0.829656	0.536558	0.771451	0.362358	0.839686	0.427886	0.585771	0.517103	0.85616	4
MAG296	0.964512	0.987505	0.817899	0.265627	0.999997	0.358735	0.400758	0.110171	0.507323	0.411936	0.347054	4
MAG302	0.908348	0.97719	0.999104	0.807911	0	0	0	0.117173	0	0	0	4
MAG306	0.668718	0.566534	0.537373	0.411943	0.762381	0.837378	0.884692	0.788075	0.777444	0.807256	0.999066	4
MAG308	0.725865	0.663734	0.442776	0.307725	0.931117	0.770397	0.880029	0.970378	0.781763	0.22131	0.999868	4
MAG316	0.868016	0.66281	0.558341	0.99995	0.74948	0.746861	0.867879	0.771974	0.599939	0.925409	0.424193	4
MAG319	0.688282	0.392803	0.568744	0.273616	0.563203	0.531052	0.857745	0.962161	0.895421	0.919946	0.766474	4
MAG005	0	0	0	0	0	0.489031	1	0.999134	0.919679	0	0.551179	3
MAG041	0.864007	0.695062	0.761756	0.713453	0.855128	0.997723	0.223449	0.198632	0.181185	0.329881	0.101415	3
MAG043	0.96998	0.114495	0.122269	0.999997	0.187672	0.920366	0.127312	0.105364	0.119505	0.138438	0.137919	3
MAG048	0.71448	0.175213	0.208912	0.998477	0.87608	0	0	0.103676	0.999978	0.18546	0	3
MAG050	0.480751	0.621217	0.329949	0.255049	0.768824	0.870412	0.226415	0.99976	0.269764	0.955839	0.678453	3
MAG056	0.615128	0.695793	0.819752	0.304432	0.999827	0	0.219206	0.285071	0.123657	0.209743	0.825029	3
MAG072	0.688891	0.757604	0.520387	0.672746	0.999265	0.716587	0.541121	0.825357	0.378894	0.7831	0.868024	3
MAG081	0.840967	0.958894	0.68326	0.550004	0.99121	0.418343	0.572549	0.412195	0.589094	0.417905	0.747197	3
MAG104	0	0.511256	0.997375	0	0.693676	0.546949	0.921998	0.743219	0.172857	0	0.983278	3
MAG112	0.816202	0.982079	0.111333	0.999995	0.437911	0.127379	0.130036	0.361833	0	0.104975	0.114202	3
MAG117	0.620575	0.861568	0.578264	0.957029	0.912628	0.489758	0.370679	0	0.405492	0.514327	0.147233	3
MAG131	0.562321	0.720937	0.418604	0.310789	0.997627	0.825889	0.155948	0.587606	0.223248	0.940384	0.593493	3
MAG147	0	0	0	0	0	0.861337	0.94621	0	0	0.198117	0.999885	3
MAG152	0.999998	0.498151	0.369275	0.910988	0.132531	0.318025	0	0	0.20529	0.925121	0	3
MAG154	0	0	0	0	0	0.401225	0.991148	0.975941	0.536872	0.999697	0.356607	3
MAG157	0.962263	0.656636	0.775132	0.904388	0	0.714892	0.485817	0.239888	0.999303	0.109799	0.567125	3
MAG190	0	0	0.842282	0.975316	0	1	0.147165	0.625184	0.169752	0	0	3
MAG192	0.732929	0.891585	0.479925	0.456282	0.784919	0.653352	0.795726	0.424892	0.83526	0.633027	0.987866	3
MAG194	0.794905	0	0	0.434787	0	0.999864	0.979792	0	0.175741	0.971271	0	3
MAG195	0	0	0	0.100569	0	0.51564	0.822552	0.840129	0.233742	0.123863	0.999966	3
MAG203	0.235584	0.149379	0.760103	0.843819	0.16625	0.999238	0.445099	0.244017	0.89261	0.735439	0.133847	3
MAG215	0	0	0.148165	0.855502	0	0.928517	0.250526	0	0.999972	0	0.150768	3
MAG218	0.708775	0.894085	0.907226	0	0.737577	0.999999	0.14866	0	0	0.60366	0	3
MAG228	0.276548	0.234516	0.441903	0	0.724849	0.328634	0.944444	0.898701	0	0.35445	0.999761	3
MAG229	0.245931	0.210722	0.194644	0.208921	0.205308	0.974512	0.528257	0.698992	0.845786	0.999701	0.252387	3
MAG231	0	0	0	0	0	0.679516	0.616543	0.814324	0.825929	0	0.999716	3
MAG239	0.176889	0	0.87768	0.352463	1	0.493931	0	0.472408	0	0	0.885667	3
MAG242	0.999441	0.911061	0.301091	0.981073	0.699693	0.193794	0.722245	0.30351	0.239841	0.642188	0.102484	3
MAG247	0.626637	0.6778	0.42278	0.639828	0.793666	0.751765	0.577887	0.819937	0.368219	0.810522	0.998776	3
MAG254	0.456318	0.697707	0.839387	0.269046	0.227857	0.339479	0.999552	0.984892	0.439161	0.623243	0.635022	3
MAG255	0.267539	0.234502	0.133047	0.115155	0.244205	0	0.944601	0.417631	0.156316	0.987663	1	3
MAG271	0.416367	0.664139	0.567745	0.519046	0.972607	0.601019	0.809428	0.33129	0.794143	0	0.999808	3
MAG275	0.708967	0	0.760431	0.848491	0	0.989633	0.161548	0.124069	0.989021	0.215862	0	3
MAG289	0.953783	0	0	0.109466	0	0.268676	0.461061	0	0.875425	0.999768	0.137545	3
MAG315	0.524165	0.657629	0.489172	0.269299	0.201112	0.417136	0.976384	0.987571	0.35328	0.609331	0.999457	3
MAG003	0	0	0	0	0	0	0.983788	0.119688	0.999974	0	0	2
MAG004	0	0	0.130909	0	0	0.54032	0.203561	0.992677	0.999995	0.162444	0.665308	2
MAG007	0	0.999987	0.19553	0.487387	0.976741	0	0.186227	0.226205	0.520839	0	0	2
MAG008	0.472785	0	0	0.969708	0.189417	0.999909	0	0.329506	0	0.251264	0	2
MAG012	0	0	0	0	0	0.132273	0.999492	0	0.737025	0.288064	0.984098	2
MAG013	0.519688	0.626151	0.370976	0.288709	0.791447	0.999989	0.278304	0.696981	0.319144	0.967402	0.699631	2
MAG014	0.758398	0	0.850525	0.999806	0	0.106581	0	0	0	0	0	2
MAG015	0	0	0	0	0.946688	0.69612	0.121974	0.999984	0.344103	0.132584	0.157052	2
MAG017	0	0	0.964989	0	0.99992	0.251183	0.123043	0	0.125059	0.128165	0	2
MAG020	0.999815	0	0	0.823371	0	0.270683	0.357126	0	0.134275	0.593791	0	2
MAG022	0	0	0.14502	0	0.999999	0	0	0.983318	0	0	0	2
MAG023	0.947958	0.678296	0	0.999789	0	0	0	0	0	0	0	2
MAG025	0	0	0	0	0	0	0.999652	0.235401	0.969564	0.375739	0	2
MAG027	0.879817	0.999977	0	0.164839	0	0	0	0	0	0	0	2
MAG028	0.371141	0.274894	0.209405	0	0.684731	0.41915	0.324082	0.997861	0.923089	0.639421	0.655813	2
MAG031	0	0	0	0	0.999975	0	0	0.934405	0	0	0	2
MAG033	0	0	0	0	0	0.999996	0.140755	0	1	0.294168	0	2
MAG063	0.511444	0.731094	0.958362	0.674646	0.917182	0.4353	0.316972	0	0.352459	0.432736	0.134387	2
MAG093	0.409155	0	0	0.602656	0.243035	0.498967	0	0.969789	0.54443	1	0	2
MAG095	0.231121	0.179296	0.153243	0.130531	0.213971	0.971096	0.999929	0.110164	0.566593	0.673728	0.292726	2
MAG118	0.740562	0	0	0.493683	0	0.712037	0.831011	0	0.394323	0.998787	0	2
MAG124	0	0	0.198826	0	0	0.371194	0.389913	0.112952	0	0.896012	0.998547	2
MAG125	0	0	0.160263	0	0	0.503731	0.270925	0	0	0.998886	0.86346	2
MAG126	0.401009	0.774229	0	0.409087	0.185055	0.96669	0.231682	0	0.999862	0.489655	0.42225	2
MAG134	0.289899	0	0.705259	0.50883	0	0.105096	0	0	0.903788	0.999959	0	2
MAG136	0.999762	0	0.239388	0.979207	0	0	0	0	0	0	0	2
MAG140	0.77843	0.999715	0.750891	0.838966	0.508462	0	0	0	0	0	0	2
MAG141	0.22284	0.209254	0	0.927791	0.155985	0.797316	0.375262	0	0.999993	0.369988	0	2
MAG148	0.342935	0.119892	0.572457	0.99884	0.139251	0.777559	0.143865	0.145566	0.819622	0.136373	0.143127	2
MAG149	0.161125	0.115345	0.13341	0.137625	0	0.912536	0.566332	0.108854	0.115773	0.998551	0.168143	2
MAG162	0.433979	0.65421	0	0.993321	0.94006	0.677834	0.695403	0.640618	0	0	0.73985	2
MAG166	0.114281	0.129842	0.695055	0	0.259442	0.230172	0.933516	0.223228	0.443608	0.214749	0.99981	2
MAG168	0	0.98493	0.99977	0	0.171393	0	0	0	0	0	0	2
MAG171	0.999747	0	0.134522	0.985763	0	0	0	0	0	0	0	2
MAG178	0.914832	0.396288	0.562041	0.239044	0	0.995961	0.420854	0.395056	0	0.114978	0	2
MAG181	0.913725	0.794839	0	0.999872	0	0.199043	0.76407	0	0	0.463909	0	2
MAG200	0.652943	0.661392	0.19417	0.359153	0	0.417399	0	0.999844	0.873905	0.698392	0	2
MAG204	0.105946	0	0.374858	0.992687	1	0.172943	0	0	0.279556	0	0	2
MAG216	0.62211	0.982707	0.546995	0.783504	0.906095	0.478058	0.358252	0	0.399816	0.515365	0.141183	2
MAG221	0	0	0	0	0	0.986395	0.467279	0.658568	0.707907	0.999724	0	2
MAG225	0.564471	0.996121	0	0.966047	0	0	0	0	0.539155	0.443891	0	2
MAG236	0	0	0	0	0	0	0.999832	0	0.407889	0.95014	0	2
MAG238	0	0	0	0.222954	0	0.195235	0.580677	0.999748	0.275822	0	0.836395	2
MAG240	0.62467	0.563586	0.677884	0.396235	0.61152	0.369608	0.998287	0.372262	0.588484	0.488673	0.837152	2
MAG241	0.439704	0	0.382999	0.855254	0	0	0.694245	0	0.248998	0.999904	0	2
MAG245	0	0	0	0.999904	0	0.904874	0	0.121901	0	0.222179	0	2
MAG249	0.169847	0.15274	0.166776	0.158042	0.998853	0.745841	0.310635	0.618231	0.277545	0.408729	0.914621	2
MAG257	0	0	0	0	0	0.9998	0	0	0.562281	0	0.811176	2
MAG258	0.253856	0.125348	0.717101	0.710338	0.139834	0.999928	0.210411	0.178192	0.999749	0.154414	0.158842	2
MAG259	0.321438	0.17399	0.246002	0.27687	0.808937	0.997808	0.751257	0.109176	0.778438	0.584213	0.699309	2
MAG260	0.69094	0.737487	0.625826	0.197885	0.999976	0.495136	0.889454	0.159631	0.601438	0.343184	0.515798	2
MAG262	0.366966	0.299549	0.204585	0.913123	0.999756	0.534677	0.180798	0.202536	0.797479	0.319145	0.270472	2
MAG263	0.997447	0.782541	0.468738	0.921345	0	0.781322	0.353049	0.195319	0.653144	0.265168	0.212134	2
MAG264	0.226958	0.264349	0.185857	0.802709	0.622768	0.667157	0.677463	0.740866	0.234965	0.999617	0.58574	2
MAG268	0	0	0.127308	0.999927	0.143373	0.179262	0	0	0.966348	0	0	2
MAG274	0	0	0	0	0	0	0.962126	0	0	0	0.999999	2
MAG276	0.492515	0.951046	0	0.999115	0	0	0	0	0.416002	0.350609	0	2
MAG279	0.540945	0.808135	0.644811	0.740336	0.995798	0.49079	0.362461	0	0.410249	0.516296	0.133038	2
MAG288	0.549165	0.291338	0.999774	0	0.549452	0.783586	0.292009	0.181121	0.316378	0	0.913516	2
MAG300	0.496171	0.243772	0.780861	0	0.4832	0.999815	0.342753	0.208243	0.338746	0	0.930462	2
MAG301	0.694446	0.627641	0.742459	0.429309	0.679676	0.463184	0.865023	0.407151	0.687229	0.535042	0.993002	2
MAG305	0.639607	0.309173	0	0.285139	0	0.954438	0.144788	0.99996	0.214129	0	0.472843	2
MAG313	0.771298	0.936895	0.795145	0.565333	0.733906	0.339875	0.788045	0.400924	0.552643	0.479151	0.809076	2
MAG317	0.949105	0	0.999925	0.399368	0	0.374552	0	0	0	0	0	2
MAG321	0.113617	0	0.763779	0.326657	0	0.179326	0	0	0.999802	0.889612	0	2
MAG006	0	0	0	0.999999	0	0	0	0	0	0	0	1
MAG019	0.143774	0.510233	0.126184	0	0.526313	0	0	0.999963	0	0.687661	0.209497	1
MAG021	0.196668	0.102163	0.999976	0.471853	0.135964	0.178657	0.126081	0	0	0	0	1
MAG035	0	0	0	0	0	0	0.546017	0.39041	0.125289	0	0.999993	1
MAG040	0.442953	0.674666	0.429685	0.604139	0.79437	0.68846	0.484173	0	0.628399	0.99908	0.197692	1
MAG052	0.195575	0.170527	0.472132	0.161619	0.472076	0.270745	0.421272	0.999989	0.181531	0.339501	0.732157	1
MAG055	0.702501	0.710307	0.785893	0.658442	0.696268	0.792015	0.161037	0.999899	0.707868	0.455984	0	1
MAG064	0.99995	0	0.356645	0.578494	0	0.393017	0.269544	0	0	0	0.111756	1
MAG068	0	0	0	0	0.999875	0	0	0	0	0	0	1
MAG069	0.999831	0	0	0	0	0.163084	0	0	0.163663	0.204497	0.104409	1
MAG078	0.393413	0.296716	0.227049	0	0.719415	0.452686	0.312532	0.622087	0.9979	0.643528	0.539655	1
MAG079	0	0	0	0.99992	0	0	0	0	0	0	0	1
MAG092	0.285698	0	0.303879	0.163985	0.999947	0.122964	0	0	0	0	0	1
MAG100	0.20685	0.256625	0.999959	0.2958	0	0.583932	0.480195	0.297395	0.128134	0.117372	0.11877	1
MAG109	0.661114	0.353598	0.402079	0.999909	0.208501	0.40173	0.182301	0.206383	0.394153	0.440382	0	1
MAG111	0.570652	0.353041	0	0.219857	0	0.624926	0.63568	0.542975	0.768226	0.999898	0.354863	1
MAG120	0	0	0	0	0	0	0.123087	0	0	0	0.999951	1
MAG129	0.999888	0.174523	0.664664	0.212061	0	0.291598	0.160036	0	0.13722	0.120941	0.10204	1
MAG139	0.143303	0.160298	0.212872	0.72414	0.623835	0.770061	0.408462	0.99999	0.631763	0.71797	0	1
MAG143	0	0	0	0	0	0	0.125367	0	0.999722	0	0	1
MAG156	0.223916	0.261452	0.348018	0	0	0.621569	0.614801	0.999933	0.190092	0.615072	0.414853	1
MAG159	0	0	0	0.999998	0	0	0	0	0	0	0	1
MAG164	0.370415	0	0.732153	0.33401	0	0.999965	0	0	0	0	0	1
MAG165	0	0.108485	0	0.110759	0.160976	0.283679	0.31514	0.581726	0	0	0.999998	1
MAG169	0.999454	0.575533	0.786149	0.344483	0	0.442639	0.442615	0.427173	0	0.110384	0	1
MAG170	0	0	0	0.999876	0	0	0	0	0	0	0	1
MAG175	0.66949	0.190184	0.2012	0.244033	0.198905	0.999836	0.355384	0.51346	0.236008	0.266676	0.193489	1
MAG179	0	0	0	1	0	0	0	0	0	0	0	1
MAG183	0	0	0	1	0.135839	0	0	0	0	0	0	1
MAG184	0	0	0.197	0.114092	0	0.671332	0.103336	0.999997	0	0	0	1
MAG187	0.222306	0.238281	0.176545	0	0.123621	0.515255	0.148207	0.998641	0.397283	0.229425	0	1
MAG191	0.693838	0.482469	0.382615	0.626994	0.437393	0.359931	0.378383	0.999868	0.208062	0.24376	0.63087	1
MAG197	0.999805	0.590952	0.377957	0.22937	0.631175	0	0.151955	0	0	0.334479	0.190895	1
MAG198	0.407894	0.659336	0.402678	0.575637	0.792514	0.732134	0.439692	0	0.872508	0.709675	0.182299	1
MAG202	0	0	0.119575	0	0	0.178763	0.256551	0	0.999994	0.1534	0	1
MAG207	0.228431	0.127007	0.223035	0.130606	0.508123	0.638325	0.330548	0	0.320041	0.115179	0.999987	1
MAG211	0.214188	0.233314	0.17395	0	0.130139	0.997841	0.150947	0.3417	0.406811	0.443447	0	1
MAG223	0	0	0	0	0	0	0.169128	0.99992	0.124457	0.394072	0	1
MAG246	0	0	0	0	0	0	0	0.230167	0	0	0.999986	1
MAG250	0	0	0	0	0	0.658708	0.999992	0	0	0.111477	0	1
MAG253	0	0	0	0	0	0	0.105095	0.999554	0	0	0.140134	1
MAG261	0	0.124202	0	0	0	0	0	0.999897	0	0	0	1
MAG269	0.159236	0.118025	0.173791	0	0.151509	0.250835	0.766115	0.130466	0.172902	0.221018	0.999997	1
MAG273	0.377186	0.286075	0.999854	0.727026	0.321452	0.391025	0.268089	0.545636	0.402021	0	0.511329	1
MAG278	0.140581	0.127355	0.129751	0.132902	0.151324	0.164804	0.226811	0.15875	0.280858	0.138554	0.999898	1
MAG280	0	0	0	0	0.101289	0	0	0.20346	0	0	0.999999	1
MAG282	0.997223	0	0	0.729556	0	0.464971	0	0	0	0.363263	0	1
MAG291	0	0	0.187962	0.794716	0	0.999929	0.118647	0	0.752344	0	0.292629	1
MAG292	0.399521	0.658502	0.406042	0.5886	0.790584	0.890017	0.473672	0	0.647089	0.706847	0.178369	1
MAG293	0	0	0	0	0	1	0	0.101043	0.130863	0	0	1
MAG304	0.618183	0.554256	0.279088	0.476143	0	0.796911	0.376641	0.186319	0.99049	0.235971	0.224364	1
MAG310	0	0	0.211672	0	0.129904	0.426936	0.765459	0	0.237205	0.205567	0.999822	1
