# Supplementary material for: Characterization of Metagenome-Assembled Genomes and Carbohydrate-Degrading Genes in the Gut Microbiota of Tibetan Pig
Source: Front Microbiol. 2020 Dec 23;11:595066. doi: 10.3389/fmicb.2020.595066 (PMC7785962; doi:10.3389/fmicb.2020.595066)
Supplement: Supplementary file 6 [file Table_4.XLSX]

## Sheet: Table S4
Table S4. Estimates of relative abundances of the recovered MAGs across the pig gut metagenomes.
ID	Tibetan pig											Bama minipig																	Large White pig										Inference by LEfSe
	ZC1	ZC2	ZC3	ZC4	ZC5	ZLC1	ZLC2	ZLC3	ZLC4	ZLC5	ZLC6	ERR1135390	ERR1135391	ERR1135392	ERR1135393	ERR1135394	ERR1135395	ERR1135396	ERR1135397	ERR1135398	ERR1135399	ERR1135400	ERR1135401	ERR1135402	ERR1135403	ERR1135404	ERR1135405	ERR1135406	ERR1135407	ERR1135408	ERR1135409	ERR1135410	ERR1135411	ERR1135412	ERR1135413	ERR1135414	ERR1135415	ERR1135416	Class	LDA	p-value
MAG001	1.69229	1.1725	0.240332	0.0246883	2.0711	0.192036	0.786356	0.354833	0.462203	2.1469	0.207973	0.11491	0.276383	0.19923	0.787255	0.192867	0.190152	0.23119	0.254473	0.243956	0.506568	0	0.919049	0.224349	0.682456	0.456359	0.581443	0.166939	0.408132	0.775303	0.413892	0.947615	0.0477021	0.808261	0.975346	0.246295	0.492932	0.650169			-
MAG002	0.616815	1.26285	4.16424	1.33364	0.422822	0	0	0	0.0286749	0	0	0.211115	0.0402761	0.209511	0.273645	0.0998548	0.0812221	0.242716	0.121687	0.222689	0.2057	0.126927	0.415542	0.217685	0.886421	0.344699	0.302368	0.0803366	0.340058	0.110073	0.107929	0.108164	0.128946	0.131666	0.166151	0.101357	0.157846	0.251798			-
MAG003	0	0	0	0	0	0	0.214785	0.00239796	0.182048	0	0	0	0	0	0	0	0	0	0	0	0	0	0	0	0	0	0	0	0	0	0	0.00743967	0	0	0	0	0	0.0373014			-
MAG004	0	0	0.00438337	0	0	0.0167102	0.0198503	2.85722	0.851719	0.0185197	0.0230743	0	0	0	0	0	0	0	0	0.0128059	0	0	0	0.00922141	0.0157693	0	0	0	0.00782039	0.0132806	0.0091514	0.0699093	0.00904338	0.0283067	0.0300991	0	0	0.0125714	Tibetan pig	3.16775	0.00441522
MAG005	0	0	0	0	0	0.0119032	6.81303	0.259753	0.0771785	0	0.0159044	0	0	0	0	0	0	0	0	0	0	0	0	0	0	0.0199899	0.00772515	0	0.0965048	0.0613433	0.0514372	0.086792	0.00800987	0.0330056	0.0215603	0.0330811	0.0615222	0.60975	Tibetan pig	3.73504	4.33594e-05
MAG006	0	0	0	0.333032	0	0	0	0	0	0	0	0	0	0	0	0	0	0	0	0	0	0	0	0	0	0	0	0	0	0	0	0	0	0	0	0	0	0			-
MAG007	0	1.18274	0.0365918	0.0410682	0.122249	0	0.0191463	0.0204401	0.0317997	0	0	0	0	0	0	0	0.0594074	0	0.0502117	0	0	0	0	0	0.0476413	0.0449498	0	0	0.0761652	0.0580303	0.0448206	0.0657037	0.0560213	0.130105	0.0924479	0.0455312	0	0.0722931	Tibetan pig	2.68228	0.00142525
MAG008	0.0199427	0	0	1.10638	0.0124045	0.269138	0	0.0178814	0	0.0130459	0	0	0.25033	0	0	0	0	0	0	0.948862	0	0	0	0.012071	0	0	0.501872	0.470513	0	0.180632	0	0.021154	0.119096	0	0	0	0	0.0239296			-
MAG009	0.0466588	0.0718861	0.0211673	0.167236	0.0364609	0.202826	0.0196624	0.208297	0.1809	0.107648	0.0114879	0.328091	0.476566	0.0464641	0.0287622	0.0532116	0.0496383	0.0409638	0.0560537	0.192338	0.0561584	0	0.0471571	0.498091	0.0215953	0.064583	0.0875294	0.640561	0.131506	0.332787	0.0608946	0.0623555	0.0472204	0.144544	0.067796	0.0503581	0.17904	0.0896609			-
MAG010	0.206811	0.0187212	0.0102307	0.166657	0.343309	0.0359646	0	0	0.0134042	0	0	0.0271073	0.249596	0.0860483	0	0.0563932	0.0449406	0.0895789	0.0111688	0.120238	0	0	0	0.0281589	0	0	0.128556	0.350381	0.0774446	0.413651	0.0221311	0.32155	0.116619	0.120862	0.132037	0.0219359	0.310686	0.152496	LWPig	2.67605	0.0384183
MAG011	0.00652736	0.0344138	0.0141355	0	0.364692	0.00860535	0.346111	0.236055	0.00487626	0.060789	0.377552	0.0458141	0.0218587	0.0451794	0.0398447	0.0912939	0.0921029	0.0539472	0.0301341	0.0102301	0	0.111514	0.110489	0.0457101	0.0091035	0.227963	0.0317972	0.00888321	0.0448269	0.0174558	0	0.0322828	0.0365955	0.0969846	0.0750008	0	0	0			-
MAG012	0	0	0	0	0	0.0033722	0.253561	0	0.0289813	0.00860432	0.546885	0	0	0	0	0	0	0	0	0	0	0	0	0	0	0	0	0	0	0.0172645	0.00888778	0	0	0.0110895	0.00696352	0.00946532	0	0	Tibetan pig	2.60664	0.00557707
MAG013	0.0689509	0.0798751	0.0306607	0.024067	0.13308	1.25101	0.156239	0.131539	0.0618094	0.417964	0.220776	0.356658	0.0872044	0.0970228	0.222753	0.106438	0.129284	0.099595	0.476802	0.208768	0.263151	0.131514	0.127452	0.27527	0.328278	0.5403	0.0962467	0.0749914	0.07114	0.0572209	0.0689022	0.0538268	0.0582316	0.0475857	0.0549796	0.0807082	0.0457682	0.0402798	Tibetan pig	2.93541	0.00035874
MAG014	0.0329158	0	0.0497736	0.341994	0	0.00394222	0	0	0	0	0	0	0.0313968	0	0	0	0	0	0	0.0182629	0	0	0	0	0	0	0	0.0386297	0.0631211	0.0176595	0.0747296	0.0220637	0.0732988	0.0612318	0.0674454	0.0564616	0.0220729	0	LWPig	2.48318	0.00060467
MAG015	0	0	0	0	0.0700299	0.030591	0.0171325	0.311643	0.0192628	0.00935285	0.0165057	0	0	0	0	0	0	0	0	0	0	0	0	0	0	0	0	0	0	0	0.0283494	0	0	0	0	0.0319561	0	0	Tibetan pig	2.31451	0.000982944
MAG016	0.257215	4.34803	0.154166	7.0293	0.404122	0.326077	0.00477183	1.11621	0.0491355	0.499021	0.00356459	0.0411317	0.118471	0.394758	0	0.020488	0.0276329	0.357207	0.0950556	0.0485556	0	0	0.258286	0.0547076	0.153905	1.86794	0.264373	0.328937	0.187261	0	0	0.20609	0.0251147	0.138229	0.0899242	0	0.0864069	0.135703			-
MAG017	0	0	0.0716552	0	0.170265	0.0071524	0.00471054	0	0.00428847	0.00444648	0	0.120028	0.0481115	0.0177709	0.163548	0.0210819	0.0159729	0.0152668	0	0.0287759	0.0586921	0	0.0340608	0.11076	0.0489908	0.0413661	0.0521283	0.0100969	0.0120914	0.0184856	0.0537443	0.0657971	0.0115227	0.03541	0.0152692	0.0681587	0.0466134	0.0444826	Bama minipig	2.25923	0.0238548
MAG018	0.321316	0.122319	0.167789	0.0491955	0.371189	0.413709	0.0832329	0	0.0799442	0.156367	0.0354619	0.404388	0.0806883	0.136334	0	0	0	0.0887172	0	0.195504	0	0	0	0.415787	0	0	0.191103	0.0798443	0.262796	0.429041	0.0681789	0.0916884	0.283984	0.373076	0.365424	0.069845	0.474337	0.192132			-
MAG019	0.00815541	0.0187069	0.0063128	0	0.0197392	0	0	0.302785	0	0.0318623	0.0151883	0.0493548	0	0.0202539	0.0221463	0.0475802	0.0369317	0.0206586	0	0.0127508	0.0257003	0.0995199	0.3728	0.0504488	0.0208253	0.015424	0.116971	0.0136768	0.045234	0.0123023	0.0229423	0.0278226	0.03046	0.0202582	0.0322769	0.0248566	0.0157528	0.0340618	Bama minipig	2.26631	0.040564
MAG020	0.327376	0	0	0.0358149	0	0.00656989	0.0137805	0	0.0032335	0.0457069	0	0	0	0	0	0	0	0	0	0	0	0	0	0	0	0	0	0.0233051	0	0.00567942	0.00477204	0.0237511	0	0.0099975	0	0	0	0.00578233	Tibetan pig	2.4006	0.0124999
MAG021	0.0558963	0	0.324307	0.0746332	0.0319554	0.0238876	0.0231671	0	0	0	0	0.020823	0.0294034	0.0244675	0	0	0.0386382	0.0280845	0.0341628	0.0239392	0.0776238	0	0.0252497	0.0182564	0.0270664	0.0522146	0.0289609	0.0197442	0.0460135	0.0230569	0.0430301	0.0466633	0.0585846	0.0417669	0.0623019	0.0421726	0.0339353	0.0156014			-
MAG022	0	0	0.00651046	0	0.729938	0	0	0.340508	0	0	0	0	0	0	0	0	0	0	0	0	0	0.107408	0.0226409	0	0.0270178	0.0296167	0	0	0	0	0.0626997	0.00993763	0	0	0.0166843	0.0490771	0	0			-
MAG023	0.068622	0.0276045	0	0.143821	0	0	0	0	0	0	0	0.386511	0.582847	0.437316	0.0473947	0.308195	0.253238	0.474893	0	0.356308	0.412527	0	0.0302075	0.447657	0.0193851	0	0.357513	0.679804	0.249562	0.312312	0.00966674	0.164909	0.190302	0.19227	0.242943	0	0.133747	0.620702	Bama minipig	3.0852	0.001354
MAG024	0.042874	0.103026	0.0215192	0.36182	0.0328038	0.126048	0.015931	0.151266	0.127636	0.0831896	0.00990733	0.256423	0.54339	0.0571648	0.0269256	0.0503996	0.0484883	0.0455645	0.048725	0.167259	0.0463203	0	0.0424353	0.375967	0.0217566	0.0811514	0.076305	0.528562	0.131328	0.263232	0.0521126	0.0594739	0.038539	0.132523	0.0846673	0.043792	0.158909	0.0738602			-
MAG025	0	0	0	0	0	0	0.245308	0.042238	0.0878453	0.0142402	0	0	0	0	0	0	0	0	0	0	0	0	0	0	0	0	0	0	0	0	0	0	0	0	0	0	0	0	Tibetan pig	2.44787	0.00488468
MAG026	0.0692985	0.0307296	0.0272683	0.133132	0.0253815	0.254303	0.0264033	0.0684026	0.133373	0.051234	0.0160779	0.0287095	0.0595724	0.0151119	0	0.0217866	0.0192157	0.0114809	0.0171638	0.0199643	0.0193386	0	0.0245959	0.0339865	0.016134	0.0208571	0.0354484	0.029799	0.0157695	0.0413335	0.021833	0.0401338	0.0125776	0.0245573	0.0198853	0.0216676	0.0447636	0.031119	Tibetan pig	2.49098	0.00736896
MAG027	0.0540236	0.503738	0	0.0144027	0	0	0	0	0	0	0	0	0	0	0	0	0	0	0	0	0	0	0	0	0	0	0	0	0	0	0	0	0	0	0	0	0	0	Tibetan pig	2.40674	0.0205598
MAG028	0.0122547	0.0107212	0.00871035	0	0.0260925	0.0124911	0.0110639	0.133143	0.0850818	0.0235523	0.0188392	0.0143708	0	0	0.0441764	0	0	0.00904966	0.0187388	0.0130877	0	0.0293496	0.0335242	0.0209761	0.0156835	0.0109528	0.0183457	0	0.0116035	0.013289	0.0120389	0.0120471	0.00937548	0	0.00981842	0	0.0153518	0.0169381			-
MAG029	0.0311857	0.0248517	0.0274841	0.0219053	0.13602	0.362252	0.043817	0.0870206	0.0346905	0.055377	0.0927056	0.0884959	0.0632122	0.0373427	0.188575	0.038688	0.030906	0.0314973	0.0900029	0.188797	0.0261221	0.0338575	0.197949	0.0797146	0.0980022	0.118607	0.141584	0.130703	0.0579888	0.0163012	0.058652	0.0179884	0.0186918	0.0191454	0.0231822	0.0556419	0.0357405	0.0240679	Bama minipig	2.52675	0.00558818
MAG030	0.825454	0.302546	0.169601	0.0731089	0.410084	0.128532	0.0501536	0	0.0466255	0.0879848	0.0357866	0.433788	0.1001	0.150085	0	0	0	0.103686	0	0.212527	0	0	0	0.442243	0	0	0.205742	0.0889711	0.26134	0.420108	0.0725697	0.105003	0.264747	0.35083	0.362598	0.0760974	0.445004	0.193795			-
MAG031	0	0	0	0	0.519808	0	0	0.117532	0	0	0	0	0	0	0	0	0	0	0	0	0	0	0	0	0	0	0	0	0	0	0.0994565	0	0	0	0	0.145574	0	0			-
MAG032	0.263765	0.0557698	0.070911	0.181521	2.84927	0.0399291	0.0464741	0.0242669	0	0.0838351	0.0409515	0.0936784	0.341067	0.151968	0.0964175	0.031904	0.0367289	0.155316	0.357363	0.0841259	0.0863093	0	0.0529732	0.0828908	0.445641	0.127494	0.061364	0.0849043	0.0333037	0.0218278	0.0194068	0.0224992	0	0.0225353	0.0203145	0.0228643	0.050586	0.0267402	Tibetan pig	3.20098	0.000640047
MAG033	0	0	0	0	0	0.743257	0.016017	0	0.513756	0.0272631	0	0	0	0	0	0	0	0	0	0	0	0	0	0	0	0	0	0	0	0	0	0	0	0	0	0	0	0	Tibetan pig	2.86101	0.00488468
MAG034	0.261231	0.238871	0.486534	0.0786356	0.154601	0.0839794	0.177326	0.377753	0.0449819	0.360714	0.243589	0.864577	0.128216	0.236804	0.499091	0.139347	0.138372	0.207645	0.0580115	0.287103	0.077805	0.303058	0.120989	0.56385	0.2493	0.216847	0.202075	0.0816005	0.0974855	0.0836531	0.0766139	0.0615755	0.0588262	0.0402325	0.0662481	0.0593641	0.0657502	0.0670859	Bama minipig	2.97854	0.000698369
MAG035	0	0	0	0	0	0	0.0184656	0.00898532	0.00288752	0	0.144058	0	0	0	0	0	0	0	0	0	0	0	0	0	0	0	0	0	0	0	0	0	0	0	0	0	0	0.00430805			-
MAG036	0	0.0295424	0.0952084	0	0.0354377	0.0298522	0.15504	0.0512244	0.0183339	0	0.426519	0.155467	0.049453	0.0174861	0	0.108044	0.085963	0.0190645	0.185589	0.052963	0.0460441	0	0.010503	0.166566	0	0.0444211	0.019984	0.076787	0.256029	0.202438	0.185945	0.511331	0.263558	0.315138	0.233185	0.195304	0.792414	0.299749	LWPig	3.10437	6.63295e-05
MAG037	0.0105962	0.0135775	0.01417	0.0904075	0.108919	0.0616708	0.284881	0.349463	0.0152514	0.118769	0.342093	0.183804	1.13466	0.145229	0.0598513	0.448425	0.427698	0.213408	0.155343	0.0968495	0.0903151	0	0.0985382	0.282254	0.033402	0.0386123	0.116582	0.153089	0.0642789	0.272729	0.0833646	0.202706	0.0231157	0.12017	0.157318	0.0805024	0.0486393	0.661005			-
MAG038	0.182961	0.505605	0.297151	0.0955789	0.371997	0.01019	0	0	0	0	0	0	0.0139	0.0145685	0.0170877	0.0313647	0.0283418	0.00847356	0	0	0	0	0	0	0.0786737	0.101912	0	0.00907328	0.0201416	0.0157781	0.0236763	0.0120489	0.012817	0.00806734	0.0282838	0.0177141	0.0211363	0			-
MAG039	0.4339	0.580891	0.261189	0.0358995	0.226011	0.0518932	0.0184428	0	0.0484686	0.0621728	0	0.15825	0.131473	0.258838	0.53051	0.108093	0.128332	0.277078	0.00991989	0.19916	0.0414359	0	0.475195	0.182174	0.273013	0.307511	0.446424	0.159108	0.539873	0.452026	0.270346	0.713185	0.388598	0.419935	0.541262	0.280995	0.151884	0.402228	LWPig	3.1222	0.00616568
MAG040	0.0156502	0.0421543	0.0160013	0.0250842	0.0780432	0.0333499	0.0205541	0	0.0341335	0.294956	0.00561229	0.0243438	0.0185377	0.0767336	0.0204034	0.0206356	0.0492635	0.0661903	0.0136255	0.0165838	0.0308474	0	0.0183315	0.0196794	0.0366123	0.0577253	0.0139413	0.0149102	0.027326	0.0182643	0.091538	0.0377635	0.0447504	0.0269763	0.119508	0.0758499	0.0433839	0.0355939			-
MAG041	0.0860872	0.0364071	0.0587729	0.0436174	0.568359	0.14192	0.024923	0.014047	0.0110322	0.0151487	0.011562	0	0.0484735	0.498831	0.403107	0.0960699	0.115095	0.450935	0.0274207	0.0903893	0	0	0.0471075	0.00936361	0.178804	0.162542	0.0975029	0.0383763	0.0390025	0.0638255	0	0.0190216	0.0140682	0.0224959	0.0196453	0	0.0109672	0.0187122			-
MAG042	0.461529	0.354517	0.343553	0.184863	0.522261	0.191299	1.39536	0.132592	0.814403	1.07147	3.03957	0.41553	0.254751	0.22911	0.582057	0.22182	0.206842	0.212746	0.265027	0.715321	1.61439	0.325922	0.271942	0.343904	0.230485	0.295727	0.277389	0.233178	0.410463	0.510796	1.29089	0.402266	0.642874	0.439682	0.401832	1.39339	0.413759	0.373555			-
MAG043	0.133163	0.0319041	0.0180547	0.440948	0.0330019	0.0816679	0.020054	0.0266757	0.027881	0.0200736	0.0232793	0.0711901	0.26011	0.0321773	0	0.0369777	0.0330076	0.0333353	0.0278007	0.101772	0.0349845	0	0.0246837	0.0803143	0.0291102	0.0280268	0.0441861	0.0536149	0.0945007	0.0706953	0.023777	0.147557	0.0367784	0.0649866	0.181892	0.0247334	0.0952537	0.334882			-
MAG044	0.302524	0.685266	0.0288052	0.0583797	0.71771	0.133421	0.226687	0.221207	0.0135338	0.0721674	0.0985531	0.0922118	0.108039	0.0582835	0	0.0866485	0.0857915	0.0506839	0.219971	0.111334	0.111269	0	0.0499513	0.130764	0	0.0584851	0.0641041	0.056062	0.0654461	0.0793927	0.144819	0.067948	0.0306788	0.0582885	0.0619448	0.109024	0.0534992	0.0602013			-
MAG045	0.476381	0.166884	0.304698	0.0952542	0	0.0557655	0	0.014424	0.0447385	0.044429	0	0.0226859	0.425805	0.0434724	0.0180765	0.0248019	0.0260958	0.0352615	0.0322785	0.0514456	0.296368	0	0	0.0222302	0.0263933	0	0.0495293	0.585729	0.0648691	0.100719	0.0192342	0.0233831	0.0182345	0.0231535	0.0121481	0.0180487	0.129602	0.0453048			-
MAG046	0	0.0534652	0	0	0.566088	0.0658918	0.0746469	0.0657222	0	0.0112934	1.45152	0	0	0	0	0	0	0	0	0	0	0	0	0	0	0	0.00603091	0	0.00643191	0	0	0	0.0266215	0	0.0177084	0	0	0	Tibetan pig	2.9365	0.00156732
MAG047	0.0557107	0.0641034	0.0104177	0.0103612	0.02497	0.0274759	0.233448	0.268283	0.0488075	0.0442815	0.0632038	0.0285211	0	0.0574586	0.0355117	0	0	0.0444378	0.011883	0	0.0275252	0	0.0267713	0.0257151	0.0179757	0.0179264	0.0203382	0.017092	0.0261153	0.0154704	0.0326778	0.0151477	0.0231386	0.0279599	0.020282	0.0264643	0.0158461	0.0244615	Tibetan pig	2.52772	0.026385
MAG048	0.0265069	0.00631698	0.00659449	3.89926	0.0419131	0	0	0.00484874	0.410903	0.00561811	0	0	0.092129	0	0.0722814	0	0	0.0055915	0	0.030578	0.0422982	0.0571415	0	0	0	0	0	0.0196718	0.221208	0.0344341	0.0521176	0.417357	0.142025	0.0464034	0.781521	0.0588274	0.382812	0.0669569	Tibetan pig	3.33504	0.000823152
MAG049	0.144652	0.0647192	0.103374	0.0648535	2.38893	0.0558668	0.0445375	0.0237549	0.0193887	0.0285553	0.0277459	0.0278627	0.0606639	0.50706	0.401958	0.101995	0.121092	0.463749	0.0479044	0.102559	0	0	0.0602082	0.0236111	0.19835	0.182223	0.108318	0.0487268	0.0587679	0.0689717	0.0134938	0.0294756	0.021521	0.0313366	0.0291883	0.0153961	0.0183581	0.0233294	Tibetan pig	3.0872	0.0333351
MAG050	0.0301381	0.0405492	0.0112071	0.0067414	0.0757504	0.338944	0.0654661	0.423712	0.0189459	0.281685	0.067994	0.306332	0.0680146	0.0584192	0.201188	0.0775083	0.0972531	0.059999	0.46238	0.182407	0.235271	0.111824	0.0929281	0.237786	0.294262	0.502152	0.0593992	0.0509833	0.0243661	0	0.0356327	0.019006	0.0239812	0.0204954	0.0192831	0.0443952	0.0159808	0.0149188	Bama minipig	2.95118	0.000167775
MAG051	0.199518	0.348823	0	0.469631	0.0579291	0.0290579	0.0311193	0	0.395722	0.010272	0.0171684	0.0270283	0	0	0	0	0	0	0	0	0	0	0	0.0247568	0	0	0	0.0224065	0.0192715	0.0279321	0.0123667	0.014282	0.022214	0.0350566	0.0717196	0	0.0183823	0.0144273	Tibetan pig	2.89517	0.000491345
MAG052	0.0184107	0.0141061	0.0300407	0.0197202	0.0208578	0.0220782	0.0305637	0.259186	0.0160563	0.0299837	0.0386865	0	0	0	0.0202173	0.0222579	0	0.0124975	0.0239024	0.0261026	0.0223875	0	0.0158617	0.015056	0.0226506	0.0369856	0.0279735	0	0.0328211	0.0205489	0.0157936	0.0250695	0.0247326	0.0218724	0.0163562	0.0150099	0.0151693	0.0151716			-
MAG053	0.0751591	0.0441384	0.0981878	0.00623405	0.19916	0.0353918	0.122472	0	0.0980204	0.641339	0.0850821	0	0.0286506	0	0	0	0	0	0	0	0	0.0414541	0	0	0	0	0	0.0281613	0.0544531	0.0661514	0.077524	0.0509952	0.0851915	0.12425	0.0603703	0.0871635	0.0387103	0.0470659	Tibetan pig	2.73167	4.68084e-06
MAG054	0.812617	0	0	0.126508	0	1.05325	0.143334	0.0134253	0.357356	0.185649	0	0.46881	0.660601	0.182933	0.658627	0.0669711	0.084406	0.159365	0.302865	0.771125	0	0	0.645492	0.494255	0.0862222	0.45765	0.474206	0.861891	2.15749	1.65501	0.050636	2.05869	0.567391	1.92929	1.38509	0.0526558	1.96546	2.79784	LWPig	3.74885	0.00497994
MAG055	0.0509694	0.082072	0.0537409	0.0396336	0.0322568	0.04925	0.00718944	0.20365	0.0547564	0.0248106	0	0.0368617	0.0243432	0.0721669	0.0175913	0.0650918	0.055897	0.0538391	0.047368	0.0385679	0.0263358	0	0.0195722	0.0392663	0.0251785	0.0200195	0.0298264	0.0514127	0.0356124	0.0279157	0.0221672	0.0316994	0.046929	0.0828541	0.0189298	0.0221092	0.0729394	0.0397133			-
MAG056	0.0202638	0.0264573	0.034971	0.00825512	0.145005	0	0.00659409	0.00763547	0.00359941	0.00515337	0.0375389	0.0146353	0	0.0141649	0.0597337	0.0585889	0.040532	0.0160166	0.0501673	0.026655	0.0950196	0.129699	0.0684767	0.0139391	0.0385998	0.0243252	0.0455615	0.00604215	0.0167424	0.0255952	0.155225	0.043818	0.0396084	0.026379	0.0464888	0.126375	0.029839	0.0151218			-
MAG057	0.0507895	0.188346	0.101614	0.0163015	0.389477	0.0142106	0	0.0573052	0.0103073	0.009517	0.0226998	0.052752	0.0184333	0.0197155	0.121663	0.0279855	0.0222304	0.0179672	0.179261	0.0860507	0.102731	0.0533213	0.0444221	0.0426009	0.0551522	0.0557485	0.0507964	0.0362058	0.0258201	0.0337801	0.0834757	0.0166981	0.0131535	0.0138031	0.0397132	0.0705038	0.0341671	0.0113197			-
MAG058	0.672783	0.419957	0.059886	0.100484	0.240808	0.227299	0.405433	0.567936	0.616651	0.170165	1.72331	0.710948	0.0302716	0.126858	0.113975	0.210771	0.15933	0.120478	0.26976	0.0646061	0.215095	0.110813	0.46557	0.546959	0.640507	0.386354	0.512936	0.0579544	0.287574	0.0543855	0.0764651	0.0299548	0.0680553	0.110605	0.0956435	0.0629224	0.0821436	0.21843	Tibetan pig	3.24724	0.00898219
MAG059	0.167864	0.100445	0.0951597	0.0999679	0.159624	0.210997	0.147617	0.424935	0.10915	0.144408	0.222188	0.103329	0.110798	0.129572	0.1269	0.268251	0.265035	0.0951828	0.179323	0.114208	0.132613	0.137256	0.122214	0.100302	0.125461	0.0867971	0.209442	0.103801	0.120258	0.0724544	0.104008	0.124245	0.149919	0.116778	0.118157	0.112624	0.164443	0.194567			-
MAG060	0.0412445	0.0184617	0.0297839	0.0100937	0.0318191	0.0200878	0.151494	0.0354746	0.145342	0.130121	0.304339	0.0752614	0.107158	0.196854	0.22931	0.0507162	0.0487685	0.192215	0.0664132	0.0394995	0.0789457	0.11134	0.188148	0.0767221	0.0999381	0.0405469	0.0915511	0.131455	0.101947	0.0423112	0.0466652	0.0661561	0.0627477	0.0955056	0.0803499	0.0487849	0.0909264	0.141446			-
MAG061	0.246549	0.974517	0.102648	0.103222	0.401794	0.12015	0.0399876	0.385649	0.0791748	0.032533	0	0.0325684	0.0214567	0.0159468	0	0	0	0.0125039	0.0363106	0.0184185	0	0	0.0135567	0.0252114	0.0308525	0.0716902	0	0.0380645	0.0251479	0.0473676	0.0138889	0.015246	0.0138327	0.0313403	0.0303612	0	0	0.0127465	Tibetan pig	2.95479	0.000623272
MAG062	0.0709654	0.0557491	0.0348386	0.0367044	0	0.177675	0.0382454	0.0966392	0.0327781	0.00423162	0.0477042	0.0660714	0.0280097	0.0222313	0.0276143	0.0134892	0.0103495	0.0275156	0.009678	0.0427801	0.067048	0	0.0616413	0.0635579	0.0391671	0.0422293	0.0380236	0.0132619	0.0558823	0.109195	0.0220817	0.075275	0.0606455	0.0572736	0.0191612	0.0166393	0.0980883	0.0119569			-
MAG063	0.022025	0.0505423	0.0825878	0.0325609	0.139064	0.0188043	0.0203169	0	0.0244511	0.0369943	0.00948439	0.0282167	0.0231198	0.0881943	0.025709	0.0263514	0.0590151	0.0737631	0.0167494	0.0215708	0.0374413	0	0.024858	0.0232911	0.0402065	0.0660886	0.0187025	0.0188899	0.0348607	0.0234149	0.104322	0.0440632	0.0533978	0.0331437	0.137245	0.0869806	0.05017	0.042701			-
MAG064	0.269141	0	0.0167816	0.0411662	0	0.0219499	0.0176673	0	0	0	0.00736496	0.0273982	0	0.0265019	0.0193292	0.120436	0.0945793	0.0409991	0	0	0	0	0.0368278	0.0344215	0.043136	0.0201663	0.0324382	0.0224507	0	0.0731882	0	0.0354475	0.113477	0.039548	0.0261478	0	0	0			-
MAG065	0.0230224	0.0101937	0.0252907	0.00682894	0.0658848	0.0430265	0.201865	0	0.0259665	0.0316465	0.0575937	0.0368162	0.0520957	0.0530357	0.0392542	0.235029	0.170445	0.0615123	0.0677092	0.0505669	0.113343	0.184512	0.0799338	0.0407555	0.0899355	0.137822	0.121376	0.0586054	0.0317957	0.0371496	0.0364204	0.257705	0.0920476	0.0471032	0.0929826	0.0369813	0.187506	0.112144	Bama minipig	2.27662	0.0100304
MAG066	1.4641	1.0973	0.275437	0.283528	0.106098	0.0472124	0	0.0343107	0	0	0	0.153627	0.0751533	0.285254	0.18739	0.131189	0.165038	0.232012	0.0783582	0.107514	0.146482	0.0809741	0.0779247	0.123	0.157011	0.183539	0.120297	0.0843422	0.111628	0.144693	0.112915	0.0884574	0.0915078	0.0944223	0.09278	0.109949	0.158294	0.095076			-
MAG067	0.463618	0.409967	0.0959221	0.0707411	0.253409	0.115381	0.0393219	0.328224	0.0746267	0.0346213	0	0.0276103	0.0204003	0	0	0	0	0.00975886	0.0277493	0.0154918	0	0	0.0114395	0.0212803	0.030206	0.0627747	0	0.0353586	0.0199559	0.040148	0.00895903	0.00975563	0.00973401	0.0258013	0.0211304	0	0	0.0116738	Tibetan pig	2.87768	0.000441362
MAG068	0	0	0	0	0.154611	0	0	0	0	0	0	0	0	0	0	0	0	0	0	0	0	0	0	0	0	0	0	0	0	0	0.0187772	0	0	0	0	0.015186	0	0			-
MAG069	0.137226	0	0	0	0	0.00840251	0	0	0.0132307	0.014791	0.00636525	0	0	0	0	0	0	0	0	0	0	0	0	0	0	0	0	0	0	0	0	0	0	0	0	0	0	0	Tibetan pig	2.09608	0.0010738
MAG070	0.328513	0.14156	0.116066	0.0705384	0.0477863	0.363585	0.309677	0.0117259	0.704577	1.2864	0.154164	0.290902	0.69727	0.933338	0.425774	0.704054	1.02338	0.84386	0.331566	0.40189	0.987451	0.803357	0.449227	0.260027	0.145498	0.228104	0.440801	0.837022	0.908994	0.846578	0.736084	0.914608	1.38346	0.752527	0.789803	0.759244	0.306176	1.3388	LWPig	3.41974	0.00236664
MAG071	0.126502	0.658481	0.246797	0.157145	0.822019	0.0484135	0.0500047	2.35728	0.412938	0.485063	0.00315778	0.0102042	0	0	0.0225422	0.0234516	0.0165244	0.00671992	0.0297796	0	0.118748	0	0.0054875	0.0062941	0.0148284	0.0437775	0	0.025085	0.0362151	0.0105563	0.0181756	0.010789	0.0146539	0.0161968	0.0260299	0.011797	0.00767768	0.0048872	Tibetan pig	3.28279	0.000276335
MAG072	0.0297924	0.0392682	0.0163744	0.024803	0.206845	0.034573	0.0283976	0.0598763	0.0119431	0.0461246	0.0900468	0.192266	0.0854672	0.208975	0.299299	0.170396	0.184931	0.25789	0.235614	0.0759151	0.175685	0.380583	0.0835724	0.136407	0.466819	0.288198	0.0762289	0.0426242	0.0628485	0.032917	0.047792	0.0880122	0.0607631	0.0845865	0.098255	0.0641654	0.0646394	0.0506288	Bama minipig	2.88914	7.95728e-05
MAG073	0.0116846	0	0.0843993	0.0513973	0	0.222495	0.180281	0.294296	0.235348	0.672957	0.00540499	0.115695	0.0597109	0.0300159	0	0.0143998	0.01834	0.0233493	0.116741	0.0956252	0.0299751	0	0.206716	0.165666	0.0102056	0.0316994	0.0501367	0.577898	0.0657016	0.0726705	0.0132184	0.0514635	0.0378746	0.0381992	0.0995704	0.0104571	0.0834646	0.0841176			-
MAG074	0.162874	0.364871	0.0760508	0.0537631	0.230583	0.137427	0.0366603	0.307436	0.191092	0.060751	0	0.023811	0.0161862	0	0	0	0	0	0.0227906	0.0116763	0	0	0.00941254	0.0168719	0.0254058	0.0540245	0	0.0310282	0.0160517	0.0359853	0	0.00680421	0.00665215	0.0211897	0.0172789	0	0	0.00878961	Tibetan pig	2.81627	0.000235064
MAG075	0.0305036	0	0.304913	0.105726	0	0.0950461	0.0574641	0.0783838	0.0726186	0.331062	0	0.235579	0.112994	0.0720451	0.0118257	0.0330659	0.0410812	0.0582819	0.245861	0.231843	0.0864074	0	0.628049	0.335795	0.028926	0.0868346	0.0826281	0.707799	0.152576	0.153212	0.0365071	0.135768	0.0924973	0.0921828	0.272398	0.0283066	0.123384	0.218088			-
MAG076	1.29653	0.863012	0.163842	0.343139	0.0362508	0	0	0	0	0	0	0.104307	0	0.267172	0.146364	0.066388	0.104087	0.217504	0.0114283	0.0121123	0.10927	0.0152777	0.0196787	0.075037	0.11413	0.113568	0.0501531	0.0199039	0.0559606	0.0660426	0.0579308	0.030077	0.0452346	0.0358014	0.0424126	0.0526587	0.068975	0.028254			-
MAG077	0.0126411	0	0.0751806	0.00700594	0.062082	0.0426129	0.0579337	1.2399	0.0083248	0.0255194	0.887672	0.082492	0.111204	0.0371106	0.209189	0.252023	0.220332	0.03941	0.464388	0.178432	0	0.404674	0.732341	0.0911528	0.416054	0.714168	0.283689	0.324145	0.322243	0.0521352	0.245776	0.394219	0.199384	0.372247	0.500589	0.265785	0.224242	0.0830416			-
MAG078	0.0158868	0.0121466	0.00855347	0	0.0291656	0.0128219	0.0115884	0.0418478	0.143506	0.0326656	0.0149787	0.0193605	0	0	0.0597405	0.0153665	0	0.010897	0.0229681	0.0176336	0	0.0340387	0.0366464	0.0261888	0.0193454	0.0128845	0.0303046	0.0110035	0.00901382	0.0119102	0.00826732	0.013532	0.00862846	0.00907066	0.0115196	0	0.0181543	0.0194774			-
MAG079	0	0	0	0.142477	0	0	0	0	0	0	0	0	0	0	0	0	0	0	0	0.0376921	0	0	0	0	0	0	0	0.11372	0.0295634	0.177	0	0	0	0	0.00860732	0	0.110888	0			-
MAG080	0.574183	0.795947	0.677281	0.780855	1.33324	0.670176	0.81693	0.105681	1.05076	2.27057	0.609146	1.74915	1.5577	0.755382	1.94828	1.54665	1.11955	0.900292	1.99826	2.13046	1.58143	2.01622	1.82282	2.0127	1.62523	1.40095	2.83015	1.02959	1.38598	2.39607	0.419847	2.07555	0.822126	2.33616	1.82108	0.437709	1.52676	4.1519	LWPig	3.60519	0.00848593
MAG081	0.0485855	0.118323	0.0243243	0.0160008	0.0912862	0.0102802	0.0242228	0.0117917	0.0222062	0.0118027	0.0310476	0	0	0.0212004	0.0106614	0.024655	0.0264667	0.0231343	0.0143213	0	0.0902842	0.0244896	0.0117429	0	0.0196769	0.0474127	0	0.00621658	0.0306393	0.00521205	0.0134842	0.018156	0.0362636	0.0405097	0.0313138	0.0140316	0.00981196	0.00894938			-
MAG082	0.093773	0.076095	0.177204	0.076182	0.0884564	0.254113	0.305423	0.536725	0.12272	0.141181	0.163681	0.271808	0.0466838	0.172166	0.200284	0.0494394	0.0526279	0.160668	0.0299679	0.0797892	0.061482	0.0803971	0.0423039	0.180824	0.0813443	0.0669944	0.0669318	0.0355144	0.057548	0.0527963	0.0480187	0.0378472	0.0518004	0.0327845	0.0402274	0.0377069	0.0455798	0.0531011	Tibetan pig	2.84563	0.000244839
MAG083	0	0	0.204073	0	0.0204324	0.0668774	0.289135	1.3322	0.0521775	0.162622	0.234479	0.0193768	0.0274876	0	0.035313	0.16649	0.103089	0	0.0367411	0.141938	0.0990475	0.0255756	0.0722256	0.020999	0.0823285	0.123807	0.25305	0.0736104	0.0352322	0.0136201	0.271425	0.0235837	0.0797967	0.0224656	0.0201747	0.248257	0.0226823	0.0337116			-
MAG084	0.0761833	0.032523	0.114316	0.00510994	0.388247	0.0125161	0.0486208	0	0.0469799	0.206665	0.030654	0	0.0226793	0	0	0	0	0	0	0	0	0.0378692	0	0	0	0	0	0.019478	0.0378495	0.0586824	0.0670742	0.041256	0.0794546	0.120177	0.050945	0.0744079	0.0327927	0.0402841	Tibetan pig	2.60559	7.61224e-06
MAG085	0.0843881	0.0531138	0.110569	0.00306214	0.0152593	0.275468	0.212427	0.0198208	0.196835	0	0.0504137	0.105286	0.0246757	0.126478	0.1658	0.169248	0.295187	0.154416	0.196148	0.0202942	0.090024	0.0818454	0.0275125	0.0846452	0.130073	0.0482942	0.0558972	0.0286103	0.0613916	0.0284005	0.0336198	0.0438772	0.0711003	0.0626434	0.108388	0.0302617	0.0190126	0.0706115			-
MAG086	0.0178134	0.00622903	0.0401054	0.0123432	0.048779	0.129514	0.128871	0.152093	0.258974	0.0520496	0.139551	0.0453587	0.012825	0.0496147	0.103989	0.281941	0.278671	0.0518631	0.054875	0.0694382	0.0169949	0.127379	0.182644	0.0462004	0.150726	0.0890027	0.194328	0.0509663	0.10861	0.0823454	0.0901692	0.0612534	0.141361	0.0628089	0.0501411	0.0929431	0.0662185	0.0827744			-
MAG087	0.0348015	0.03113	0.0750647	0.014046	0.031336	0.00874702	0.0710293	0.0114321	0.0206781	0.0180075	0.0551296	0.129811	0.0280571	0.122573	0.18885	0.0714376	0.0971196	0.115921	0.00814656	0.0759166	0.045517	0.127548	0.0994496	0.134191	0.0410195	0.0348779	0.0616372	0.057084	0.0366298	0.0222318	0.0739233	0.0617203	0.144912	0.0199206	0.043811	0.0675828	0.0308434	0.0513845			-
MAG088	0.420462	0.245214	0.0454072	0.136941	0.273874	0.147203	0.0277477	0.16615	0.292235	0.0661107	0.047659	0.0562744	0.109725	0.0444253	0.036504	0.0481191	0.0409944	0.0467357	0.104045	0.0572556	0.192675	0	0.0332119	0.0568022	0.0272676	0.0411489	0.0932589	0.0703517	0.176376	0.227771	0.0414371	0.25612	0.0716347	0.163126	0.158604	0.0384633	0.117829	0.230653	Tibetan pig	2.77215	0.0090369
MAG089	0.0406132	0.0252302	0.019122	0.101767	0.0318001	0.181814	0.0380948	0.036325	0.0687881	0.0268942	0.154932	0.132319	0.11504	0.103747	0.15306	0.120417	0.0904774	0.117171	0.164935	0.216023	0.181499	0.28795	0.0881664	0.135638	0.097152	0.063869	0.169789	0.203635	0.19809	0.372324	0.0370962	0.312491	0.094547	0.318376	0.321021	0.0365143	0.120048	0.418031	LWPig	2.88456	0.00328094
MAG090	0.0177069	0.0244006	0.0313133	0.00905571	0.0394739	0.12654	0.191968	0.121472	0.206902	0.138372	0.427569	0	0	0	0.0153218	0	0	0.00900569	0	0	0.010262	0.021845	0.00908625	0	0.0102268	0.0119351	0.00924092	0	0.00941047	0.0130456	0.0112352	0.0158703	0.0113898	0.00808888	0.013321	0.0101194	0.00856488	0	Tibetan pig	2.76762	3.37864e-05
MAG091	0.0425532	0.0663003	0.0459158	0.0276359	0.238843	0	0	0.0163789	0.00474704	0	0.0195379	0.0217873	0.0177049	0	0.0638832	0.032492	0.031892	0.0117203	0.0210038	0.0406662	0.0152818	0.0368019	0.0337234	0.0231975	0.0574068	0.0393502	0.0814672	0.0282432	0.020464	0.0314715	0.0194939	0.0261023	0.00843233	0.0075415	0.0258366	0.0150698	0.021197	0.00881859			-
MAG092	0.00911859	0	0.0169301	0.00507097	0.233504	0.00782493	0	0	0	0	0	0	0	0	0	0	0	0	0	0	0.00892638	0	0	0.00753671	0	0	0	0	0	0	0.012783	0	0.00586954	0	0.0160012	0.0132543	0	0			-
MAG093	0.0171994	0	0	0.0293233	0.0122774	0.0174953	0	0.140445	0.0219469	0.160924	0	0	0.014369	0.0215416	0	0	0.0150538	0.0189532	0.0110085	0	0.0220848	0	0.00929131	0	0.0308345	0.0233909	0.0141288	0	0.0305883	0	0	0.0297388	0.0270077	0.0381567	0.0197858	0	0.0108432	0			-
MAG094	0.112271	0.1085	0.071491	0.343147	0.0845811	0.249286	0.0836414	0.153575	0.542603	0.162494	0.0557892	0.0417913	0.12252	0.0367475	0.0171564	0.038887	0.0336646	0.0311502	0.0951907	0.128597	0.187715	0	0.0497855	0.0433366	0.0397346	0.0753211	0.0830377	0.232592	0.186667	0.213658	0.0462729	0.112686	0.0444095	0.111885	0.0845216	0.0506788	0.0817703	0.109542	Tibetan pig	2.78955	0.0134181
MAG095	0.0346618	0.0328835	0.0146763	0.00643787	0.0945374	0.239465	0.630435	0.00966722	0.0469728	0.0638684	0.13685	0.0451119	0	0	0	0	0	0.0363754	0.0206888	0.0426326	0	0	0.0237856	0.0340057	0.0332542	0.0446701	0.0211586	0.0219192	0.0491488	0.0300288	0.0463663	0.0331378	0.0299373	0.027781	0.0344471	0.0559748	0.0199203	0.0231904	Tibetan pig	2.83369	0.0167885
MAG096	1.12455	0.582041	0.105356	0.340585	0.585525	0.196529	0.0533782	0.134827	0.248532	0.12081	0.05809	0.14282	0.249008	0.115898	0.10351	0.119342	0.109581	0.118712	0.176912	0.149856	0.344349	0.083897	0.0922424	0.148977	0.0852733	0.0979163	0.218834	0.177181	0.37965	0.49784	0.0966916	0.535778	0.174124	0.35086	0.338181	0.0924221	0.282572	0.490858			-
MAG097	0.273163	0.129525	2.02962	0.0657452	0.177961	0.0168821	0.00519044	0.0442391	0.00637777	0.00734985	0.0189084	0.0416168	0.0134331	0.114427	0.0813473	0.0970436	0.120218	0.0874966	0.0421713	0.0348208	0.090107	0.151547	0.0514436	0.0279074	0.0876484	0.0671322	0.0297315	0.0319971	0.0194313	0.012691	0.0246979	0.0232407	0.0319847	0.0242221	0.0283544	0.0228871	0.0417338	0.0217731			-
MAG098	0.0795706	0.14613	0.0500513	0.0348855	0.0501468	0.0756022	0	0	0.054785	0.0658221	0	0.00921295	0	0.0254458	0	0	0	0.0157881	0	0	0	0	0	0.00637462	0	0	0	0	0	0	0.0134809	0	0.00548019	0.00540991	0.0100318	0.00883251	0.00501338	0.00696136	Tibetan pig	2.40954	0.00273631
MAG099	0.176151	0.370683	0.087875	0.114419	0.263805	0.302928	0.0528043	0.329656	0.102761	0.0549457	0	0.0360374	0.0279919	0.0268746	0	0	0	0.0203227	0.0426981	0.0298351	0	0	0.0351306	0.0279865	0.033854	0.0842337	0	0.0478959	0.0438134	0.0532505	0.0342231	0.022992	0.0182486	0.0402268	0.038232	0	0	0.0250818	Tibetan pig	2.83455	0.000343482
MAG100	0.0410425	0.0324768	0.272864	0.0582327	0	0.0541115	0.0325823	0.0191881	0.0124556	0.00843637	0.00921934	0.0468917	0.041482	0.0343195	0.0471883	0.0344219	0.033235	0.0536136	0.0627871	0.0330556	0	0	0.0780221	0.0500256	0.0506885	0.0271296	0.0353833	0.0400269	0.0183525	0.0327843	0.0268927	0.026061	0.0313189	0.0410464	0.0556457	0.0287208	0.0250787	0.0280397			-
MAG101	0.0299716	0.0411413	0.0499968	0.00444634	0.0637029	0.0414655	0.34228	0.0280226	0.0102444	0.0117272	0.181183	0.0325985	0.0217207	0.0708964	0.115094	0.0806275	0.078521	0.0668414	0.0995901	0.0357978	0.269156	0.179702	0.367186	0.0304416	0.0492224	0.0992093	0.152727	0.124767	0.0415995	0.154025	0.0436789	0.0760004	0.104365	0.0978006	0.186614	0.0473226	0.0887309	0.066444			-
MAG102	0	0	0.00830305	0	0	0.0126386	0.0473645	0.0199859	0.0519108	0.171122	0.0419467	0	0	0	0	0	0	0.00941773	0	0	0	0.0365957	0	0	0	0	0	0	0	0	0.00977588	0	0	0	0	0.0110839	0	0	Tibetan pig	2.21988	0.0050236
MAG103	0.0991394	0	0.0642182	0	0	0.295205	0.0107919	0	0.107881	0	0.0128633	0.0475768	0	0	0	0	0	0	0.00666151	0	0.0267418	0	0	0.057934	0	0.00724972	0.0358329	0	0.00934547	0.016636	0.0111195	0	0.00623989	0.00915089	0	0.0110688	0.00655536	0.010141			-
MAG104	0	0.0205306	0.1479	0	0.0249758	0.0177958	0.091804	0.0316876	0.00858181	0	0.224403	0.148616	0.0394904	0.0125093	0	0.0813822	0.0654293	0.0137037	0.141196	0.0429296	0.0303115	0	0.00717065	0.159187	0	0.0329796	0.0131825	0.064249	0.20792	0.161407	0.15544	0.423809	0.207152	0.249066	0.186035	0.162763	0.631842	0.232617	LWPig	3.01324	5.63278e-05
MAG105	0.0196163	0.136612	0.0195357	0.0294439	0.802147	0.469294	0.0831573	1.76484	0.783918	0.339705	0.225147	0	0.234166	0	0	0	0	0.0102683	0	0	0	0	0	0.0122077	0.0626863	0.32016	0.0412255	0.0124399	0.0316502	0.143537	0.156988	0.145118	0.0908565	0.0328528	0.11309	0.137211	0.103707	0.0294242	Tibetan pig	3.22493	0.000259818
MAG106	0.114978	0.0416495	0.0218418	0.0169821	0.029011	0.02502	0.178052	0.18878	0.166374	0.0483737	0.0488686	0.0643959	0.0234144	0.144448	0.122955	0.0678584	0.106673	0.123444	0.0155562	0.0889858	0.0465958	0.0821341	0.0450982	0.0600998	0.0753425	0.0562026	0.0585527	0.0354297	0.051526	0.0252337	0.0437248	0.0265721	0.0725349	0.0544558	0.0689657	0.0374243	0.0411808	0.0542369			-
MAG107	0.0519849	0.0453123	0.0599447	0.0397797	0.0198622	0.132436	0.0321953	0.150955	0.0830923	0.0626252	0.030505	0.0303924	0.0301614	0.0309129	0.0129887	0	0	0.0243255	0.0454893	0.0166342	0.0241962	0	0.0164671	0.025532	0.0187037	0.0318992	0.0231346	0.0214478	0.0242386	0.0163068	0.0305343	0.0288325	0.0222947	0.018066	0.0247679	0.0296539	0.0541224	0.0418344	Tibetan pig	2.34835	0.000562174
MAG108	0.0862083	0.199122	0.211493	0.149269	0.0108882	0.0115028	0.0432281	0.0100646	0.00595568	0.0202679	0.0062142	0.0175494	0.0646275	0.0782419	0	0.0320515	0.0307913	0.0728909	0.271465	0.340761	0.0546223	0	0.0133745	0.0193177	0.0243432	0.0434992	0.292568	0.0585161	0.0922727	0.0740584	0.0656887	0.144816	0.101714	0.0631975	0.115953	0.0573801	0.0364312	0.0191683			-
MAG109	0.0417502	0.0196163	0.0162178	0.287446	0.00923858	0.0179189	0.0121198	0.0123021	0.0177095	0.0223877	0	0.0717696	0.0212747	0.0771844	0.0185385	0.0247538	0.0207581	0.0621096	0.0165784	0.0561878	0.0908372	0	0.0138275	0.0828214	0.0134987	0.00989306	0.0430131	0.0276072	0.0282234	0.0371348	0	0.0241033	0.0542054	0.0961631	0.0274411	0	0.151285	0.0927676			-
MAG110	0.241922	0.0717486	0.0197668	0.0110675	0.282988	0.165294	0.878796	0.0130017	0.127052	0.414659	0.298441	0.204646	0.0387493	0.0903884	0.158332	0.0450137	0.0371951	0.0823905	0.0669297	0.103421	0.113296	0.0715402	0.203784	0.167275	0.213754	0.260163	0.258744	0.0935103	0.150145	0.183178	0.168937	0.127396	0.0502237	0.0575214	0.082027	0.196448	0.10367	0.129348			-
MAG111	0.0414071	0.0194735	0	0.00869416	0	0.0349904	0.0396399	0.0337673	0.0533705	0.238146	0.0222156	0.0192102	0	0.0182423	0.0272885	0	0	0.0182832	0.0182528	0.0152685	0	0	0.0107595	0.015259	0	0.00823464	0.0111696	0.0175199	0	0	0	0	0	0	0	0	0.00824962	0.00735794	Tibetan pig	2.39156	0.000653709
MAG112	0.0580472	0.132874	0.0159248	0.542797	0.0531138	0.0192287	0.0347575	0.0289928	0	0.0274753	0.0279983	0.0824967	0.0460282	0.0570185	0.0674769	0.0389592	0.0538509	0.0484814	0.0513103	0.0370479	0	0	0.0993001	0.0789973	0.0692862	0.0725733	0.139024	0.0610306	0.181293	0.0521677	0	0.0982198	0.0326432	0.0487382	0.0554195	0	0.137462	0.210311			-
MAG113	0.00768962	0	0.0142335	0	0	0.0147727	0.0563769	0	0.068057	0.15529	0.290208	0.0601278	0.015842	0.0813765	0	0.0624855	0.0801856	0.0762767	0	0.046127	0	0.0358515	0.0186437	0.0549942	0	0.0237585	0.0175254	0.0204432	0.0549967	0.0172832	0.0287348	0.132312	0.174943	0.0807288	0.020135	0.0370382	0.0149585	0.00757956			-
MAG114	0.127526	0.0269332	0.0391364	0.0257044	0.0696087	0.0700864	0.155469	0	0.235019	0.24282	0.188424	0.144669	0.0422931	0.100614	0.022407	0.0613652	0.078995	0.104058	0	0.0435501	0	0	0.113306	0.08608	0.109479	0.103295	0.108151	0.0288713	0.0502333	0.0371413	0.0166942	0.0901577	0.173496	0.0581659	0.0338835	0.0189321	0.0434101	0.0301482			-
MAG115	0.0568248	0.0956203	0.0389564	0.144383	0.0848286	0.0547826	0.0107585	0	0.00919274	0	0	0.034785	0.0480127	0.0567174	0.0180513	0.062613	0.064528	0.0439962	0.0371663	0.0225732	0.0322986	0	0.0512914	0.0322268	0.0704316	0.0513216	0.0399334	0.0397678	0.156919	0.0993573	0.102516	0.144455	0.116166	0.103512	0.150886	0.113168	0.278807	0.209005	LWPig	2.73343	4.41885e-05
MAG116	0.0204703	0.0748974	0.0164858	0.0102766	0.0189987	0.0752337	0.27702	0.258994	0.0472682	0.352285	0.1111	0.15191	0.0984642	0.13712	0.232277	0.126946	0.095752	0.151242	0.406118	0.355788	0.0567499	0.0852968	0.552602	0.170193	0.40319	0.166707	0.316517	0.0448604	0.296665	0.0905925	0.0451754	0.231597	0.051412	0.194528	0.0927489	0.0496916	0.18551	0.30387			-
MAG117	0.020591	0.0590327	0.020528	0.0675357	0.0915297	0.0145038	0.012915	0	0.0124322	0.0333782	0.0039308	0.0266548	0.0217864	0.0885699	0.0188718	0.0220668	0.0562354	0.0741452	0.01384	0.0182617	0.0340898	0	0.0199523	0.0197325	0.0393773	0.0653	0.0148855	0.0166327	0.0312341	0.02092	0.108666	0.0419176	0.0506238	0.0297096	0.141483	0.0898533	0.051971	0.0397878	LWPig	2.32281	0.0311733
MAG118	0.0790295	0	0	0.0174746	0	0.0230565	0.0474901	0	0.012518	0.169139	0	0	0	0	0	0	0	0	0	0	0	0	0	0	0	0	0	0.0141443	0	0.00403444	0	0.0127347	0	0.00598774	0	0	0	0	Tibetan pig	2.21021	0.00929172
MAG119	0	0	0	0	0.0180589	0.00441704	0.379309	0.050861	0.0312062	0.0717174	0.443935	0.00986733	0	0	0	0.0398372	0.0211291	0	0.00615117	0.017525	0	0	0	0.0095697	0	0.0116999	0.0413914	0	0.00582109	0.00565266	0	0.00439532	0	0.0328866	0	0	0	0.0946287			-
MAG120	0	0	0	0	0	0	0.00869287	0	0	0	0.21152	0	0	0	0	0	0	0	0	0	0	0	0	0	0	0	0	0	0	0	0.00727001	0	0	0	0	0.00880684	0	0			-
MAG121	0.188573	0.30239	0.144275	0.034009	0.124385	0.0348494	0.00813881	0	0.122239	0.034132	0	0.0963275	0.081794	0.15265	0.317119	0.0684825	0.0789514	0.165281	0	0.121891	0.0284623	0	0.28911	0.111989	0.16778	0.186148	0.268931	0.0995883	0.322874	0.26712	0.165867	0.432386	0.237339	0.25277	0.326322	0.170823	0.0938055	0.2405	LWPig	2.90782	0.00475312
MAG122	0.100031	0	0.0350941	0.120274	0.12511	0.0051421	0	0.867088	0.197812	0	0	0	0.0208605	0	0	0	0.0108796	0.00717	0	0.00909596	0.1002	0	0.0119753	0	0.0353082	0	0.0112586	0.0148483	0.0490787	0.00873565	0.0636883	0.0157821	0.0299162	0.0176071	0.0541304	0.0538041	0.00792029	0			-
MAG123	0.070386	0.0266649	0.0690727	0.0224221	0.0686335	0.27664	0.143354	0.0508411	0.0303693	0.0895114	0.0720805	0.0969274	0.0346591	0.183543	0.114464	0.259071	0.179691	0.108974	0.0137544	0.0152075	0.312634	0.12912	0.0430098	0.0669668	0.0426162	0.121863	0.0301932	0.0157998	0.039981	0.0187596	0.0364508	0.0237139	0.0603871	0.0561345	0.0496638	0.0283403	0.0245488	0.0297462			-
MAG124	0	0	0.00770188	0	0	0.0119439	0.0151801	0.00670126	0	0.0731502	0.13674	0	0	0	0.206032	0.0240365	0.0185898	0	0	0	0	0	0	0	0.0175277	0.0285589	0	0.0111846	0	0.0109689	0	0.0118176	0.014592	0.0131242	0.0130159	0	0.0157493	0			-
MAG125	0	0	0.00521323	0	0	0.0152115	0.0099319	0	0	0.149078	0.0696375	0	0	0	0.168624	0.0166104	0.0119525	0	0	0	0	0	0	0	0.0102032	0.0202571	0	0	0	0.0076751	0	0.007637	0.0098749	0.00834548	0.00921867	0	0.0130517	0			-
MAG126	0.0105456	0.0359088	0	0.00936667	0.004727	0.090289	0.006734	0	0.130198	0.035978	0.0145407	0	0	0	0.0108354	0	0	0	0	0	0	0	0.0131186	0	0	0	0	0	0.0224878	0.0093085	0.0153515	0.00431008	0.00603097	0.0150212	0.0841096	0.0160759	0	0.00570968	Tibetan pig	2.27116	0.000173865
MAG127	0.38105	0.85214	0.0363009	0.0847045	0.487542	0.181981	0.37637	0.312027	0.0336359	0.121452	0.145899	0.112097	0.132939	0.0799792	0.0184444	0.109389	0.111714	0.0698184	0.271754	0.13418	0.151666	0	0.0696339	0.153863	0.0158487	0.0823181	0.0843499	0.0855396	0.0867692	0.103759	0.187864	0.088074	0.0506159	0.0775726	0.0838556	0.147754	0.0730305	0.0819276			-
MAG128	0.02739	0.125558	0.0218327	0.0154563	0.0258997	0.146693	0.473114	0.0565654	0.0781867	0.603098	0.172772	0.222554	0.145003	0.200218	0.345844	0.177964	0.12869	0.224283	0.616127	0.532814	0.0821011	0.115597	0.82554	0.250349	0.60719	0.240605	0.472902	0.0605447	0.442341	0.132412	0.0610366	0.341606	0.0633772	0.287673	0.132404	0.0671754	0.279742	0.463935			-
MAG129	0.135416	0.00480572	0.0234545	0.0053326	0	0.00807146	0.0069998	0	0.00493196	0.0066895	0.004997	0.0153873	0.0707914	0.0323565	0	0.0163509	0.019706	0.0270681	0	0.0311603	0	0.0792316	0.0242488	0.013907	0.0154038	0.00706173	0.0354882	0.0229904	0.11859	0.0726469	0	0.0612476	0.0132906	0.0154484	0.0219736	0	0.036775	0.152907			-
MAG130	0.126585	0.0463268	0.024341	0.019226	0.0318724	0.024038	0.251341	0.204009	0.0780009	0.0490545	0.0483803	0.0697627	0.0258103	0.161	0.132172	0.0726979	0.114493	0.132541	0.0165629	0.0960979	0.050424	0.0896851	0.0482998	0.0633894	0.0809323	0.0605407	0.0641968	0.0377918	0.0550986	0.0269911	0.046987	0.028161	0.0790078	0.0583525	0.0728339	0.0399463	0.0447451	0.0575463			-
MAG131	0.0183876	0.0378226	0.0111892	0.00686674	0.147985	0.233216	0.00789515	0.0757272	0.00620245	0.24238	0.0242766	0.359433	0.0792221	0.0571013	0.23078	0.0898536	0.116194	0.0570525	0.584061	0.210567	0.271955	0.131958	0.0946869	0.274792	0.357364	0.621149	0.0511609	0.0552739	0.0136514	0	0.0188972	0.00640636	0.0127801	0.0130614	0.0108944	0.0251099	0.00707957	0.00532906	Bama minipig	3.05311	3.42748e-05
MAG132	0.277572	0.0982021	0.0205398	0.0110447	0.320775	0.429334	1.68853	0.0125657	0.254641	0.183156	0.446971	0.199781	0.0329375	0.0869502	0.15836	0.0448064	0.0349272	0.0791347	0.0410399	0.093744	0.112943	0.0698245	0.214408	0.162899	0.208896	0.254208	0.278156	0.098594	0.174531	0.196967	0.169225	0.134985	0.0494462	0.0534616	0.0835139	0.197996	0.113113	0.139453			-
MAG133	0.341467	0.13671	0.382374	0.0688196	0.689187	0.133714	0.0433538	0	0.0620367	0.0972514	0.0261677	0.446012	0.091342	0.155006	0	0	0	0.110238	0	0.207951	0	0	0	0.449549	0	0	0.208456	0.0839818	0.258001	0.427853	0.0727464	0.0979293	0.285454	0.358801	0.371849	0.0732515	0.460981	0.193126			-
MAG134	0.0192401	0	0.0352748	0.0251675	0	0.0136659	0	0	0.0681256	0.318222	0	0	0	0.0170466	0	0	0	0.0133454	0	0	0	0	0	0	0	0	0	0.0134629	0	0	0	0	0	0	0.0170891	0	0	0.0118514	Tibetan pig	2.25841	0.0279421
MAG135	0.0520277	0.0731432	0.030935	0.0207053	0.0303313	0.0742663	0	0	0.043392	0.14876	0	0	0	0.0173807	0	0	0	0.0112493	0	0	0	0	0	0	0	0	0	0	0	0	0.00889567	0	0	0	0.00679864	0.00561584	0	0.00498851	Tibetan pig	2.29936	0.000727575
MAG136	0.138056	0	0.00668126	0.0909362	0	0	0	0	0	0	0	0	0	0	0	0	0	0	0	0	0	0	0	0	0	0	0	0	0	0	0	0	0	0	0	0	0	0	Tibetan pig	2.22957	0.0205598
MAG137	0.0815929	0.295246	0.153758	0.00403991	0.0100686	0.0822335	0.18873	0.0110352	0.0204448	0.0245535	0.455325	0.205903	0.179518	0.103328	0.137021	0.342809	0.298473	0.104382	0.0169801	0.056134	0.114015	1.15734	0.255176	0.21644	0.097917	0.0231858	0.117471	0.272542	0.178692	0.108112	0.153693	0.159979	0.165561	0.219107	0.119346	0.168508	0.0889425	0.124172			-
MAG138	0.117071	0.0432628	0.0230887	0.0178617	0.0312871	0.0194378	0.141978	0.565847	0.0612209	0.0408606	0.0374567	0.0669435	0.0237013	0.151137	0.128166	0.0709786	0.109584	0.125732	0.015963	0.088795	0.0479364	0.0854542	0.0458881	0.0616016	0.0773162	0.0580526	0.0607861	0.0360511	0.0525521	0.0259246	0.0445313	0.0268952	0.0749849	0.0558016	0.0697126	0.0376644	0.0415058	0.0544454			-
MAG139	0.0134303	0.0126523	0.011745	0.0358612	0.0225551	0.0343996	0.0185568	0.280899	0.0277262	0.033652	0	0.0218573	0.0777069	0.0158034	0.0158413	0.0135303	0	0.0126902	0.0435021	0.0772914	0.0330459	0	0.0116485	0.0245827	0.0158514	0.0705818	0.0288798	0.286682	0.0421629	0.0137015	0.041954	0.0175253	0.0357819	0.024734	0.0235236	0.0454299	0.0495667	0.0168648			-
MAG140	0.0633654	0.247186	0.0486309	0.0914122	0.0316051	0	0	0	0	0	0	0	0.0148131	0.024932	0	0	0	0.0228885	0	0	0.0457881	0	0	0	0.0175293	0	0	0.0102068	0	0	0.00793998	0	0.010675	0	0.015248	0	0	0			-
MAG141	0.428417	0.0732179	0	0.746847	0.0161286	0.125472	0.0279755	0	1.97216	0.0653534	0	0.0783344	0.162172	0.0687526	0	0.151744	0.142606	0.0924026	0	0.149757	0	0	0	0.114116	0	0	0.0702789	0.0846175	0.0728659	0.257176	0.0232351	0.0970389	0.0519817	0.0593924	0.0384275	0.0233685	0.0788541	0.130577			-
MAG142	0.250315	0.0713573	0.0385591	0.0297524	0.0493668	0.0218753	0.156877	0.206372	0.0663304	0.0447613	0.0427185	0.0842079	0.0307769	0.193764	0.162158	0.0887793	0.140711	0.161272	0.0204697	0.116474	0.0615744	0.109063	0.0592478	0.0786079	0.0988932	0.0744894	0.0778939	0.045796	0.0669024	0.0325705	0.0572576	0.0343218	0.0954878	0.0704016	0.0882713	0.0486264	0.0537891	0.0702219			-
MAG143	0	0	0	0	0	0	0.00933902	0	0.454871	0	0	0	0	0	0	0	0	0	0	0	0	0	0	0	0	0	0	0	0	0	0	0	0	0	0	0	0	0			-
MAG144	0.0423951	0.118693	0.0647757	0.121367	0.0221832	0.0607853	0.0623653	0.292231	0.116545	0.104602	0.0701836	0	0.108996	0	0.0144891	0	0.0140835	0.00928313	0.0392179	0.0364866	0.0397099	0	0	0.0121298	0.0162242	0.0137296	0.0205338	0.0280798	0.0168074	0.0362206	0	0.0235806	0.0157293	0.0256555	0.00929703	0	0.0304969	0.0366113	Tibetan pig	2.58473	9.94481e-05
MAG145	0.0884047	0.305253	0	0.0221273	0.219646	0	0	0	0.0446396	0	0	0	0	0	0	0	0	0	0	0	0	0	0	0	0	0.0185567	0.0122832	0	0.00990029	0	0.0283933	0.00908629	0	0.0048991	0.0270277	0.0216751	0	0	Tibetan pig	2.4662	0.0268258
MAG146	0.0408163	0.122356	0.0654468	0.122415	0.0213528	0.0521894	0.060759	0.0965899	0.297157	0.385628	0.0647192	0	0.101934	0	0.0127325	0	0	0.0071504	0.0355477	0.0293842	0.0380887	0	0	0.00830675	0.0141484	0.0111817	0.0173095	0.0234732	0.0130232	0.0313815	0	0.019103	0.0123744	0.0228338	0.00623757	0	0.025412	0.0333836	Tibetan pig	2.70705	8.4779e-05
MAG147	0	0	0	0	0	0.042289	0.079394	0	0	0.0335603	0.144551	0	0	0	0	0	0	0	0	0	0.0220503	0	0	0	0	0	0	0	0	0	0	0	0	0	0	0	0	0	Tibetan pig	2.19511	0.0202332
MAG148	0.0437855	0.0176767	0.0361276	0.186908	0.0183606	0.0935761	0.0158794	0.0412068	0.197656	0.033499	0.0154835	0.146338	0.518972	0.0203694	0	0.0298757	0.0229375	0.0197728	0	0.172443	0	0	0.0359908	0.150687	0.022782	0.0192642	0.268689	0.148006	0.375108	0.161304	0.282528	0.103324	0.412022	0.141821	0.188487	0.2845	0.496132	0.0225322	LWPig	2.95415	0.00772076
MAG149	0.0143946	0.00929616	0.00775378	0.00806576	0	0.0675558	0.022384	0.00542019	0.00887629	0.140467	0.00801005	0.0413053	0	0	0	0.0141563	0.0119347	0.0102896	0	0	0	0	0.0201417	0.0414632	0	0.028322	0.065401	0.0160751	0.0225148	0.0210749	0	0.0179235	0.0154599	0.00973157	0.0158744	0	0.023457	0			-
MAG150	0.04052	0.047613	0.0175841	0.0215389	0.0239741	0.0813462	0.181941	0.0880019	0.0410151	0.0933993	0.0517883	0.0198581	0.0185876	0.0174617	0	0.0211484	0	0.0134476	0.0511695	0.0268302	0.0310647	0	0.0349863	0.0203254	0.0440193	0.0199266	0.0227904	0.0267147	0.0252717	0.0235276	0	0.0244543	0.0144426	0.022155	0.0133868	0	0.0441497	0.0363725	Tibetan pig	2.44358	0.00528016
MAG151	0.0365251	0.224133	0.180808	0.139013	0.397661	0.0599483	0.00695938	0.044497	0.154272	0.165363	0	0	0	0.0232091	0.0314484	0.01172	0.0103609	0.0173302	0.0460575	0	0	0	0.00900973	0	0.0293311	0.103784	0	0.0126752	0.035797	0.00891836	0.0363303	0.00841973	0.0112609	0.0227478	0.0171713	0.0237596	0.0105267	0.0155563	Tibetan pig	2.71048	0.00345471
MAG152	0.368544	0.0291296	0.018666	0.105105	0.0100173	0.0282347	0	0	0.0211863	0.199448	0	0.203282	0.096636	0.0569473	0	0.148728	0.148005	0.0504215	0.016582	0	0	0	0	0.278708	0.0251596	0.0205959	0.15241	0.467004	0.0423497	0.0206136	0	0.0156033	0	0.0287555	0.0174574	0	0.0238459	0.0752157			-
MAG153	0.113621	0.0321279	0.142583	0.0362734	0.183863	0.01581	0.0365957	0	0.00882462	0.00886223	0.0160187	0.195038	0.321441	0.314474	0.210393	0.364427	0.272371	0.36919	0.206472	0.255755	0.179987	0.241103	0.210495	0.220035	0.12388	0.160821	0.63416	0.327289	0.151617	0.140061	0.0289847	1.11687	0.220858	0.150351	0.310922	0.0319678	1.08943	0.681725	LWPig	3.15086	0.000146861
MAG154	0	0	0	0	0	0.00897987	0.122144	0.0826825	0.0156458	0.188947	0.0134594	0	0	0	0	0	0	0	0	0	0	0	0	0	0	0	0	0	0	0	0	0	0	0	0	0	0	0	Tibetan pig	2.29705	0.000217504
MAG155	0.0694877	0.198623	0.0208307	0.0244018	0.0521007	0.0118578	0.0288678	0.0130605	0.0261654	0.0135206	0.0356763	0	0	0.0207733	0.010135	0.023613	0.0263821	0.0223567	0.0131678	0	0.085539	0.0224627	0.0115174	0	0.0184653	0.0458509	0	0.00589694	0.0301104	0.00501142	0.0136719	0.0180089	0.0349124	0.0387309	0.0302867	0.0132472	0.00975406	0.00856715			-
MAG156	0.0100736	0.0113022	0.0153597	0	0	0.0256245	0.0477543	0.136959	0.00907281	0.0245133	0.0299459	0.0675864	0.0305967	0.0231924	0.0448472	0.0769506	0.0807962	0.0201512	0.0592684	0.0248519	0.0232636	0.0578382	0.0520409	0.0653612	0.068732	0.0760134	0.0387797	0.0113594	0.0383267	0.0113435	0	0.0176228	0.0248863	0.0262864	0.0162746	0	0.0114132	0.0317675	Bama minipig	2.31238	0.00381175
MAG157	0.146015	0.0482423	0.0436028	0.0688866	0	0.0887899	0.020819	0.0149741	0.327751	0.00714755	0.0279188	0.0341458	0.0469835	0	0.0193244	0	0	0.0135217	0.00988439	0.0443891	0.0493042	0	0.0312001	0.0338373	0.0254748	0.0237054	0.0275749	0.0193687	0.115399	0.21057	0.0236189	0.107669	0.0791051	0.0438486	0.0208447	0.0189478	0.167357	0.0212778			-
MAG158	0.278212	0.615959	0.0170215	0.0504989	0.445553	0.124647	0.224907	0.501479	0.00982355	0.0794262	0.0867591	0.0854659	0.0951739	0.0615638	0	0.082736	0.0825293	0.0519898	0.216824	0.0980658	0.114978	0	0.0491697	0.120002	0	0.0538278	0.0613737	0.0506094	0.0773453	0.0777012	0.149515	0.0692229	0.0327517	0.0532471	0.0642032	0.115189	0.0535679	0.0569002			-
MAG159	0	0	0	0.182656	0	0	0	0	0	0	0	0	0	0	0	0	0	0	0	0	0.091516	0	0	0	0	0	0	0.0285388	0	0	0	0	0	0	0	0	0	0			-
MAG160	0.166581	0.15908	0.201164	0.0539047	0.1227	0.13499	0.265619	0.0712695	0.0647248	0.0831782	1.40236	0.301897	0.27437	0.239065	0.257173	0.43409	0.426731	0.232099	0.112267	0.155482	0.202538	1.17971	0.337497	0.303705	0.189604	0.125822	0.217096	0.329168	0.304006	0.210444	0.252233	0.276488	0.307211	0.315546	0.239946	0.27322	0.181554	0.265619	Bama minipig	2.8281	0.0104263
MAG161	0.135078	0	0.0608739	0.107943	0	0.133121	0.00594806	0.00580849	0.0321444	0.00647561	0	0.0181241	0	0	0	0	0	0	0	0	0	0	0.0102864	0.0181287	0	0.0141786	0.0256646	0	0.0211845	0.00789218	0.00786388	0.0138261	0.00767517	0.00999982	0.025591	0.00696593	0	0			-
MAG162	0.012444	0.0255038	0	0.0986369	0.159264	0.037231	0.142655	0.0780548	0	0	0.256488	0.232053	0.320361	0.471705	0.110972	0.275386	0.277936	0.456501	0.493223	0.350786	0.167909	0.0385522	0.449204	0.185847	0.280869	0.503125	0.238303	0.326019	0.0702872	0	0.144261	0.00468538	0.00461016	0.0197954	0.0628519	0.180298	0.133771	0.0428239	Bama minipig	3.08713	2.57493e-05
MAG163	0.324454	0.587785	0.081458	0.081358	0.0185052	0.267151	0.0684448	0.0425905	0.460136	0.0346102	0.0270736	0.0772206	0.12916	0.0577282	0	0.127884	0.0957641	0.0609471	0.0266406	0.107091	0.136285	0	0.0394345	0.0963443	0.0692867	0.0316869	0.0782014	0.0724664	0.0771427	0.38705	0.053403	0.0680308	0.0776831	0.0917573	0.0901825	0.0578531	0.168834	0.0413139			-
MAG164	0.0221074	0	0.0381298	0.0431128	0	0.595571	0	0	0	0	0	0.0248503	0.0269236	0.0461912	0.0442258	0.0359788	0.0308507	0.0647912	0	0.0494292	0	0	0.144336	0.0339186	0.0538556	0.0132105	0.0322164	0.0185833	0.016427	0.100044	0.0208087	0.0455805	0.0174132	0.0593718	0.0431902	0.0219219	0.0204897	0.0289366			-
MAG165	0	0.00605733	0	0.0177353	0.00698022	0.070274	0.052569	0.0354018	0	0	0.692075	0.0227641	0	0	0.0779008	0	0	0.0197286	0	0.0234619	0	0	0.0244452	0.0260778	0	0.0138158	0.022131	0	0	0	0.0343501	0	0.0200199	0.0164112	0.0287432	0.0407211	0	0			-
MAG166	0.00547855	0.00519197	0.0267472	0	0.0119773	0.0117533	0.0739161	0.00809647	0.0147625	0.00785072	0.165882	0.210438	0.0537312	0.0623772	0.0728639	0.0616211	0.172882	0.0601191	0.071324	0.0293236	0.0860901	0.0592679	0.0559936	0.128238	0.0955766	0.167135	0.0359876	0.0327152	0.0419221	0.0118514	0.0294287	0.0318912	0.0901323	0.0358028	0.0437349	0.0291922	0.0169201	0.0100905	Bama minipig	2.53077	0.000321814
MAG167	0.0590772	0.126222	0.00906912	0.0872396	0.0300827	0.024161	0.219738	0.014976	0.0597321	0.597023	0.0145266	0.217507	0.0853593	0.0315486	0.0333294	0.0197017	0.0322447	0.0258656	0.0448754	0.028935	0	0	0.0556511	0.215309	0.0499778	0.0487213	0.0697176	0.0296791	0.0213921	0.00956151	0.0196748	0	0	0	0.0182744	0.0204424	0.0118941	0.0999225	Tibetan pig	2.64021	0.0158848
MAG168	0	0.137631	0.185612	0	0.00981023	0	0	0	0	0	0	0	0	0	0	0	0	0	0	0	0	0.0230968	0	0	0	0	0	0	0	0	0	0	0	0	0	0	0	0			-
MAG169	0.376711	0.0197472	0.0394725	0.00841199	0	0.0193707	0.0153833	0.0136042	0	0.00264317	0	0.0226309	0	0.421216	0.016116	0.0675045	0.0500063	0.280155	0.0387608	0	0.16481	0	0.0184687	0.0174737	0.0628564	0.0626596	0.0210324	0.0144391	0.0333867	0.0291479	0.191729	0.0226187	0.130097	0.102672	0.034905	0.158197	0.0153973	0.0290886	LWPig	2.3469	0.0350655
MAG170	0	0	0	0.143147	0	0	0	0	0	0	0	0	0	0	0	0	0	0	0	0	0	0	0	0	0	0	0	0	0	0.0116366	0	0	0	0	0	0	0	0			-
MAG171	0.170724	0	0.00541437	0.137391	0	0	0	0	0	0	0	0	0.0203234	0.0380052	0	0	0	0.0403602	0	0.0545401	0	0	0	0	0	0	0	0.0585897	0	0	0	0	0	0	0	0	0	0			-
MAG172	0.277283	0.0894508	0.101756	0.0740201	0.32207	0.088055	0.191969	0.0482596	0.104218	0.390564	0.142736	0.299957	0.204518	0.355324	0.292201	0.142773	0.130297	0.27039	0.212067	0.284912	0.339048	0.0666352	0.166041	0.24671	0.197969	0.243263	0.156942	0.187379	0.21993	0.119201	0.06225	0.116542	0.0817883	0.109423	0.159967	0.0674937	0.126854	0.133917	Bama minipig	2.73016	0.00881253
MAG173	0.0251769	0.172748	0.0999662	0.105405	0.298594	0.0492272	0.0061033	0.0367794	0.134502	0.369087	0	0	0	0.0186616	0.0240547	0	0	0.0141262	0.0354141	0	0	0	0.0070353	0	0.0233305	0.0848094	0	0.00959207	0.0272016	0.00641863	0.0279856	0.00636519	0.00743258	0.0183249	0.0132158	0.0180294	0.00759934	0.0122722	Tibetan pig	2.65318	0.00195867
MAG174	0.0509824	0.11057	0.0486194	0.0223814	0.0949332	0.0496009	0.102374	0.0260511	0.148704	0.08454	0.0149913	0.0258757	0.027763	0.0348334	0.0194475	0.0728876	0.0887199	0.0278904	0	0.0602721	0.0489822	0.0295312	0.0731804	0.0259683	0.0279332	0.027665	0.0495993	0.0728653	0.0643327	0.099885	0.036937	0.0762197	0.0898046	0.0638008	0.0694307	0.0340741	0.0314572	0.0685446			-
MAG175	0.0475329	0.0211062	0.0220191	0.0415827	0.0207769	0.149488	0.027245	0.0334263	0.0402753	0.0408591	0.0190529	0	0.047899	0	0	0	0	0.0148832	0.0230781	0.0311922	0.0249706	0	0.0203087	0.0159962	0.0163913	0.022663	0.0227458	0.0417824	0.0601164	0.0736978	0.0242777	0.0190106	0.0290436	0.0301319	0.0193749	0.0257167	0.0969622	0.0266863	Tibetan pig	2.19561	0.00810416
MAG176	0.343894	2.12773	0.10471	0.0901436	1.06613	0.0518357	0.0947929	0.0165574	0.0295593	0.0524247	0.0683259	0.0742628	0.0343474	0.0681448	0.0539601	0.0316674	0.0335587	0.0708248	0.0633403	0.0584384	0	0.0374259	0.0510177	0.0640529	0.0637505	0.068528	0.0438401	0.0355659	0.0758487	0.0600935	0.0523459	0.0645748	0.0590971	0.0581317	0.0688088	0.0624231	0.0608863	0.0561057			-
MAG177	0.0389766	0.0304674	0.0330291	0.0282509	0.0416378	0.106931	0.254747	0.413479	0.170346	0.326245	0.0398063	0.0300872	0.0280998	0.0279476	0.0420947	0.0301237	0.0271012	0.0206658	0.0506655	0.0500888	0.0308928	0.0262641	0.0483299	0.0285614	0.0357924	0.0334562	0.0721423	0.0357451	0.025992	0.0208001	0.0254782	0.0225646	0.0229001	0.0227019	0.0210063	0.0252559	0.0380161	0.0323854	Tibetan pig	2.73265	0.000273867
MAG178	0.159033	0.0122559	0.0248899	0.00573349	0	0.106927	0.0151053	0.0128452	0	0.00283774	0	0.0164439	0	0.285074	0.0119782	0.0480927	0.0373543	0.193784	0.0267149	0	0.112247	0	0.0141527	0.0128359	0.0430077	0.0447857	0.0152622	0.0112437	0.0248782	0.0207393	0.133376	0.0174535	0.0930877	0.0715867	0.026424	0.110676	0.011575	0.0206817			-
MAG179	0	0	0	0.551196	0	0	0	0	0	0	0	0	0.0201307	0	0	0	0	0	0	0	0	0	0	0	0	0	0	0.235255	0	0	0	0	0	0	0	0	0.0175286	0			-
MAG180	0.107303	0.0389445	0.0208839	0.016371	0.0273905	0.0270262	0.150029	0.166364	0.0669177	0.0404717	0.120814	0.0612781	0.0227931	0.139953	0.117373	0.0650728	0.10144	0.118228	0.0156352	0.0848198	0.045561	0.078261	0.0429484	0.0575298	0.0723685	0.0539175	0.0577298	0.0335882	0.0492694	0.0237879	0.0426987	0.0252304	0.0701134	0.0527973	0.0662182	0.0363835	0.040047	0.0519612			-
MAG181	0.0585854	0.0382945	0	0.174185	0	0.00764214	0.0364939	0	0	0.0145678	0	0.05871	0.0239529	0.0106743	0.0388173	0.0191569	0.0218039	0.00943879	0.0630774	0.0230513	0.0777876	0	0.0479117	0.0451649	0.0767511	0.0620598	0.0709863	0.0681282	0.0330149	0.0168935	0.0486954	0.165009	0.0360179	0.0272383	0.0819673	0.0431248	0.0386403	0.1759	LWPig	2.24209	0.0376172
MAG182	0.0320906	0.0303506	0.0411632	0.0147363	0.0495701	0.007703	0.0672711	0.0110458	0.0198033	0.0164235	0.051534	0.122531	0.026248	0.118284	0.17869	0.0688935	0.0937877	0.110138	0.00773616	0.0712735	0.0428786	0.121109	0.0954283	0.127459	0.0393798	0.0333873	0.0597956	0.0549384	0.0349831	0.0211961	0.0724356	0.059213	0.140443	0.018747	0.0422332	0.0661081	0.0302987	0.0491247	Bama minipig	2.39736	0.00625405
MAG183	0	0	0	0.72859	0.00366653	0	0	0	0	0	0	0	0.0548766	0	0	0	0	0	0	0	0	0	0	0	0	0	0.00664622	1.04883	0	0	0	0	0	0	0	0	0	0			-
MAG184	0	0	0.0332866	0.0583728	0	0.0537249	0.0365069	0.915817	0	0	0	0.0517399	0	0.0485857	0	0.263581	0.239091	0.0609896	0	0.0661651	0	0	0.157782	0.0635771	0.0784443	0.153467	0.123503	0.0464627	0.0302113	0.0499408	0.0502299	0.045014	0.0646813	0.0716653	0.0724758	0.0519487	0.0336002	0.0651757			-
MAG185	0.0111589	0.0263438	0.116089	0	0.556412	0.0149918	0.0982982	0.0385644	0.0242653	0.0070667	0.157986	0.0229227	0.034672	0	0.0954347	0.122425	0.116987	0.0149111	0	0	0.0285586	0.426568	0.0516361	0.0215645	0.128456	0.0799366	0.0350843	0	0.170417	0.043401	0.63588	0.406949	0.644349	0.0637124	0.288953	0.731397	0.161005	0.18585	LWPig	3.11184	0.00141653
MAG186	0.0248459	0.446064	0.102079	0.109186	0.348766	0.0477185	0.00480351	0.0312422	0.120326	0.136244	0	0	0	0.0190745	0.0244754	0	0	0.0145848	0.0370673	0	0	0	0.00740325	0	0.0244824	0.0883308	0	0.0101459	0.0286008	0.00642712	0.0291134	0.00682685	0.00824821	0.0191841	0.0141763	0.0184191	0.00781349	0.0136875	Tibetan pig	2.69196	0.00211962
MAG187	0.0229069	0.0362898	0.0166175	0	0.0133808	0.0520774	0.00543092	0.14193	0.0143495	0.00826986	0	0	0	0.0202329	0.0355945	0	0	0.0222844	0	0	0	0	0.0331463	0.0136702	0.0196884	0.0222447	0.0321773	0.012918	0.0368692	0.0317928	0.0181125	0.0489079	0.0297744	0.0281731	0.0360915	0.018152	0.010146	0.0271488			-
MAG188	0.0802409	0.03292	0.0609624	0.0539098	0.152294	0.0871155	0.188159	0.0497696	0.0706522	0.0211014	0.264042	0.0899183	0.0603672	0.144251	0.202689	0.0268864	0.033022	0.126069	0.178331	0.12854	0.127642	0.0462174	0.0860721	0.0951587	0.0678128	0.138655	0.152539	0.0942933	0.105549	0.059469	0.185824	0.133107	0.0856974	0.103647	0.0914099	0.199631	0.11844	0.290044			-
MAG189	0.038718	0.0164688	0.0278615	0.00864014	0.0262717	0.0247016	0.117984	0.0306528	0.280125	0.174888	0.0841297	0.072257	0.108812	0.205686	0.234453	0.0510983	0.0464606	0.197832	0.0666653	0.0386379	0.082112	0.114535	0.195227	0.0733402	0.102251	0.0378319	0.0923585	0.136061	0.104718	0.0428089	0.0469896	0.0666448	0.0623906	0.100348	0.0811411	0.049699	0.0956076	0.147412			-
MAG190	0	0	0.0424966	0.174342	0	0.970741	0.00907452	0.0256147	0.0152472	0	0	0.0333872	0.0341493	0.0295038	0.229431	0.0368928	0.0374603	0.0393895	0	0.229441	0	0	0.255059	0.0471873	0.323925	0.0549687	0.230182	0.208878	0.184518	0.0893823	0.145677	0.46162	0.0150375	0.0482097	0.028723	0.155077	0.0652353	0.122108	LWPig	2.61063	0.0476124
MAG191	0.0326593	0.0285215	0.0106776	0.0220864	0.023743	0.0118727	0.0193168	0.122622	0.00602986	0.00770932	0.0272634	0	0	0.0218755	0	0	0	0.0133076	0	0	0.0572716	0.0108023	0	0	0	0.00922559	0	0	0.00582689	0	0.00858107	0.00619071	0.00555997	0.00517638	0.0223613	0.00667903	0.00824388	0	Tibetan pig	2.27824	0.000645659
MAG192	0.0347825	0.0858088	0.0139843	0.0117308	0.0357009	0.0190964	0.0431728	0.0122643	0.0419214	0.0205827	0.0787481	0	0	0.0150344	0	0.0171844	0.0184394	0.0159102	0.00980559	0	0.0607994	0.0156879	0.00831023	0	0.0129511	0.0328395	0	0	0.0211134	0.00366008	0.00929505	0.0124016	0.0247791	0.0280393	0.0213842	0.0090638	0.0066336	0.00605935	Tibetan pig	2.19332	0.00605554
MAG193	0.227912	0.180041	0.0983047	0.186768	0.0804405	0.126498	0.150055	0.180353	0.403619	0.401246	0.079491	0.076452	0.179085	0.0907444	0.0638355	0.0857625	0.0749397	0.07121	0.138676	0.142015	0.143488	0.0835364	0.152513	0.0767942	0.0771926	0.0808778	0.102524	0.136809	0.0760699	0.0674237	0.0704159	0.177338	0.0603885	0.088427	0.100562	0.0681428	0.140737	0.223259	Tibetan pig	2.69708	0.0139442
MAG194	0.038568	0	0	0.0109543	0	0.147166	0.237164	0	0.005479	0.0924005	0	0	0	0	0	0	0	0	0	0	0	0	0	0	0	0	0	0	0.510995	0.0614333	0.151718	0.141791	0.0989365	0.190231	0.27137	0.208648	0.0120606	0.306396	LWPig	3.00651	1.3962e-06
MAG195	0	0	0	0	0	0.0268447	0.0610047	0.0579206	0.0104655	0.00944144	0.225921	0	0	0	0	0	0	0.010961	0	0	0	0	0	0	0	0	0	0	0	0	0	0.0687309	0.0252796	0.0319908	0.0120717	0	0	0	Tibetan pig	2.25747	0.0140163
MAG196	0.158428	0.072608	0.109986	0.114677	0.180315	0.129801	0.0493843	0.0186559	0.152754	0.0831754	0.0166576	0	0.0130809	0.061156	0.0472873	0.0337587	0.0221713	0.0311499	0.0158615	0	0.0497107	0.0203926	0.0105841	0	0.0306973	0.0394409	0.0129559	0.0114456	0.016017	0.0091049	0.0359545	0.00721568	0.0352015	0.0127438	0.0135081	0.0235624	0.0103294	0.011341	Tibetan pig	2.68545	0.000327336
MAG197	0.158795	0.0230058	0.0159362	0.00811979	0.0208099	0	0.00970696	0	0	0.0184232	0.0153407	0.147737	0.0996468	0.0319947	0.185873	0.0868342	0.0653342	0.0440035	0.0177998	0.204802	0.130304	0.0207407	0.0367758	0.153037	0.0352995	0.0322081	0.05657	0.235537	0.131072	0.175929	0.0173616	0.142944	0.0680732	0.117279	0.197385	0.0193677	0.139196	0.148301	LWPig	2.65277	0.00079294
MAG198	0.010854	0.0323962	0.0114007	0.0189272	0.0608037	0.0254965	0.0146596	0	0.0448059	0.0684462	0.00322999	0.0173679	0.013906	0.0616339	0.0122481	0.0144703	0.037025	0.0515432	0.00909199	0.0123107	0.0243166	0	0.0131709	0.012968	0.0272513	0.0459273	0.00944466	0.0109312	0.0203134	0.0133146	0.0746053	0.0290639	0.0333374	0.0199307	0.0965044	0.0610648	0.0346799	0.0263332			-
MAG199	0.096113	0.554665	0.410799	0.0180487	0.50837	0.207461	0.345998	0.433985	0.0484945	0.0685909	0.803847	0.187767	0.357973	0.11808	0.178289	0.282054	0.469256	0.121218	0.091153	0.196946	0.157688	0.127496	0.166016	0.184173	0.207555	0.0611913	0.234794	0.095704	0.3448	0.157288	0.0855726	0.494682	0.410723	0.285118	0.708189	0.0864002	0.203211	0.182286			-
MAG200	0.0217676	0.0239898	0.00417044	0.008878	0	0.00934492	0	0.108476	0.0439357	0.0234598	0	0	0	0	0	0	0	0	0	0	0.00878731	0	0	0	0	0	0	0	0	0	0	0	0	0	0	0	0	0	Tibetan pig	2.11581	2.99838e-05
MAG201	0.00446009	0.00330304	0	0	0.00252225	0.0691975	0.131538	0.115972	0.0999937	0.0640901	0.0235489	0	0	0	0	0	0	0	0	0	0	0	0	0	0	0	0	0	0	0	0.00970305	0.0638368	0.00608977	0.0336055	0.0705776	0.00779779	0	0.00807853	Tibetan pig	2.45484	3.82171e-05
MAG202	0	0	0.0149885	0	0	0.0431883	0.0375019	0	0.66755	0.0327423	0	0	0	0	0	0	0	0	0	0	0	0	0	0	0	0	0	0	0	0	0.0263569	0	0.0196878	0	0	0.0273962	0	0	Tibetan pig	2.71873	0.0108607
MAG203	0.0285781	0.0167358	0.0584602	0.100831	0.0166907	0.172749	0.0248171	0.0289603	0.133992	0.045916	0.0119386	0.0420596	0.0523286	0.0395799	0	0.0259153	0.0201066	0.0332218	0.115317	0.134783	0.295695	0	0.0963362	0.0541068	0.0140826	0.029624	0.0648602	0.0377345	0.0239629	0.282942	0.45834	0.0258898	0.0197294	0.0952081	0.0203181	0.407259	0.0440767	0.0287801			-
MAG204	0.00727439	0	0.0191297	0.157067	0.414161	0.0055933	0	0	0.0129954	0	0	0.0240202	0	0.103213	0	0	0	0.0806137	0	0	0	0	0	0.0154185	0	0.0190535	0	0	0.0422737	0	0.0245624	0.0204941	0	0.0599141	0.0683332	0.0208357	0.00827655	0			-
MAG205	0.109951	0.0841966	0.0619242	0.0624767	0	0.344584	0.0380539	0.035591	0.0626209	0.013633	0.0558149	0.076556	0.049322	0.0268185	0.0341455	0.0179411	0	0.0319715	0.0165264	0.0615296	0.0846063	0	0.0633969	0.0763082	0.0463519	0.0476993	0.0481789	0.0281733	0.0798253	0.14831	0.0407118	0.104295	0.0930361	0.0739422	0.0313976	0.035935	0.138092	0.028728			-
MAG206	0.100205	0.0406682	0.161406	0.090235	0.703872	0.0402965	0.0332087	0.0650219	0.0173518	0.0747543	0.0120767	0.0272739	0.0467013	0.450936	0.361237	0.0924461	0.109723	0.410439	0.0340217	0.0904038	0	0	0.050076	0.0231962	0.172218	0.163523	0.0950314	0.0388997	0.0460292	0.0691306	0.0157454	0.0246554	0.0212475	0.0327355	0.026493	0.0175645	0.0191078	0.0214445	Bama minipig	2.69852	0.0272382
MAG207	0.0153154	0.0104567	0.0169157	0.00506264	0.0355754	0.0220317	0.0164026	0	0.0095178	0.0055851	0.891475	0.0652443	0.0415072	0	0.360713	0.0516465	0.0583523	0.0264251	0.0371633	0	0	0.069974	0.107853	0.0573796	0.0364358	0.120098	0.0370615	0.0182282	0.0576991	0.0106694	0	0.0408369	0.0447689	0.06482	0.0372533	0	0.0123675	0.0239156			-
MAG208	0.128086	0	0	3.00262	0.00929348	0.155679	0	0	0.286116	0.162143	0	0	0	0	0	0	0	0	0	0	0	0	0	0	0	0	0	0	0	0	0	0	0	0	0	0	0	0	Tibetan pig	3.27248	0.000217504
MAG209	0.0889636	0.15741	0.0413407	0.0442174	0	0.187879	0.025792	0.0212889	0.0343669	0	0.0446214	0.0622142	0.0326763	0.0157061	0.0299437	0.00988592	0	0.0199554	0.00690393	0.0511871	0.0760506	0	0.0585163	0.0616225	0.0395698	0.0444661	0.035802	0.0156671	0.0624632	0.12957	0.019901	0.0865088	0.064308	0.0561842	0.0207697	0.0153177	0.111785	0.0143149			-
MAG210	0.0640562	0.00719898	0.0568936	0.00751836	0.0030761	0.0583501	0.260205	0.0155134	0.0366141	0.00924617	0.00964329	0.0462433	0.206026	0.0386562	0	0.108401	0.0842633	0.0347759	0.0820756	0.0286998	0.0488287	0	0.0166519	0.0524734	0.0178153	0.0346766	0.153587	0.0907552	0.0344786	0.0108764	0.0912204	0.00913297	0.00757657	0.0965846	0.0301698	0.0825245	0	0.0893683			-
MAG211	0.0218066	0.0344185	0.0161691	0	0.0144601	0.23448	0.00509583	0.0252013	0.0217844	0.0207022	0	0	0	0.0182992	0.0360083	0	0	0.0204071	0	0	0	0	0.0325605	0.0126984	0.0185468	0.0206537	0.0285109	0.0121157	0.0366967	0.029861	0.0196738	0.0469029	0.0272531	0.0270042	0.0330245	0.0202178	0.0120125	0.0266989			-
MAG212	0.0450342	0.0204419	0.0918022	0.0108496	0.0343077	0.0166346	0.0798309	0.0257787	0.109819	0.104091	0.0606556	0.0735579	0.105266	0.202123	0.23164	0.0526167	0.0488374	0.193719	0.0654866	0.0413866	0.0804124	0.11406	0.189604	0.0738704	0.101355	0.0392241	0.0914466	0.131228	0.103611	0.0425443	0.0473037	0.0653783	0.0635256	0.0979775	0.0803772	0.0501076	0.0949738	0.143811			-
MAG213	0.110538	0	0.0280114	0.0690951	0	0.455284	0.0221254	0	0.0479987	0.137581	0	0.15795	0.280978	0.300242	0.0416785	0.0571309	0.100309	0.272053	0	0.0260439	0.0601279	0	0.0770331	0.136282	0.034048	0.104203	0.0937834	0.304573	0.180504	0.0667694	0.147781	0.280794	0.971235	0.153193	0.184397	0.13934	0.223636	0.0670955	LWPig	2.86142	0.0145583
MAG214	0.219803	0	0.0284018	0.123384	0	0.664324	0.0103727	0	0.0560511	0.0401058	0	0.198979	0.367329	0.391949	0.0293157	0.0637703	0.114979	0.342431	0	0.0200245	0.0732534	0	0.0805917	0.171587	0.0246568	0.124283	0.110658	0.409564	0.220468	0.0736097	0.193511	0.359543	1.32321	0.194994	0.230722	0.184607	0.297275	0.0731042	LWPig	2.96094	0.0164429
MAG215	0	0	0.00887211	0.190773	0	0.0862317	0.0116797	0	0.751761	0	0.0197814	0.0270823	0	0	0	0.0948505	0.0823774	0.0118735	0	0	0.169278	0	0	0.0395149	0	0	0.106694	0.116161	0	0.0253889	0	0	0	0	0	0	0	0.063358			-
MAG216	0.0193809	0.118066	0.0170781	0.0318144	0.0882859	0.0127985	0.0110689	0	0.0120386	0.0314355	0.00304512	0.0218679	0.0187222	0.0803389	0.0167066	0.0198996	0.0523455	0.0682465	0.0125581	0.0163335	0.0324562	0	0.0181033	0.0171696	0.036636	0.0604528	0.0131856	0.0143121	0.0277547	0.0181911	0.101946	0.0392726	0.0468103	0.0273224	0.132187	0.0832867	0.0471813	0.0363617	LWPig	2.29398	0.0294261
MAG217	0.0406346	0.0640721	0.024996	0.0554411	1.20466	0.0187126	0.101296	0.0274731	0.0226645	0.0119726	0.792404	0.0817975	0.0294567	0.217607	0.0930308	0.114561	0.212588	0.226698	0.123646	0.0398402	0.207753	0.172555	0.529299	0.0741829	0.498288	0.704556	0.866731	0	0.385316	0.0583959	1.23813	0.153194	0.354646	0.297554	0.626817	1.32007	0.150143	0.118333	LWPig	3.19838	0.018212
MAG218	0.0280355	0.560137	0.197603	0	0.0365969	0.290867	0.021544	0	0	0.0237352	0	0.0710163	0.00900309	0.0592829	0.0796274	0	0	0.0901516	0	0.0830812	0	0	0	0.0967705	0	0	0.103915	0.030285	0.320874	0.283856	0.0518781	0.438642	0.454872	0.320248	0.135951	0.0531497	0.028342	0.475481	LWPig	3.00781	0.00381029
MAG219	0.111679	0.0970171	0.472697	0.141739	0.0150241	0.0518623	0.0189088	0.0354959	0.137562	0.0286401	0.0270906	0.0914715	0.168788	0.067366	0	0.226107	0.168335	0.074331	0.0233006	0.259748	0.113734	0	0.0436415	0.110402	0.0685873	0.0307566	0.189265	0.0749265	0.284898	1.37086	0.0626996	0.190248	0.306739	0.297036	0.293507	0.0659396	0.196787	0.183429	LWPig	3.06749	0.00842942
MAG220	0.0374587	0.0415451	0.0158905	0.0182034	0.0192449	0.0683204	0.114397	0.11461	0.0325134	0.0689332	0.0440942	0.0185234	0.0170078	0	0	0.0198276	0	0.0122636	0.0448867	0.0263098	0.02841	0	0.0314297	0.0185875	0.0390241	0.0182648	0.0210728	0.0229438	0.0224248	0.0190656	0	0.0216408	0.0128891	0.0194278	0.0114423	0	0.0373453	0.0318082	Tibetan pig	2.37503	0.0104806
MAG221	0	0	0	0	0	0.0804119	0.0145638	0.0196398	0.0255007	0.109924	0	0	0.00965476	0.012725	0	0	0	0.00729442	0.0049198	0	0	0	0	0	0.0143065	0.0115802	0	0.00546595	0	0	0	0	0	0	0	0	0	0	Tibetan pig	2.16319	0.0341222
MAG222	0.036084	0.212704	0.113149	0.121348	0.958282	0.0571082	0.0172612	0.0382419	0.11512	0.128922	0	0	0	0.0259328	0.0354946	0.0172764	0	0.0211351	0.0476807	0	0	0	0.0140603	0	0.0314608	0.0934612	0	0.0224767	0.0366165	0.0168005	0.0369749	0.0147878	0.0170644	0.0274027	0.0203501	0.0268165	0.0170462	0.0212669	Tibetan pig	2.84364	0.00182378
MAG223	0	0	0	0	0	0	0.0184442	0.317064	0.00746631	0.0155712	0	0	0	0	0	0	0	0	0	0	0	0	0	0	0	0	0	0	0	0	0	0	0	0	0	0	0	0	Tibetan pig	2.23165	0.00488468
MAG224	1.20453	0.462554	0.862548	1.18246	0.839815	0.491734	0.062941	0.143475	0.489504	0.679335	0.0358754	0.303029	0.489084	0.339076	0.0856468	0.379579	0.394066	0.243258	0.189653	0.367111	0.328391	0	0.125272	0.320213	0.0918117	0.218007	0.47106	0.421421	0.444975	2.30428	0.404625	0.415406	0.668978	0.807639	0.281041	0.4108	1.23263	0.302983	LWPig	3.36442	0.0127034
MAG225	0.0178606	0.165367	0	0.179693	0	0	0	0	0.017527	0.0120849	0	0	0	0.00979604	0	0	0	0.00673003	0	0	0	0	0	0	0	0	0	0	0.0129946	0	0	0	0	0	0	0	0	0.00729413			-
MAG226	0.269697	0.321508	0.0772516	0.0682521	0.0167053	0.505884	0.0889723	0.0402365	0.420888	0.0321304	0.0297387	0.0658761	0.11136	0.0504921	0	0.113982	0.0843405	0.0523819	0.0250054	0.0957976	0.123455	0	0.0400988	0.0839146	0.0712965	0.0315361	0.0757851	0.062263	0.0715093	0.395174	0.0555412	0.0683578	0.0751042	0.0907541	0.0943513	0.0597738	0.198493	0.0375843			-
MAG227	0.133773	0.264473	0.0819528	0.158621	0.0697113	0.0541636	0.00802262	0.0335279	0.0460145	0.0352657	0.0061153	0.0358854	0.0473139	0.0326977	0.0307422	0.0422798	0.0402531	0.032104	0.0644384	0.0730768	0.0858932	0	0.0370642	0.0364585	0.02711	0.0292595	0.0629072	0.111981	0.0920785	0.0690035	0.047783	0.0833133	0.0265329	0.0714918	0.0888087	0.0442267	0.0625547	0.193232			-
MAG228	0.00833717	0.00654972	0.0118261	0	0.0261554	0.00774138	0.0940797	0.0483545	0	0.0090917	0.126832	0.0166851	0	0	0	0.0280447	0.0194824	0.012585	0.62793	0	0.283525	0.0150087	0.0223343	0.0149083	0.127042	0.18985	0.0227728	0	0.0111189	0.00664771	0.0174702	0.00530123	0.0171957	0.0233114	0.0123698	0.0184903	0.00641728	0.00645397			-
MAG229	0.0668093	0.0413948	0.0399637	0.0401485	0.0366981	0.116788	0.0581196	0.0632401	0.0705991	0.178389	0.0416596	0.0277815	0.0385336	0.036933	0.0298846	0.0445227	0.0404018	0.0275212	0.0442531	0.0426729	0.0505819	0.0375251	0.0343495	0.0279953	0.0294462	0.0274296	0.0377978	0.0313911	0.035955	0.0301566	0.0270048	0.0300837	0.0380095	0.0362284	0.0271743	0.0274709	0.048522	0.0482935	Tibetan pig	2.29801	0.00151695
MAG230	0.319111	0.13687	0.25725	0.0758337	0.0533365	0.0222278	0.117244	0.090849	0.00813314	0.00930091	0.11904	0.0465646	0.014462	0.0422405	0.0558793	0.0249306	0.0188601	0.0379278	0.0283363	0.053211	0.0229797	0.117011	0.0389785	0.0377501	0.0351707	0.0259535	0.030265	0.00803719	0.0125816	0.0133946	0.00786153	0.00897067	0	0	0.0184559	0	0.0120233	0.00880773	Tibetan pig	2.72293	9.18537e-05
MAG231	0	0	0	0	0	0.0202361	0.0245449	0.0340627	0.0386145	0	0.139697	0.0316645	0	0	0	0.0740242	0.0380856	0	0.00693433	0.0103524	0	0	0	0.0283991	0	0.0597371	0.140045	0	0.0266898	0.00473438	0	0	0	0.0188502	0	0	0	0.0268606			-
MAG232	0.0510761	0.118404	0.0638632	0.0243185	0.183245	0.0330408	0.0806773	0.015515	0.0859794	0.068231	0.0122149	0.0315035	0.0306148	0.0391573	0.020896	0.0782407	0.0942817	0.031088	0	0.0604395	0.0537725	0.0308129	0.0793715	0.0302384	0.0309145	0.0295955	0.0535928	0.0771894	0.0690296	0.105379	0.0413525	0.082645	0.0955499	0.0683196	0.0746096	0.0375695	0.0342485	0.0738426			-
MAG233	0.0705225	0.0312037	0.0593505	0.0804385	0.117932	0.0598523	0.124088	0.0387837	0.0500786	0.0257584	0.145719	0.0757316	0.0530114	0.122154	0.170594	0.0277449	0.0357181	0.105986	0.133011	0.0993013	0.100119	0.0414338	0.0738069	0.0797311	0.0602447	0.110033	0.122665	0.0759243	0.0932083	0.0613478	0.156003	0.117526	0.0792356	0.0937364	0.0827613	0.166211	0.103918	0.230689			-
MAG234	0.036886	0.104619	0.0586392	0.110446	0.0872622	0.0416694	0.0534751	0.0831736	0.0925468	0.0798093	0.0574391	0	0.0903645	0	0.0124053	0	0	0.00751574	0.0346557	0.0288089	0.0360802	0	0	0.00815989	0.01475	0.0109602	0.017883	0.0238965	0.0145456	0.0333706	0	0.0214039	0.0143818	0.0244138	0.00749736	0	0.025567	0.0341726	Tibetan pig	2.52427	3.08709e-05
MAG235	0.0149266	0.0199493	0.005947	0.0419929	0.161608	0.0640298	0.22328	0.267362	0	0	0.403703	0.158831	0.221203	0.313906	0.0848426	0.185211	0.188022	0.308972	0.335257	0.242664	0.123654	0.0392142	0.300992	0.129145	0.198383	0.341404	0.162867	0.21547	0.0521819	0	0.0962897	0.00782492	0.00680071	0.0170117	0.0466303	0.121173	0.0914358	0.0311774	Bama minipig	2.9207	0.000886529
MAG236	0	0	0	0	0	0	0.182026	0	0.0107581	0.0708783	0	0	0	0	0	0	0	0	0	0	0	0	0	0	0	0	0	0	0	0	0	0	0	0	0	0	0	0	Tibetan pig	2.28038	0.0205598
MAG237	0.603407	0.539956	0.0919947	0.107422	0.364851	0.126867	0.158725	0.187092	0.346169	0.0594075	0.733861	0.679445	0.0130625	0.0997397	0.101671	0.141856	0.0819857	0.0973747	0.316685	0.045338	0.132686	0.118598	0.493002	0.529516	0.720718	0.366657	0.569894	0.0194099	0.140838	0.0287935	0.0124555	0.00598705	0	0.0365723	0.00663257	0.0100508	0.00834638	0.204961	Tibetan pig	3.11123	0.00147319
MAG238	0	0	0	0.0107142	0	0.0109248	0.0241157	0.166636	0.0129374	0	0.0373829	0.0168018	0	0.0185736	0	0	0	0.0236698	0	0	0.0148195	0	0	0.0185106	0	0.00898708	0	0	0.024872	0.00979856	0.0105224	0.0160529	0	0.00936081	0.0110968	0.0112321	0.0184247	0			-
MAG239	0.00954668	0	0.0664175	0.0439729	0.400803	0.0552376	0	0.0457867	0	0	0.0594526	0.0666552	0	0.0164282	0	0.0334522	0.0298408	0.0211279	0.0372545	0.0213515	0	0	0.0990646	0.0900849	0.122595	0.0494514	0.0399033	0.0146046	0.0133896	0.112818	0.0685975	0.0375686	0.10904	0.0244207	0.0498313	0.0660443	0.0117176	0.00850029			-
MAG240	0.0272052	0.0252232	0.0321721	0.0109493	0.024611	0.0108686	0.284351	0.0122647	0.0247367	0.0200025	0.0684103	0.113591	0.0251198	0.106724	0.162299	0.0645284	0.0870064	0.102041	0.0103217	0.0654913	0.041648	0.119378	0.0878893	0.115918	0.0382133	0.0321687	0.0555011	0.0503819	0.0352286	0.0219644	0.0667483	0.0569563	0.127783	0.0205868	0.0418943	0.0610803	0.0272225	0.0466475	Bama minipig	2.142	0.0184421
MAG241	0.0121945	0	0.0100313	0.0430606	0	0	0.0307003	0	0.00747615	0.142301	0	0.0445275	0.046139	0	0	0	0	0	0	0	0	0	0	0.0608386	0	0	0.121474	0	0	0	0.00668225	0	0	0	0	0.00667675	0.00542869	0			-
MAG242	0.172428	0.0591367	0.00795639	0.0869801	0.0274795	0.00612471	0.041959	0.0114573	0.00853569	0.026113	0.00465725	0.184125	0.254816	0.342794	0.811043	0.125278	0.172187	0.276573	0	0.111899	0	0.0596677	0.223897	0.168574	0.134644	0.0809297	0.143413	0.127257	0.195002	0.43801	0.024573	0.156003	0.219521	0.243347	0.198016	0.0214207	0.0971543	0.313101	LWPig	2.87581	0.00412861
MAG243	0.218227	0.246082	0.353879	0.163903	0.03711	0.0381924	0.0397896	0.0382873	0.0372341	0.0389186	0.0404233	0.116239	0.050831	0.169501	0.0466552	0.116405	0.0795325	0.11803	0.0355703	0.0656372	0.141616	0.163741	0.055208	0.0918948	0.0837182	0.0413273	0.0523709	0.0298236	0.0584494	0.12143	0.0400435	0.121947	0.102431	0.102244	0.083356	0.0391006	0.188225	0.12909			-
MAG244	0.159803	0.0457823	0.0166835	0.0112547	0.0809432	0.134353	0.0204041	0.00754185	0.0177349	0.0108756	0.0761487	0.189363	0.245872	0.0650039	0.0501764	0.160448	0.145982	0.056188	0.0585514	0.109986	0.257572	0.0342438	0.0654603	0.20797	0.109352	0.0565648	0.188609	0.166531	0.110362	0.048071	0.169791	0.180938	0.243584	0.212663	0.135912	0.184258	0.0699043	0.0363761	LWPig	2.67212	0.0061156
MAG245	0	0	0	0.142449	0	0.044135	0	0.00413633	0	0.00625706	0	0	0.0640814	0	0	0	0	0	0	0.0258472	0	0	0	0	0	0	0	0.0455821	0	0	0	0	0	0	0	0	0.00802257	0			-
MAG246	0	0	0	0	0	0	0	0.0465003	0	0	0.504737	0.0429235	0	0	0	0	0	0	0	0	0	0	0.0376263	0.0518778	0	0.207073	0.0457655	0	0.0326684	0	0.137429	0.0410967	0.0260249	0.0529579	0.040062	0.124325	0.0980377	0	LWPig	2.45617	0.0265277
MAG247	0.0251795	0.0296539	0.0149621	0.0230531	0.0924535	0.0321838	0.0238842	0.0560106	0.010462	0.0449465	0.176774	0.168848	0.0745718	0.18179	0.266681	0.154026	0.164786	0.22685	0.2049	0.0629872	0.147947	0.332939	0.0739191	0.118653	0.409202	0.256341	0.06837	0.0358641	0.0525709	0.0280808	0.0392795	0.0773596	0.0523875	0.0736078	0.0857539	0.0540952	0.0593776	0.0436861	Bama minipig	2.84265	9.44377e-05
MAG248	0.0541288	0.0345668	0.0508864	0.106345	0.036116	0.00965263	0.0120075	0.0101249	0.00952319	0.00978686	0.00617969	0.0757208	0.0856236	0.0534315	0.121472	0.0784015	0.0577757	0.0513921	0.0474787	0.12382	0.133553	0.121072	0.0440906	0.0795741	0.046374	0.0192443	0.0697111	0.0377911	0.0599372	0.121866	0.0390308	0.0436651	0.06408	0.0634056	0.0507105	0.0432142	0.0576444	0.0948062	Bama minipig	2.34926	0.00298169
MAG249	0.0250889	0.0185972	0.0207211	0.0169709	0.21078	0.114371	0.0342742	0.0565601	0.0274056	0.045624	0.0810369	0.0824673	0.0590715	0.0306788	0.180834	0.0323141	0.0256495	0.0261507	0.0843422	0.180031	0.0210974	0.0290536	0.186953	0.0727151	0.0816024	0.112929	0.13458	0.124272	0.0531577	0.0127781	0.0537083	0.0148895	0.0161937	0.015968	0.0204247	0.050924	0.0313542	0.0204985	Bama minipig	2.51894	0.00491571
MAG250	0	0	0	0	0	0.0207136	0.337159	0	0	0.00319139	0	0	0	0	0	0	0	0	0	0	0	0	0	0	0	0	0	0	0	0	0	0	0	0	0	0	0	0	Tibetan pig	2.40547	0.0205598
MAG251	0.101436	0.0702795	0.0971217	0.0510946	0	0.1863	0.026519	0.0221737	0.0397111	0	0.0442421	0.0633387	0.034856	0.0164761	0.027778	0.0105355	0	0.02078	0.00791084	0.0515027	0.0703555	0	0.0549659	0.0611919	0.0361602	0.039402	0.0362123	0.0165741	0.0661378	0.13456	0.0217826	0.0899599	0.0666038	0.0586648	0.0214032	0.0165956	0.116579	0.0155577			-
MAG252	0.112306	0.146606	0.0658401	0.0440937	0.166483	0.0210389	0.0440569	0.0100699	0.0942984	0.0256868	0.0459425	0.037645	0.0218254	0.0490083	0.0226977	0.0326391	0.0318795	0.0324223	0.0236255	0.0156159	0.0317041	0.0410292	0.0349244	0.0286173	0.0804255	0.0975086	0.0411801	0.0191745	0.0381948	0.0145618	0.0684888	0.021313	0.0286297	0.0207178	0.0368162	0.0554135	0.0302218	0.0250931			-
MAG253	0	0	0	0	0	0	0.0091339	0.126485	0	0	0.0107875	0	0	0	0	0	0	0	0	0	0	0	0	0	0	0	0	0	0	0	0.00982725	0.0693161	0	0	0.0121539	0.00972757	0	0	Tibetan pig	2.04473	0.0271169
MAG254	0.0182501	0.0354537	0.0565984	0.0107532	0.0115408	0.0115971	0.165337	0.114162	0.0185708	0.0244054	0.0187546	0	0	0	0.0459042	0	0	0.00792597	0	0	0.0202879	0.0128704	0.0105677	0	0.0175988	0.0185585	0	0.0255753	0.0103259	0.00735835	0.0069171	0.00954111	0.00974509	0.0188628	0.00995889	0	0	0.00648163	Tibetan pig	2.38008	0.00135551
MAG255	0.00827009	0.00728738	0.00352597	0.003258	0.00770103	0	0.0749939	0.0113282	0.00386925	0.173912	0.627579	0.0136069	0.0103545	0	0.034528	0	0	0.0138271	0.0366356	0	0	0.100239	0	0.00928185	0.0143061	0.00874265	0	0	0	0	0.00805462	0	0	0	0	0.0123507	0	0	Tibetan pig	2.52253	0.027707
MAG256	0.163776	0.0722228	0.113821	0.05681	0.0036348	0.430124	0.324586	0.205858	0.223559	0.235236	0.0109088	0.248769	0.224255	0.210436	0.0701409	0.231805	0.225366	0.171045	0.419121	0.264013	0.465629	0	0.264605	0.234717	0.302657	0.551647	0.284519	0.157723	0.209305	0.0578217	0.269935	0.175605	0.281248	0.310086	0.158168	0.277208	0.221129	0.279927			-
MAG257	0	0	0	0	0	0.11723	0	0	0.0176245	0	0.0547615	0	0.0366645	0	0	0	0	0	0	0.0299071	0	0	0.0128114	0	0	0.0256748	0.00926011	0	0.0168539	0.0260876	0.129691	0.100451	0.0882181	0	0.0609535	0.116036	0.0613626	0	LWPig	2.44355	0.00438429
MAG258	0.0665373	0.0342367	0.0556587	0.104033	0.0319032	0.297472	0.0329991	0.059561	0.535275	0.0578118	0.028751	0.202002	0.441984	0.0350891	0	0.0461852	0.0383142	0.0333767	0.0356727	0.241479	0.0610403	0	0.0557523	0.202489	0.0372917	0.0329229	0.381673	0.201389	0.461345	0.201617	0.382513	0.145671	0.519189	0.192702	0.252544	0.383532	0.625584	0.0414919	LWPig	3.01846	0.0105615
MAG259	0.0140882	0.00909118	0.00804125	0.00866156	0.0464961	0.11284	0.0476321	0.0160028	0.0385956	0.0246707	0.0300755	0.0369356	0.014534	0.054786	0.0276655	0.0257914	0.0292868	0.0407024	0.0115378	0.0164528	0.0377408	0.0707594	0.0226497	0.0288304	0.0225597	0.0210107	0.0171499	0.0149079	0.0227065	0.017854	0.12049	0.0580371	0.0912743	0.0198096	0.0703798	0.0938203	0.0149404	0.0190685			-
MAG260	0.0243621	0.0292495	0.0192525	0.00478705	0.267289	0.0127931	0.0643075	0.00408226	0.0217864	0.0116454	0.026546	0.0284445	0.0260929	0	0.0490205	0	0	0.0089223	0.108325	0.0675925	0.166836	0.369767	0.0127362	0.0215059	0.0426512	0.02752	0.0102843	0	0.0316153	0.0106491	0.00560967	0.00410137	0.010195	0.00489728	0.0115174	0.00577864	0.0165996	0.0354021			-
MAG261	0	0.010528	0	0	0	0	0	0.274954	0	0	0	0	0	0	0	0	0	0	0	0	0	0	0	0	0	0	0	0	0	0	0	0	0	0	0	0	0	0			-
MAG262	0.0272417	0.0198019	0.0122154	0.0762398	0.119023	0.0334105	0.0120549	0.0135733	0.0520637	0.0174584	0.0147473	0.0279633	0.0304094	0.0256036	0.0367665	0.0483721	0.0428546	0.0275218	0.0234147	0.0251906	0.0376605	0	0.0188648	0.0248523	0.0185039	0.0277012	0.0351218	0.0425419	0.0297728	0.0498923	0.0353039	0.0933879	0.027041	0.079089	0.0506882	0.0376288	0.0396809	0.0428327	LWPig	2.16832	0.0275765
MAG263	0.13585	0.0381944	0.0155789	0.0537685	0	0.0411777	0.0130923	0.00986149	0.0482093	0.0108708	0.00612695	0	0.0198191	0	0	0	0	0	0.0072317	0.0142449	0.0210575	0	0	0.00770992	0	0.0199528	0.00882365	0.0124618	0.00812499	0.012957	0.00973264	0.00650574	0	0	0	0.0120272	0.010588	0.00664518	Tibetan pig	2.315	0.0118085
MAG264	0.0219598	0.02343	0.0316538	0.186906	0.0855641	0.0673328	0.226685	0.256518	0.0342241	0.40235	0.0698759	0.134126	0.685165	0.234528	0.13359	0.285985	0.277766	0.340386	0.0997373	0.0819199	0.0746554	0	0.0848171	0.193507	0.0623038	0.0546159	0.189011	0.296373	0.0626892	0.185529	0.0761192	0.146582	0.040282	0.118278	0.130757	0.0741218	0.050072	0.420028			-
MAG265	0	0	0	0	0.0102071	0.0388843	0.0582401	0.00998818	0.0343991	0.106052	0.212774	0.02584	0	0	0	0.0128941	0	0.0137795	0.017408	0	0.0331251	0	0	0.0276574	0.0218091	0.0183782	0.0253379	0	0.00985241	0.0237705	0.0161372	0.0107778	0.0454455	0.0221121	0.00788719	0.0179	0.0259311	0.00905236			-
MAG266	0.179593	1.05732	0.202932	1.49726	0.186276	1.1066	0.0607501	1.12566	0.326962	0.323084	0.0135249	0.288752	1.43496	0.244998	0.132518	0.225437	0.235198	0.183421	0.448829	1.22227	0.0119608	0	0.210785	0.346918	0.0913151	1.27163	0.267288	1.6044	0.340728	0.592203	0.0965941	0.261071	0.0869234	0.84769	0.215554	0.0919573	0.793386	0.160565			-
MAG267	0.0186056	0.0173934	0.0442297	0.00427672	0.00287166	0.102921	0.12439	0.15813	0.0585452	0.166764	0.204127	0.0558657	0.0115132	0.0628433	0.0310855	0.0886107	0.136052	0.0431999	0.0716042	0.0115591	0.119489	0.12899	0.0213368	0.0298988	0.105952	0.113364	0.023326	0.0269766	0.0794137	0.0149228	0.0964007	0.0280138	0.21549	0.086511	0.0540053	0.0807382	0.0248588	0.0324881			-
MAG268	0	0	0.00795153	0.680924	0.00449912	0.00922064	0	0	0.191585	0	0	0.0959923	0.290495	0.1587	0	0.0397418	0.0433119	0.256866	0	0.0503249	0.0446079	0	0	0.149179	0	0	0.194695	0.236287	0.0345371	0.0526517	0	0	0.008788	0.0429644	0.0170734	0	0.108131	0.0353836			-
MAG269	0.0133541	0.00973385	0.0146753	0	0.0183237	0.0211554	0.0589064	0.0100216	0.0109892	0.012839	0.293185	0.022568	0	0.0312777	0.0367262	0.0291491	0.0424414	0.0282506	0.0215572	0.0154775	0.0172635	0.126498	0.0272789	0.0195479	0.027825	0.0301061	0.0189673	0	0.0215124	0.0111934	0.0183171	0.0159071	0.0344887	0.0169748	0.0315936	0.0191727	0.0115753	0.0145719			-
MAG270	0.468965	2.94688	1.09484	0.604081	0.977606	0.0957037	0.157187	0.111083	0	0.054493	0.0299003	0.070828	0.0239297	0.172134	0.293232	0.102613	0.0974385	0.182481	0.0490931	0.0621794	0.103101	0.224446	0.103052	0.135677	0.174182	0.0460577	0.145881	0.0763955	0.209544	0.0466531	0.0508118	0.0430504	0.109341	0.125722	0.0993899	0.058989	0.0620162	0.0394706			-
MAG271	0.0175716	0.035532	0.0219497	0.0173386	0.156934	0.0213343	0.103532	0.0167071	0.0527373	0	0.105558	0.0839052	0.0306151	0.0487868	0.0944002	0.127923	0.108012	0.0476815	0.020381	0.0476443	0.228647	0.206347	0.070541	0.0884165	0.065335	0.0238932	0.110812	0.0423992	0.0477693	0.0323271	0.0437905	0.0361056	0.0872857	0.049853	0.0370917	0.0491826	0.0417476	0.0421949			-
MAG272	2.03603	0.411856	1.01181	2.67826	0.361102	0.784181	0.0944832	0.139199	0.580387	0.296876	0.0648996	0.225032	0.842111	0.159552	0.0745145	0.177836	0.179858	0.118906	0.133196	0.435755	0.461818	0	0.0954632	0.24095	0.0835376	0.137483	0.296332	0.910722	0.258953	1.6857	0.188888	0.191158	0.256338	0.311289	0.141197	0.19056	0.62894	0.207326			-
MAG273	0.0337402	0.0577375	0.187244	0.0634405	0.10843	0.0317556	0.0479518	0.035437	0.0241545	0	0.0215344	0.0817324	0.0360413	0.0482854	0.0770325	0.0875656	0.0890553	0.0725467	0.0514935	0.0498077	0	0.264855	0.127128	0.0988254	0.603122	0.0347166	0.217558	0.0167613	0.0215365	0.0257966	0.0336047	0.0690677	0.0510973	0.0513433	0.101719	0.0355252	0.0274293	0			-
MAG274	0	0	0	0	0	0	0.0802119	0	0	0	0.233274	0	0	0	0	0	0	0	0	0	0	0	0	0	0	0	0	0	0	0	0	0.00585172	0	0	0	0	0	0			-
MAG275	0.0468875	0	0.0529412	0.0788854	0	0.169701	0.00651421	0.00560803	0.109244	0.00710887	0	0.0166804	0	0	0	0	0	0	0	0	0	0	0.00929599	0.0163616	0	0.0132552	0.0217833	0	0.0188204	0	0.00699676	0.0132689	0.00772064	0.00986278	0.022797	0	0	0			-
MAG276	0.0146758	0.105162	0	0.310145	0	0	0	0	0.0129832	0.00915743	0	0	0	0	0	0	0	0.00542103	0	0	0	0	0	0	0	0	0	0	0.0105785	0	0	0	0	0	0	0	0	0.00593548			-
MAG277	0.0101203	0	0.0810211	0.00559273	0.0854252	0.0427712	0.052543	0.28252	0.00563589	0	0.968263	0.0791233	0.112597	0.0323648	0.215409	0.270127	0.22966	0.0322587	0.497296	0.181742	0	0.425028	0.781819	0.0881271	0.436287	0.769906	0.29926	0.352721	0.337389	0.0508714	0.257359	0.413485	0.206695	0.398031	0.531776	0.280079	0.241514	0.081193	Bama minipig	3.01651	0.0249196
MAG278	0.0334041	0.0207241	0.0172324	0.0308677	0.0247317	0.0289832	0.0242932	0.0334709	0.0468178	0.0375132	0.207115	0.0196734	0	0	0	0.0280324	0.0221213	0.016317	0.0334237	0.0342151	0.042808	0	0.032266	0.0206679	0.0272746	0.0357772	0.0310813	0	0.138294	0.14846	0.352044	0.616085	0.124626	0.328868	0.215749	0.356291	0.384866	0.0389848	LWPig	3.10611	1.90855e-05
MAG279	0.0161242	0.0462359	0.0232468	0.0273313	0.193707	0.0127194	0.0110613	0	0.0118311	0.0311315	0.00284074	0.021031	0.0176214	0.0768713	0.0158293	0.0192332	0.0500778	0.0659069	0.0117322	0.0157795	0.030235	0	0.0169001	0.0161457	0.0344249	0.0575306	0.0117345	0.0137265	0.026868	0.0175579	0.100341	0.0377306	0.0456096	0.0264823	0.129635	0.0814368	0.0445713	0.0338363	LWPig	2.27446	0.0306168
MAG280	0	0	0	0	0.0044393	0	0	0.00519396	0	0	0.179861	0	0	0	0	0	0	0	0	0	0	0.022848	0	0	0.232098	0.0112805	0	0	0	0	0.0133813	0	0.0176942	0	0.0100345	0.0161668	0	0			-
MAG281	0.0549183	0.223673	0.0223948	0.109355	0.048586	0.0855636	0.0833548	0	0.114879	0.00828795	0.0702591	0	0	0.0392401	0.0220938	0.012921	0.0115721	0.0241252	0	0	0.0263943	0	0.00631421	0	0.00888347	0.0280614	0.00992559	0.00846633	0.0143706	0.0100462	0.0170742	0.00597231	0.0221018	0.0140427	0.0190168	0.0121749	0.00687435	0	Tibetan pig	2.58197	0.00313647
MAG282	0.126876	0	0	0.0253298	0	0.0114341	0	0	0	0.0115005	0	0	0	0.0166482	0	0	0	0.0165475	0	0	0	0	0	0	0	0	0	0	0.00645061	0	0.00500751	0.00712995	0	0.00780158	0	0	0	0			-
MAG283	0.0747847	0.0583721	0.0354276	0.0374533	0	0.180923	0.0549438	0.0343844	0.0333002	0	0.0457084	0.0599848	0.0285868	0.0176307	0.025854	0.0107128	0	0.0217624	0.00768749	0.0426246	0.0644121	0	0.0523734	0.057169	0.0350357	0.0366924	0.033614	0.0131393	0.055308	0.109363	0.0206849	0.075073	0.0590729	0.0534144	0.018624	0.0157478	0.0997984	0.0122693			-
MAG284	0.0939287	0.137768	0.12474	0.338745	0.0736034	0.0232211	0.1039	0.104277	0.0614043	0.0643539	0.0144917	0	0	0.0646267	0.0669624	0	0.0680238	0.0564267	0.0969862	0	0.236046	0	0.0628574	0	0.0645844	0.0745417	0	0.0981263	0.0684884	0.0929382	0.079279	0.069218	0.0762666	0.0677378	0.0589701	0.0797106	0	0.0705928	Tibetan pig	2.46295	0.0467761
MAG285	0.0294835	0.0260316	0.0107976	0.0201255	0.0284509	0.050617	0.229214	0.051829	0.0486001	0.0999366	0.35437	0.0502216	0.0274828	0.0919566	0.035717	0.0863898	0.0833864	0.0945193	0.0765497	0.0277992	0.127902	0.027047	0.0311054	0.0456298	0.0336023	0.0752088	0.0600815	0.0171912	0.053087	0.0739907	0.0126319	0.110275	0.0464789	0.0643733	0.0801616	0.014073	0.316294	0.0569356			-
MAG286	0.0287146	0.0192393	0.033882	0.0330316	0.0114965	0.0646616	0.0832109	0.209369	0.145072	0.0618731	0.0691371	0.0497111	0.0275894	0.0797875	0.0600684	0.0466104	0.0493538	0.082253	0.0365459	0.111857	0.0515416	0.021211	0.0543368	0.0512818	0.033422	0.0771784	0.0470363	0.0408658	0.0293963	0.0345498	0.043122	0.0340295	0.0722315	0.0613892	0.0303084	0.044366	0.0412938	0.0340697			-
MAG287	0.262373	0.912546	2.46964	0.556471	0.582775	0.550671	0.257295	0.183239	1.41904	0.485548	0.238023	0.409318	0.420559	0.0788179	0.0446562	0.199615	0.16917	0.058031	0.253269	0.401453	0.147766	0	0.117251	0.59586	0.172192	0.0632483	0.111771	1.55077	0.353617	0.440594	0.155979	0.531014	0.362807	0.484117	0.327021	0.160055	0.683265	0.721611	Tibetan pig	3.33354	0.00668535
MAG288	0.024281	0.00970648	0.226745	0	0.0185354	0.0807336	0.0345577	0.00559566	0.0106155	0	0.208511	0	0.0197645	0.070374	0.133051	0.0494913	0.0414979	0.0502061	0.00766031	0	0.0792814	0	0.0725986	0	0.074602	0.0932515	0.0133229	0	0.0722611	0	0.0814937	0.0642277	0.0823691	0.0321623	0.135747	0.0627384	0.0339875	0.0319835			-
MAG289	0.102707	0	0	0.00305153	0	0.0125696	0.0229442	0	0.0504046	0.185291	0.0116619	0.0228494	0	0.18404	0.0131028	0.0210406	0.0280725	0.148054	0.102995	0	0	0	0	0.0153134	0	0	0.0111688	0.0106217	0.0305696	0.0317921	0	0.0104202	0.0165044	0.0268288	0.0138701	0	0.0144641	0.0123651			-
MAG290	0.0803422	0.0853062	0.0423028	0.0531089	0.0867879	0.0504827	0.108974	0.181889	0.0667482	0.0660602	0.0803454	0.10028	0.0967036	0.0912119	0.0997235	0.213186	0.205934	0.113005	0.101224	0.0869361	0.121429	0.049297	0.0906661	0.112345	0.0506535	0.0793501	0.135756	0.146732	0.150524	0.120663	0.115485	0.106073	0.198281	0.212712	0.136048	0.130401	0.0730432	0.112851	LWPig	2.55373	0.00450315
MAG291	0	0	0.00972769	0.0892089	0	0.395604	0.00743005	0	0.0651592	0	0.0172179	0.050153	0.0457484	0.0219557	0	0.0353458	0.030044	0.0280818	0	0.0790189	0	0	0.0313586	0.0789786	0.0169474	0	0.0291318	0.0703053	0.0220368	0.0625871	0.125621	0.0763247	0.0248493	0.0791476	0.0294389	0.131977	0.182219	0.0229544	LWPig	2.41733	0.0331129
MAG292	0.0108791	0.0318829	0.011663	0.0194129	0.0613376	0.0416653	0.0167982	0	0.0240741	0.0657157	0.00357536	0.016827	0.0138768	0.0598096	0.0137208	0.0153203	0.0377422	0.0510626	0.00938122	0.012984	0.024509	0	0.012896	0.0129566	0.0274453	0.0442485	0.00975466	0.0108555	0.0204898	0.0134908	0.0730369	0.02893	0.0333605	0.021207	0.0943939	0.0605301	0.0341962	0.0263013			-
MAG293	0	0	0	0	0	0.546133	0	0.0123704	0.0114047	0	0	0	0.261923	0	0	0	0	0	0	0.313868	0	0	0	0	0	0	0	0.153408	0.033038	0	0	0	0	0	0	0	0.290826	0			-
MAG294	0.245101	0.180267	0.0674484	0.711821	0.0545143	0.174513	0.0603559	0.273894	0.295531	0.297734	0.0651747	0.0450755	0.0810713	0.111341	0.0628258	0.0446091	0.0384111	0.0902337	0.106037	0.0762133	0.104339	0	0.0386509	0.0544363	0.0517189	0.0409949	0.100652	0.211168	0.0968582	0.108493	0.128243	0.0893594	0.0693302	0.156751	0.0751218	0.123109	0.127531	0.0786825	Tibetan pig	2.87062	0.00822123
MAG295	0.0559764	0.0317415	0.0400025	0.0144282	0.0283621	0.00841949	0.0692947	0.0117794	0.0201716	0.017037	0.0533817	0.124825	0.0279933	0.119914	0.179103	0.0710943	0.0961287	0.111575	0.00952748	0.0727468	0.044442	0.125915	0.0976539	0.128372	0.0403371	0.0344294	0.0613423	0.0568942	0.0356402	0.0221658	0.0734118	0.0601558	0.141763	0.0195707	0.0428208	0.0663551	0.0298179	0.0503318	Bama minipig	2.40138	0.00526459
MAG296	0.076559	0.128943	0.0421609	0.00614264	0.337631	0.0125131	0.0184399	0.00355503	0.0175749	0.0138746	0.0178558	0.0714782	0.0279922	0.0979169	0.0427157	0.14936	0.170065	0.0851517	0.0210466	0.0261211	0.0947569	0.461339	0.109852	0.0612468	0.0844547	0.0427288	0.0609193	0.0805974	0.141422	0.186309	0.381134	0.165378	0.344808	0.0939236	0.360364	0.395422	0.089884	0.0430665	LWPig	2.92241	0.000724149
MAG297	0.878244	0.434237	0.360822	0.401768	0.480463	0.23721	0.466889	0.353323	0.111067	0.183097	0.275505	0.273414	0.452682	0.216667	0.5116	0.588991	0.487815	0.160191	0.427243	0.799088	0.311489	0.206567	0.34667	0.288011	0.386193	0.214132	0.543921	0.451154	0.29869	0.45237	0.103089	0.216374	0.241269	0.312202	0.274125	0.0981227	0.943463	0.307528			-
MAG298	0.0467094	0.13916	0.128439	0.137117	0.0221757	0.0466484	0.0669781	0.0878244	0.104322	0.0897065	0.0701208	0	0.110775	0	0.0142122	0.00967649	0.0112361	0.00690931	0.039627	0.0321525	0.038951	0	0	0.00861945	0.015425	0.0143454	0.0194394	0.0231358	0.0133601	0.0314545	0	0.0197043	0.0129253	0.023362	0.00620365	0	0.0265419	0.0349627	Tibetan pig	2.55312	0.000108161
MAG299	0.0238607	0.165831	0.0946036	0.0992138	0.28763	0.0450529	0.00492213	0.0951133	0.11518	0.136162	0	0	0	0.0171468	0.0244096	0	0	0.0139294	0.0345249	0	0	0	0.00699152	0	0.0226073	0.0807968	0	0.00956924	0.0273873	0.00641359	0.0270802	0.00670884	0.00724851	0.0177253	0.0126058	0.0173685	0.00751155	0.0123172	Tibetan pig	2.59155	0.00178813
MAG300	0.021113	0.0296368	0.0840907	0	0.0209096	0.257637	0.0468203	0.0118157	0.0118746	0	0.220907	0	0.0217036	0.0698773	0.12376	0.053371	0.0468499	0.0519913	0.0105201	0	0.0728902	0	0.0714619	0	0.0734708	0.102828	0.0217891	0	0.0732554	0	0.0789256	0.0628024	0.0773038	0.0399003	0.129412	0.0625153	0.0503506	0.0340282			-
MAG301	0.0260675	0.0247515	0.0311467	0.0105648	0.0232166	0.0112889	0.0746795	0.011114	0.0268501	0.0185842	0.12567	0.108953	0.0236903	0.106211	0.160484	0.0640383	0.085894	0.099394	0.00731947	0.0654589	0.0400665	0.111047	0.0867365	0.112991	0.0360839	0.029748	0.053746	0.0493657	0.0319479	0.019559	0.0661225	0.0542966	0.126921	0.0172182	0.0386841	0.0602708	0.0267115	0.0444668	Bama minipig	2.29534	0.0186283
MAG302	0.0499438	0.0993656	0.152971	0.0326988	0	0	0	0.0130816	0	0	0	0	0	0	0	0	0	0	0.00531642	0	0.00832641	0	0	0	0.00963208	0.0147653	0.00595351	0	0	0.00402437	0	0	0	0	0	0	0	0			-
MAG303	0.129472	0.634062	0.13191	0.0652524	0.0405612	0.018161	0.124191	0.0696639	0.0481905	0.329259	0.0173916	0.024138	0.0289344	0.145934	0.0268051	0.0291221	0.029358	0.098105	0.0383518	0	0	0	0	0.0192378	0.0263954	0.0162976	0	0.0340674	0.0212497	0.0206591	0	0.0165047	0.0906228	0.0199587	0.0167814	0	0	0	Tibetan pig	2.73722	0.00188061
MAG304	0.0466031	0.0217087	0.00749322	0.0183718	0	0.0386653	0.0123204	0.00577861	0.105854	0.00683027	0.0049559	0	0.0152793	0	0	0	0	0	0	0.00973833	0.0154155	0	0	0	0	0.0166562	0.00615654	0.00807226	0.0053817	0.0096557	0.00671694	0	0	0	0	0.00888797	0.00691752	0	Tibetan pig	2.29475	0.00939816
MAG305	0.0271832	0.0116195	0	0.00711917	0	0.081343	0.00688514	0.243898	0.00631198	0	0.014214	0.0331994	0	0.0443143	0	0.038119	0.0314157	0.0373615	0	0	0.0443097	0	0.0654148	0.0349232	0.0204525	0	0.0284733	0.0153703	0.0212965	0.00842823	0	0.0115689	0	0.0156143	0.00957787	0	0.0176497	0.008647			-
MAG306	0.0459052	0.0430828	0.0229882	0.0146043	0.063683	0.0831967	0.117533	0.0673799	0.0550426	0.0996085	0.192361	0.07624	0.0390452	0.0380103	0.0459533	0.0618384	0.0466733	0.0554164	0.0548474	0.0661469	0.0357974	0.0581298	0.120517	0.0949085	0.0681954	0.0469667	0.0851636	0.0479056	0.0843873	0.0581911	0.0336369	0.140667	0.0855336	0.090182	0.0842807	0.036114	0.095331	0.0824869			-
MAG307	0.166301	0.074856	0.0578263	0.0842204	0.0636183	0.0707719	0.0468384	0.0181588	0.0134623	0.0365867	0.198421	0.0264725	0.0270449	0.0272937	0.0284787	0	0	0.0227337	0.0162601	0.0383429	0.0439275	0.118164	0.0125606	0.0193622	0.0193961	0.0168784	0.0290963	0.0534472	0.0274447	0.0344502	0.0123315	0.033526	0.0106673	0.0182612	0.026445	0.0120377	0.0245231	0.0330735	Tibetan pig	2.45343	0.00652828
MAG308	0.0364805	0.0266576	0.0141782	0.00994402	0.060558	0.029243	0.0608161	0.0726775	0.0502281	0.00988299	0.143242	0	0	0	0.0302192	0.0574723	0.0576053	0.00767587	0.0225903	0.0162223	0.0406235	0.0653002	0.0242253	0.00970872	0.031363	0.0166323	0.0288343	0.0120123	0.0286855	0.0152439	0.0634177	0.0391194	0.0383861	0.0189818	0.051692	0.0746037	0.0208132	0.0222671			-
MAG309	0.172615	0.241913	0.106491	0.0673266	0.288663	0.023873	0.053754	0.0121622	0.0654811	0.0276332	0.0507233	0.0553182	0.0318991	0.0677433	0.0289554	0.0450644	0.0459325	0.045527	0.033773	0.0215915	0.0453933	0.0590146	0.0505387	0.0415797	0.116017	0.141064	0.0589407	0.0252635	0.0534482	0.0189198	0.0970641	0.0296103	0.0399875	0.028889	0.0505856	0.078907	0.0432519	0.0344678			-
MAG310	0	0	0.0114068	0	0.0042064	0.0139798	0.0432861	0	0.0081757	0.00656341	0.175527	0.0265305	0.0280032	0.0319201	0.048676	0.0630904	0.104437	0.0387053	0.0332534	0.0194397	0.0196209	0.167187	0.0279346	0.0181403	0.0622155	0.0879133	0.0100865	0.0163955	0.00642173	0.00507603	0.131824	0.00568695	0.0756498	0.00803711	0.0114101	0.175615	0	0	Bama minipig	2.25902	0.00932285
MAG311	0.209169	0.142711	0.105925	0.225382	0.0778892	0.167514	0.0764008	0.395747	0.274664	0.180131	0.218321	0.0830487	0.0852395	0.150345	0.0818699	0.0690658	0.0574558	0.125639	0.230231	0.150003	0.175996	0.0140137	0.0890835	0.09757	0.0981148	0.0765304	0.184112	0.253867	0.100159	0.184117	0.249762	0.154066	0.131529	0.204865	0.129714	0.238918	0.212935	0.138206	Tibetan pig	2.51484	0.0339947
MAG312	0.0976867	0.167551	0.0791877	0.0634977	0.0376642	0.0779957	0.0125194	0.0304694	0.147789	0.0526273	0.00454028	0.0652251	0.0396861	0.141429	0.0376984	0.123838	0.104026	0.102225	0.0952807	0.0787226	0.0496003	0	0.0357808	0.0701475	0.0359948	0.0344654	0.0514092	0.0981779	0.0523152	0.0402197	0.0390881	0.0567838	0.0904659	0.16278	0.0283589	0.0389942	0.109341	0.0695395			-
MAG313	0.0364741	0.0675614	0.0389252	0.0170829	0.0293618	0.0109768	0.0666348	0.0127657	0.0220511	0.0211408	0.0547721	0.12328	0.0300703	0.117629	0.1724	0.0713199	0.0966026	0.111932	0.0117643	0.071622	0.046049	0.125457	0.0963917	0.126959	0.0421706	0.0363343	0.0619201	0.0567464	0.0393575	0.025227	0.0731264	0.0618045	0.140516	0.0229738	0.0463538	0.0661119	0.0299232	0.0522171	Bama minipig	2.39536	0.00657807
MAG314	0.021849	0.0642439	0.0409922	0.0111445	0.0399109	0.0193956	0.131226	0.151693	0.0173018	0.0350899	0.219972	0.0347167	0.0134894	0.029479	0.0563261	0.0482497	0.0645379	0.0332931	0.0233587	0.0102654	0.202584	0.0557566	0.0477411	0.0338591	0.120528	0.0471632	0.0253062	0.0267696	0.0190616	0.00703959	0.0273172	0.0347178	0.0593926	0.0426592	0.197831	0.0328512	0.0314573	0.0158896			-
MAG315	0.0603678	0.0538752	0.0443008	0.055542	0.0270114	0.047808	0.155848	0.298394	0.0422087	0.0532364	0.15357	0.0252136	0.0319368	0.0371583	0.0371441	0.0627948	0.0540907	0.0289308	0.0350534	0.0392096	0.0500997	0	0.0319773	0.0251828	0.0395064	0.0858273	0.0589312	0.0296534	0.0348564	0.0384906	0.0244046	0.022044	0.0360614	0.0359673	0.0225876	0.0242941	0.0416851	0.0312287	Tibetan pig	2.46606	0.00164732
MAG316	0.0920171	0.0422154	0.0364201	0.266485	0.0964743	0.0590938	0.123907	0.148955	0.0953554	0.161828	0.0245995	0.0409593	0.0859543	0.0483563	0.0483582	0.0794008	0.0588913	0.0394428	0.0680778	0.190559	0.0615977	0	0.104871	0.044437	0.103225	0.0809211	0.167047	0.0320261	0.022378	0.0973482	0.256876	0.0203925	0.0122197	0.0265394	0.0191447	0.273476	0.0597652	0.07465			-
MAG317	0.0740011	0	0.216773	0.0242629	0	0.0282237	0	0	0	0	0	0	0	0	0	0.0149364	0.0188811	0.0139923	0	0	0	0	0	0	0	0	0	0	0.0193926	0.0155908	0.0152584	0.0279451	0.0382939	0.0343931	0.0229179	0.0145796	0.0216825	0			-
MAG318	0.061671	0.0556821	0.0293235	0.0212986	0.0741782	0.074739	0.108016	0.151624	0.0496474	0.0949752	0.128997	0.0980312	0.045885	0.0480655	0.0552347	0.0758401	0.0595894	0.0679722	0.068656	0.076085	0.0436263	0.0710514	0.144055	0.113489	0.0887474	0.0615535	0.0998493	0.0561899	0.102118	0.0699538	0.0364383	0.159129	0.093245	0.100623	0.0974065	0.0377052	0.108646	0.09949			-
MAG319	0.0312994	0.0124329	0.0220902	0.00683055	0.0190127	0.0151167	0.0830169	0.0691282	0.120004	0.109959	0.0650357	0.0612709	0.0930308	0.179201	0.201208	0.0419487	0.0385754	0.169835	0.0570775	0.0328692	0.0694902	0.0970425	0.166863	0.0626212	0.0868938	0.03068	0.078031	0.115922	0.0885409	0.0348471	0.0395673	0.0553705	0.0518384	0.0845157	0.0686217	0.0411438	0.0810025	0.124887			-
MAG320	0.0218307	0.040453	0.0276344	0.00927591	0.0404605	0.158567	0.30349	0.216636	0.0658239	0.336671	0.607061	0.0312008	0.0153367	0.0272449	0.0796567	0.0410107	0.0463612	0.0268003	0.048378	0.0336959	0.0334845	0.0544589	0.0165868	0.0242158	0.0317898	0.0475944	0.0258368	0.0395299	0.0208263	0.0170453	0.114376	0.0148297	0.0285716	0.0128791	0.030888	0.122076	0.0204654	0.0122088	Tibetan pig	2.75909	0.0337047
MAG321	0.0189427	0	0.0602992	0.0389584	0	0.0218261	0	0	0.135602	0.073479	0	0.0291597	0.658194	0.234514	0	0.0876589	0.122593	0.358102	0	0.0259169	0	0	0.205169	0.0286565	0	0	0.0672424	0.0301284	0.238509	0.0823589	0.116606	0.143486	0.15623	0.480529	0.0953614	0.112818	0.101287	0.0506929	LWPig	2.86165	0.00598969
MAG322	0.181875	0.57204	0.144921	0.641492	0.0673705	0.387472	0.241363	0.042715	0.218835	0.232769	0.0348496	0.122594	0.454433	0.104178	0	0.136479	0.119257	0.115381	0.24194	0.0446366	0.629704	0	0.0825125	0.149453	0.0286678	0.0516315	0.131253	0.407116	0.236351	0.243373	0	0.207982	0.0559756	0.282089	0.130884	0	0.526065	1.17472			-
