# Supplementary material for: Characterization of Metagenome-Assembled Genomes and Carbohydrate-Degrading Genes in the Gut Microbiota of Tibetan Pig
Source: Front Microbiol. 2020 Dec 23;11:595066. doi: 10.3389/fmicb.2020.595066 (PMC7785962; doi:10.3389/fmicb.2020.595066)
Supplement: Supplementary file 7 [file Table_5.XLSX]

## Sheet: Table S6
Table S5. The list of the genes encoding putative CAZymes in the metagenome-assembled genomes.
MAG ID	HMM Profile	Profile length	Gene ID	Gene Length	E-value	Profile start	Profile end	Gene start	Gene end	Coverage
MAG001	GT2_Glycos_transf_2.hmm	170	NODE_1024_length_31725_cov_91.102716_27	374	3.8e-40	1	164	5	172	0.958824
MAG001	GT2_Glycos_transf_2.hmm	170	NODE_1331_length_27520_cov_74.728200_15	728	3.2e-24	1	131	5	132	0.764706
MAG001	GT2_Glycos_transf_2.hmm	170	NODE_1331_length_27520_cov_74.728200_18	405	7.9e-38	1	133	5	144	0.776471
MAG001	GT2_Glycos_transf_2.hmm	170	NODE_1331_length_27520_cov_74.728200_19	360	4.9e-41	1	165	9	169	0.964706
MAG001	GT81.hmm	293	NODE_153_length_75439_cov_96.441433_1	564	1.6e-58	14	264	15	242	0.853242
MAG001	GT2_Glycos_transf_2.hmm	170	NODE_153_length_75439_cov_96.441433_17	324	5.7e-31	1	102	11	111	0.594118
MAG001	GT2_Glycos_transf_2.hmm	170	NODE_153_length_75439_cov_96.441433_18	320	1.1e-22	1	169	4	176	0.988235
MAG001	GT2_Glycos_transf_2.hmm	170	NODE_153_length_75439_cov_96.441433_19	289	2.2e-25	1	133	7	141	0.776471
MAG001	GH154.hmm	348	NODE_153_length_75439_cov_96.441433_8	403	9e-78	1	347	26	381	0.994253
MAG001	GT2_Glycos_transf_2.hmm	170	NODE_3043_length_16543_cov_79.032448_2	235	4.1e-26	2	165	15	171	0.958824
MAG001	GT66.hmm	693	NODE_3082_length_16424_cov_95.197813_12	897	8.6e-136	2	677	22	790	0.974026
MAG001	CE1.hmm	227	NODE_366_length_51598_cov_80.627554_13	261	8e-42	2	223	11	257	0.973568
MAG001	GT2_Glycos_transf_2.hmm	170	NODE_38_length_130853_cov_93.232748_126	836	8e-22	1	113	7	121	0.658824
MAG001	GT2_Glyco_tranf_2_3.hmm	230	NODE_4358_length_13038_cov_87.023415_6	596	8.4e-30	1	229	218	447	0.991304
MAG001	GT2_Glycos_transf_2.hmm	170	NODE_508_length_44836_cov_89.199281_21	745	1.8e-36	1	151	5	154	0.882353
MAG001	GT2_Glycos_transf_2.hmm	170	NODE_508_length_44836_cov_89.199281_21	745	1.6e-36	1	133	326	457	0.776471
MAG001	AA3.hmm	618	NODE_5235_length_11509_cov_86.960014_11	402	9.6e-33	92	399	2	401	0.496764
MAG001	GT4.hmm	160	NODE_625_length_39908_cov_87.766316_9	362	8.1e-41	2	157	189	337	0.96875
MAG001	GT2_Glycos_transf_2.hmm	170	NODE_727_length_37289_cov_90.915078_11	634	3.2e-26	1	127	4	120	0.741176
MAG001	GH109.hmm	126	NODE_731_length_37178_cov_87.439970_18	319	1.5e-20	1	120	4	113	0.944444
MAG001	GT2_Glycos_transf_2.hmm	170	NODE_821_length_35465_cov_83.316747_2	368	2.9e-32	1	131	6	138	0.764706
MAG002	GH36.hmm	688	NODE_1168_length_26556_cov_138.034112_11	730	2.2e-277	1	686	10	709	0.99564
MAG002	GT51.hmm	177	NODE_1168_length_26556_cov_138.034112_21	755	4.5e-63	2	177	77	257	0.988701
MAG002	GH68.hmm	417	NODE_12280_length_5945_cov_144.229032_5	790	1e-147	3	417	206	651	0.992806
MAG002	GH73.hmm	128	NODE_1313_length_25207_cov_151.287055_8	343	2.9e-30	2	128	131	266	0.984375
MAG002	GT2_Glycos_transf_2.hmm	170	NODE_1339_length_25020_cov_187.859483_2	444	4.6e-31	1	169	67	238	0.988235
MAG002	GH25.hmm	177	NODE_13624_length_5515_cov_328.253663_5	243	9.2e-38	2	176	9	175	0.983051
MAG002	GH2.hmm	752	NODE_143_length_62937_cov_171.271636_19	629	5.1e-141	17	486	30	624	0.62367
MAG002	CE10.hmm	341	NODE_143_length_62937_cov_171.271636_23	289	8.8e-30	73	309	23	267	0.692082
MAG002	GT2_Glyco_tranf_2_3.hmm	230	NODE_143_length_62937_cov_171.271636_44	434	2.1e-29	4	229	54	286	0.978261
MAG002	GT2_Glycos_transf_2.hmm	170	NODE_1685_length_21794_cov_155.576475_26	127	2.5e-34	1	117	5	124	0.682353
MAG002	GH65.hmm	372	NODE_17464_length_4639_cov_202.825044_2	751	6.4e-150	1	371	322	692	0.994624
MAG002	GT4.hmm	160	NODE_2289_length_18142_cov_191.294244_2	501	9.9e-28	12	157	327	473	0.90625
MAG002	GT4.hmm	160	NODE_2289_length_18142_cov_191.294244_3	514	3.2e-34	5	159	326	481	0.9625
MAG002	GT51.hmm	177	NODE_239_length_51359_cov_150.965110_12	722	1.6e-62	4	177	98	276	0.977401
MAG002	GT4.hmm	160	NODE_239_length_51359_cov_150.965110_26	273	4.4e-33	11	157	90	241	0.9125
MAG002	GT2_Glycos_transf_2.hmm	170	NODE_26843_length_3447_cov_151.123231_3	157	4.9e-17	1	93	51	150	0.541176
MAG002	GT4.hmm	160	NODE_27200_length_3419_cov_153.405767_2	501	5.4e-28	11	154	317	465	0.89375
MAG002	GH13_31.hmm	349	NODE_3143_length_14910_cov_192.694850_11	560	3.6e-170	1	348	28	380	0.994269
MAG002	GH73.hmm	128	NODE_3190_length_14777_cov_162.160848_11	209	1.6e-39	2	128	66	203	0.984375
MAG002	GH25.hmm	177	NODE_3268_length_14526_cov_328.702025_15	265	1.8e-29	1	176	6	191	0.988701
MAG002	GH25.hmm	177	NODE_3268_length_14526_cov_328.702025_3	243	9.2e-38	2	176	9	175	0.983051
MAG002	GH73.hmm	128	NODE_4296_length_12251_cov_187.840030_4	198	9.7e-38	2	128	52	190	0.984375
MAG002	GH53.hmm	342	NODE_4557_length_11811_cov_139.525094_2	1419	1.2e-111	2	341	886	1266	0.991228
MAG002	GH25.hmm	177	NODE_4557_length_11811_cov_139.525094_5	192	1.9e-22	53	177	2	122	0.700565
MAG002	GT4.hmm	160	NODE_5457_length_10476_cov_154.134248_3	343	1.2e-18	7	151	162	302	0.9
MAG002	GT4.hmm	160	NODE_5457_length_10476_cov_154.134248_4	406	1.2e-31	6	154	204	350	0.925
MAG002	GH73.hmm	128	NODE_5675_length_10180_cov_187.175802_9	566	4.4e-37	2	128	152	285	0.984375
MAG002	GH31.hmm	427	NODE_6380_length_9449_cov_144.146264_7	769	4.8e-166	1	427	232	672	0.997658
MAG002	GH8.hmm	320	NODE_6681_length_9133_cov_167.293347_2	380	1.4e-70	2	318	36	375	0.9875
MAG002	GT8.hmm	257	NODE_745_length_32681_cov_137.313860_26	283	4.5e-42	31	254	2	247	0.867704
MAG002	GT28.hmm	157	NODE_760_length_32457_cov_157.691068_20	371	2e-50	1	157	189	353	0.993631
MAG002	GH25.hmm	177	NODE_8686_length_7587_cov_175.804700_7	296	3.5e-40	1	176	8	185	0.988701
MAG002	CBM50.hmm	40	NODE_873_length_30847_cov_152.955313_6	478	4.7e-17	1	39	104	146	0.95
MAG002	GH13_18.hmm	343	NODE_9714_length_7009_cov_165.852747_2	486	2.5e-118	2	343	36	375	0.994169
MAG003	GH8.hmm	320	NODE_103_length_83314_cov_7.832535_43	366	5.6e-73	1	319	22	335	0.99375
MAG003	GT2_Glycos_transf_2.hmm	170	NODE_103_length_83314_cov_7.832535_45	901	7.1e-38	1	170	287	458	0.994118
MAG003	GT51.hmm	177	NODE_103_length_83314_cov_7.832535_73	804	6.5e-68	1	176	84	259	0.988701
MAG003	GH23.hmm	135	NODE_1188_length_26828_cov_5.700519_16	158	1.2e-18	16	127	35	147	0.822222
MAG003	GT2_Glycos_transf_2.hmm	170	NODE_1188_length_26828_cov_5.700519_23	308	4.2e-30	1	169	4	167	0.988235
MAG003	CE11.hmm	271	NODE_1254_length_26009_cov_7.272212_7	306	1.5e-112	1	270	4	275	0.99262
MAG003	CE10.hmm	341	NODE_1369_length_24654_cov_6.067767_6	339	7.2e-39	77	310	60	313	0.683284
MAG003	GH102.hmm	157	NODE_183_length_67374_cov_7.199082_4	397	1.3e-56	2	157	136	290	0.987261
MAG003	GT19.hmm	354	NODE_193_length_66378_cov_6.766838_27	384	4.3e-117	2	352	10	365	0.988701
MAG003	GT28.hmm	157	NODE_208_length_64567_cov_7.148717_2	361	1.5e-48	2	157	187	345	0.987261
MAG003	AA7.hmm	458	NODE_3447_length_13839_cov_5.936376_11	469	1.3e-22	12	188	37	223	0.384279
MAG003	GT30.hmm	177	NODE_421_length_46154_cov_7.814052_7	442	1.9e-63	2	176	36	217	0.983051
MAG003	GT9.hmm	225	NODE_421_length_46154_cov_7.814052_8	316	2.2e-38	3	188	77	280	0.822222
MAG003	GH3.hmm	216	NODE_430_length_45655_cov_6.150943_2	358	7.8e-52	5	215	57	285	0.972222
MAG003	GT9.hmm	225	NODE_53_length_112439_cov_6.578454_106	314	2.5e-31	16	202	78	289	0.826667
MAG003	GT83.hmm	540	NODE_53_length_112439_cov_6.578454_77	575	3e-17	12	465	23	507	0.838889
MAG003	GT51.hmm	177	NODE_7098_length_8428_cov_5.982444_11	104	6.3e-28	82	172	1	91	0.508475
MAG003	GT104.hmm	379	NODE_7121_length_8413_cov_5.925461_3	363	1.9e-101	6	374	2	360	0.970976
MAG003	GH23.hmm	135	NODE_750_length_34331_cov_7.109756_33	589	4.1e-24	3	126	91	231	0.911111
MAG003	CBM50.hmm	40	NODE_750_length_34331_cov_7.109756_33	589	8e-16	1	39	469	510	0.95
MAG003	GH103.hmm	295	NODE_7555_length_8069_cov_6.238582_6	394	1.6e-84	7	294	46	348	0.972881
MAG004	GT2_Glycos_transf_2.hmm	170	NODE_111_length_81333_cov_28.623416_57	304	1.8e-38	1	168	5	164	0.982353
MAG004	GT2_Glycos_transf_2.hmm	170	NODE_111_length_81333_cov_28.623416_61	241	4.6e-29	2	169	19	179	0.982353
MAG004	GT2_Glycos_transf_2.hmm	170	NODE_1359_length_24771_cov_36.662445_10	349	2e-27	1	121	6	127	0.705882
MAG004	GT2_Glycos_transf_2.hmm	170	NODE_1359_length_24771_cov_36.662445_11	345	9.8e-27	1	148	5	155	0.864706
MAG004	GT2_Glycos_transf_2.hmm	170	NODE_1359_length_24771_cov_36.662445_15	321	9.4e-31	1	102	7	108	0.594118
MAG004	GT2_Glycos_transf_2.hmm	170	NODE_1359_length_24771_cov_36.662445_16	322	3.3e-26	1	169	4	178	0.988235
MAG004	GT2_Glycos_transf_2.hmm	170	NODE_1359_length_24771_cov_36.662445_17	286	1.7e-28	1	128	4	129	0.747059
MAG004	GT2_Glycos_transf_2.hmm	170	NODE_1359_length_24771_cov_36.662445_3	370	3.5e-31	1	120	6	127	0.7
MAG004	GT2_Glycos_transf_2.hmm	170	NODE_1359_length_24771_cov_36.662445_8	534	5.8e-24	1	125	136	258	0.729412
MAG004	CE1.hmm	227	NODE_144_length_75582_cov_28.655117_6	264	8.8e-43	2	223	11	261	0.973568
MAG004	GH109.hmm	126	NODE_1516_length_23183_cov_33.420097_5	319	6.1e-20	1	120	4	113	0.944444
MAG004	GT2_Glycos_transf_2.hmm	170	NODE_2053_length_19458_cov_30.358398_11	348	8.4e-32	1	132	6	139	0.770588
MAG004	GT2_Glycos_transf_2.hmm	170	NODE_318_length_52902_cov_29.466630_34	1194	3.4e-36	1	166	7	176	0.970588
MAG004	GT2_Glycos_transf_2.hmm	170	NODE_318_length_52902_cov_29.466630_34	1194	8.4e-32	1	132	338	470	0.770588
MAG004	GT2_Glycos_transf_2.hmm	170	NODE_318_length_52902_cov_29.466630_36	879	6.5e-32	1	155	14	165	0.905882
MAG004	GT2_Glycos_transf_2.hmm	170	NODE_375_length_48926_cov_29.840764_1	341	2.4e-32	1	118	5	124	0.688235
MAG004	GT2_Glycos_transf_2.hmm	170	NODE_375_length_48926_cov_29.840764_5	368	2.7e-29	1	130	6	137	0.758824
MAG004	GT4.hmm	160	NODE_40_length_126535_cov_31.343169_105	360	2.2e-40	2	157	188	336	0.96875
MAG004	AA3.hmm	618	NODE_40_length_126535_cov_31.343169_132	400	5.8e-31	92	398	2	398	0.495146
MAG004	GT2_Glycos_transf_2.hmm	170	NODE_462_length_44149_cov_32.478364_14	635	1.6e-26	1	117	4	111	0.682353
MAG004	GT66.hmm	693	NODE_561_length_39869_cov_33.828879_5	923	1.5e-144	2	682	22	798	0.981241
MAG004	GT2_Glycos_transf_2.hmm	170	NODE_78_length_93799_cov_36.172299_54	309	5e-17	2	166	5	159	0.964706
MAG004	GT81.hmm	293	NODE_78_length_93799_cov_36.172299_58	569	2.5e-56	16	264	19	243	0.846416
MAG004	GT2_Glycos_transf_2.hmm	170	NODE_78_length_93799_cov_36.172299_62	780	6.4e-25	1	132	12	142	0.770588
MAG004	GH154.hmm	348	NODE_78_length_93799_cov_36.172299_68	410	1.1e-88	2	345	34	386	0.985632
MAG004	GT2_Glycos_transf_2.hmm	170	NODE_78_length_93799_cov_36.172299_76	380	1.8e-38	1	144	5	146	0.841176
MAG004	GT2_Glycos_transf_2.hmm	170	NODE_78_length_93799_cov_36.172299_77	472	7.6e-34	1	124	6	130	0.723529
MAG004	GT2_Glycos_transf_2.hmm	170	NODE_78_length_93799_cov_36.172299_78	513	2.1e-21	1	132	139	267	0.770588
MAG005	GH51.hmm	630	NODE_1095_length_25701_cov_260.262380_6	514	1.6e-133	83	541	8	512	0.726984
MAG005	GT51.hmm	177	NODE_112_length_70474_cov_248.542638_32	776	3.3e-61	3	177	117	290	0.983051
MAG005	CE4.hmm	130	NODE_11489_length_6085_cov_241.619071_1	473	2.4e-22	10	122	264	379	0.861538
MAG005	GT51.hmm	177	NODE_1186_length_24523_cov_226.869830_10	753	6.5e-63	3	176	83	273	0.977401
MAG005	CE5.hmm	189	NODE_1214_length_24162_cov_216.634422_18	298	1.7e-38	4	188	97	292	0.973545
MAG005	CE4.hmm	130	NODE_1221_length_24079_cov_263.053613_14	426	6.3e-30	5	113	223	333	0.830769
MAG005	GT4.hmm	160	NODE_127_length_66572_cov_212.119578_12	382	1.3e-20	6	156	190	344	0.9375
MAG005	GH77.hmm	494	NODE_1329_length_23115_cov_256.884909_11	738	1.2e-135	2	483	198	724	0.973684
MAG005	GH13.hmm	299	NODE_1329_length_23115_cov_256.884909_12	536	1.5e-71	12	296	33	383	0.949833
MAG005	GH13_14.hmm	289	NODE_1329_length_23115_cov_256.884909_16	684	9.9e-105	2	289	195	524	0.99308
MAG005	GH13_30.hmm	365	NODE_1329_length_23115_cov_256.884909_5	586	9e-167	1	365	33	399	0.99726
MAG005	GH13_3.hmm	210	NODE_139_length_64050_cov_245.056208_27	722	5.7e-62	3	208	306	511	0.97619
MAG005	GT2_Glycos_transf_2.hmm	170	NODE_1440_length_22195_cov_170.655375_2	344	2.3e-20	1	125	7	131	0.729412
MAG005	GT32.hmm	90	NODE_1440_length_22195_cov_170.655375_3	327	2.5e-16	7	85	105	179	0.866667
MAG005	GT2_Glycos_transf_2.hmm	170	NODE_1440_length_22195_cov_170.655375_4	333	6.8e-31	1	142	8	172	0.829412
MAG005	GT32.hmm	90	NODE_1440_length_22195_cov_170.655375_5	319	8.6e-17	2	85	103	178	0.922222
MAG005	GT39.hmm	223	NODE_154_length_61220_cov_236.468372_32	537	2.7e-63	2	223	46	319	0.991031
MAG005	CE10.hmm	341	NODE_154_length_61220_cov_236.468372_33	274	2.3e-35	85	314	21	241	0.671554
MAG005	GH112.hmm	715	NODE_154_length_61220_cov_236.468372_42	720	0	1	714	5	716	0.997203
MAG005	GH136.hmm	491	NODE_154_length_61220_cov_236.468372_46	506	8.6e-120	3	418	2	480	0.845214
MAG005	GT2_Glyco_tranf_2_3.hmm	230	NODE_154_length_61220_cov_236.468372_5	675	7.5e-54	3	230	215	471	0.986957
MAG005	CE9.hmm	373	NODE_154_length_61220_cov_236.468372_50	430	3.3e-118	3	373	41	425	0.991957
MAG005	GH3.hmm	216	NODE_154_length_61220_cov_236.468372_51	780	2e-69	3	215	76	307	0.981481
MAG005	GT2_Glycos_transf_2.hmm	170	NODE_154_length_61220_cov_236.468372_7	316	1.3e-24	3	146	8	155	0.841176
MAG005	GT4.hmm	160	NODE_158_length_60356_cov_211.665395_55	407	2.9e-30	6	158	221	377	0.95
MAG005	CBM48.hmm	76	NODE_17_length_160545_cov_197.675151_106	751	5.6e-16	9	70	162	236	0.802632
MAG005	GH13_9.hmm	301	NODE_17_length_160545_cov_197.675151_106	751	1.4e-155	1	301	299	599	0.996678
MAG005	GH3.hmm	216	NODE_17_length_160545_cov_197.675151_132	432	2.2e-35	11	216	163	386	0.949074
MAG005	GH13_32.hmm	269	NODE_17_length_160545_cov_197.675151_55	547	2.7e-90	1	268	84	378	0.992565
MAG005	GH13_32.hmm	269	NODE_17_length_160545_cov_197.675151_56	1754	2.3e-85	1	268	76	370	0.992565
MAG005	CBM25.hmm	78	NODE_17_length_160545_cov_197.675151_56	1754	8.9e-19	2	77	553	626	0.961538
MAG005	CBM41.hmm	102	NODE_17_length_160545_cov_197.675151_56	1754	1.7e-17	2	102	775	896	0.980392
MAG005	CBM48.hmm	76	NODE_17_length_160545_cov_197.675151_56	1754	2.7e-17	2	72	997	1083	0.921053
MAG005	GH13_14.hmm	289	NODE_17_length_160545_cov_197.675151_56	1754	1.5e-106	2	289	1159	1496	0.99308
MAG005	GH13_5.hmm	342	NODE_17_length_160545_cov_197.675151_75	494	1.4e-134	2	342	36	374	0.994152
MAG005	CBM48.hmm	76	NODE_17_length_160545_cov_197.675151_88	707	2.5e-19	2	71	3	92	0.907895
MAG005	GH13_11.hmm	351	NODE_17_length_160545_cov_197.675151_88	707	1.7e-176	1	351	172	525	0.997151
MAG005	GH2.hmm	752	NODE_23_length_133222_cov_222.888944_34	1086	4.9e-200	24	750	68	966	0.965426
MAG005	GT28.hmm	157	NODE_23_length_133222_cov_222.888944_38	395	8.3e-46	2	157	206	378	0.987261
MAG005	GH32.hmm	293	NODE_23_length_133222_cov_222.888944_85	533	1.7e-90	1	289	57	364	0.982935
MAG005	CE1.hmm	227	NODE_2411_length_16558_cov_209.451433_13	462	4.4e-26	6	224	195	434	0.960352
MAG005	GH36.hmm	688	NODE_2637_length_15746_cov_257.485055_8	742	2.1e-211	8	672	27	683	0.965116
MAG005	GH13_11.hmm	351	NODE_285_length_47536_cov_248.598218_4	892	8.4e-138	1	351	235	600	0.997151
MAG005	GH77.hmm	494	NODE_2961_length_14540_cov_234.947463_12	723	5.8e-132	2	478	190	704	0.963563
MAG005	GT4.hmm	160	NODE_32_length_116158_cov_215.018751_92	396	1.5e-21	11	159	215	360	0.925
MAG005	GH2.hmm	752	NODE_3430_length_13296_cov_246.148705_5	1133	2.7e-187	21	749	36	1009	0.968085
MAG005	GH53.hmm	342	NODE_3696_length_12742_cov_142.594624_11	938	2.4e-125	1	340	60	433	0.991228
MAG005	CBM61.hmm	141	NODE_3696_length_12742_cov_142.594624_11	938	2.2e-28	2	141	534	674	0.985816
MAG005	CE10.hmm	341	NODE_383_length_41464_cov_205.440363_23	359	8.5e-40	73	335	93	355	0.768328
MAG005	GH109.hmm	126	NODE_446_length_38586_cov_234.374789_14	355	4.5e-16	3	125	24	144	0.968254
MAG005	GH30_3.hmm	417	NODE_471_length_37420_cov_216.273759_31	476	2.3e-118	3	416	33	473	0.990408
MAG005	GT35.hmm	674	NODE_587_length_33934_cov_255.865846_6	818	1.4e-261	1	672	100	812	0.995549
MAG005	GH42.hmm	371	NODE_801_length_29705_cov_213.995818_10	689	9.6e-143	1	370	23	394	0.994609
MAG005	GT4.hmm	160	NODE_801_length_29705_cov_213.995818_2	374	5.5e-32	6	156	189	337	0.9375
MAG005	GT14.hmm	250	NODE_801_length_29705_cov_213.995818_4	288	2e-39	2	248	3	252	0.984
MAG005	GT2_Glycos_transf_2.hmm	170	NODE_81_length_80847_cov_229.070428_10	339	6.9e-31	1	126	5	130	0.735294
MAG005	GT2_Glyco_tranf_2_3.hmm	230	NODE_81_length_80847_cov_229.070428_12	413	2.4e-23	3	228	45	271	0.978261
MAG005	GH43_12.hmm	281	NODE_81_length_80847_cov_229.070428_30	561	6e-95	1	278	11	366	0.985765
MAG005	GH43_11.hmm	292	NODE_81_length_80847_cov_229.070428_36	542	2.5e-136	1	292	3	304	0.996575
MAG005	GH43_10.hmm	271	NODE_81_length_80847_cov_229.070428_39	520	3.1e-90	1	271	5	273	0.99631
MAG006	GT2_Glycos_transf_2.hmm	170	NODE_10661_length_7222_cov_12.230361_1	355	5.7e-33	1	143	6	152	0.835294
MAG006	GT2_Glycos_transf_2.hmm	170	NODE_10661_length_7222_cov_12.230361_4	340	1.1e-33	1	168	7	172	0.982353
MAG006	CE4.hmm	130	NODE_11682_length_6742_cov_15.188575_1	295	3.9e-25	3	124	104	227	0.930769
MAG006	GT51.hmm	177	NODE_11682_length_6742_cov_15.188575_3	653	1.2e-64	2	177	58	233	0.988701
MAG006	CBM48.hmm	76	NODE_1184_length_29298_cov_13.834901_14	613	2.3e-16	3	70	20	98	0.881579
MAG006	GH13_9.hmm	301	NODE_1184_length_29298_cov_13.834901_14	613	3.3e-144	2	301	166	463	0.993355
MAG006	GH13_39.hmm	316	NODE_1184_length_29298_cov_13.834901_15	601	1.1e-128	1	315	180	503	0.993671
MAG006	GH77.hmm	494	NODE_1184_length_29298_cov_13.834901_16	474	1.6e-137	1	490	8	469	0.989879
MAG006	CE10.hmm	341	NODE_1184_length_29298_cov_13.834901_3	247	4.1e-20	93	325	20	227	0.680352
MAG006	GH28.hmm	325	NODE_120_length_79702_cov_14.100933_22	506	1.4e-69	7	310	105	466	0.932308
MAG006	CE8.hmm	288	NODE_120_length_79702_cov_14.100933_43	1259	1.1e-67	6	281	72	373	0.954861
MAG006	GT2_Glyco_tranf_2_3.hmm	230	NODE_1232_length_28817_cov_12.843474_11	412	5.1e-21	4	229	47	272	0.978261
MAG006	CE8.hmm	288	NODE_1232_length_28817_cov_12.843474_22	296	1.2e-51	12	259	21	276	0.857639
MAG006	GT4.hmm	160	NODE_1232_length_28817_cov_12.843474_25	338	2.3e-19	7	155	161	303	0.925
MAG006	GH43_10.hmm	271	NODE_123_length_79146_cov_13.692999_47	484	3.4e-94	1	271	5	271	0.99631
MAG006	GH28.hmm	325	NODE_13518_length_6055_cov_12.754833_1	415	1.5e-54	10	310	56	399	0.923077
MAG006	CE12.hmm	210	NODE_1905_length_22978_cov_13.415740_13	586	9.7e-52	2	210	81	307	0.990476
MAG006	GH28.hmm	325	NODE_1905_length_22978_cov_13.415740_3	425	5.7e-63	18	310	34	374	0.898462
MAG006	GH105.hmm	332	NODE_228_length_59540_cov_14.581222_22	376	1.2e-107	7	332	27	372	0.978916
MAG006	GT4.hmm	160	NODE_2463_length_19625_cov_12.785284_16	386	1.3e-29	3	156	204	352	0.95625
MAG006	CE4.hmm	130	NODE_264_length_55770_cov_13.838176_47	248	3.8e-29	3	123	52	175	0.923077
MAG006	PL1.hmm	202	NODE_264_length_55770_cov_13.838176_52	817	9.8e-42	38	200	426	592	0.80198
MAG006	PL1.hmm	202	NODE_264_length_55770_cov_13.838176_6	809	1e-35	30	201	365	548	0.846535
MAG006	PL9_1.hmm	375	NODE_2824_length_18138_cov_12.370348_15	527	1.1e-107	4	291	43	346	0.765333
MAG006	GH28.hmm	325	NODE_3225_length_16607_cov_17.173876_9	441	5.5e-77	6	308	27	421	0.929231
MAG006	GH78.hmm	504	NODE_369_length_48602_cov_15.106824_28	396	3.1e-17	161	399	51	318	0.472222
MAG006	PL9_1.hmm	375	NODE_446_length_45267_cov_15.011546_34	616	2.6e-118	3	372	209	604	0.984
MAG006	GT51.hmm	177	NODE_4708_length_12907_cov_14.899160_9	605	1.7e-57	11	174	48	210	0.920904
MAG006	GT5.hmm	472	NODE_631_length_39494_cov_13.881539_18	474	1.3e-167	1	472	2	471	0.997881
MAG006	GT35.hmm	674	NODE_631_length_39494_cov_13.881539_19	805	6.8e-257	2	674	93	801	0.997033
MAG006	PL9_1.hmm	375	NODE_631_length_39494_cov_13.881539_31	488	3.2e-67	5	371	75	473	0.976
MAG006	CE8.hmm	288	NODE_70_length_100097_cov_13.320086_8	961	1.1e-35	10	232	113	354	0.770833
MAG006	CE12.hmm	210	NODE_74_length_96843_cov_14.977766_14	238	2.1e-71	1	210	2	211	0.995238
MAG006	CE8.hmm	288	NODE_74_length_96843_cov_14.977766_15	315	2.1e-72	8	286	8	307	0.965278
MAG006	GH28.hmm	325	NODE_74_length_96843_cov_14.977766_25	519	9.3e-74	9	310	107	471	0.926154
MAG006	GT28.hmm	157	NODE_838_length_34905_cov_14.004390_19	347	5.3e-36	2	154	180	330	0.968153
MAG006	GH105.hmm	332	NODE_838_length_34905_cov_14.004390_22	551	8.6e-79	8	331	147	543	0.972892
MAG006	GT2_Glycos_transf_2.hmm	170	NODE_950_length_32781_cov_12.764285_12	274	4.3e-19	4	135	6	135	0.770588
MAG006	GT4.hmm	160	NODE_950_length_32781_cov_12.764285_14	362	4.5e-29	12	159	188	333	0.91875
MAG007	GT2_Glycos_transf_2.hmm	170	NODE_103_length_87922_cov_40.956252_32	387	1e-25	1	169	47	221	0.988235
MAG007	GH98.hmm	327	NODE_103_length_87922_cov_40.956252_45	698	3.7e-27	10	326	85	401	0.966361
MAG007	GT51.hmm	177	NODE_103_length_87922_cov_40.956252_48	864	3.4e-61	2	177	58	234	0.988701
MAG007	CE9.hmm	373	NODE_1213_length_26997_cov_45.054079_24	389	2e-121	2	373	6	381	0.994638
MAG007	GT28.hmm	157	NODE_1214_length_26973_cov_39.798016_5	380	1.5e-36	2	148	200	351	0.929936
MAG007	GT5.hmm	472	NODE_12_length_200244_cov_38.071932_102	529	1.7e-95	1	471	8	526	0.995763
MAG007	GH57.hmm	383	NODE_12_length_200244_cov_38.071932_109	638	1.4e-38	29	383	33	381	0.924282
MAG007	GT5.hmm	472	NODE_12_length_200244_cov_38.071932_18	489	8.3e-180	1	472	2	483	0.997881
MAG007	GT51.hmm	177	NODE_12_length_200244_cov_38.071932_83	782	2.3e-44	9	170	61	224	0.909605
MAG007	CE9.hmm	373	NODE_14_length_182045_cov_44.266581_25	386	1.9e-121	2	373	7	376	0.994638
MAG007	GH23.hmm	135	NODE_14_length_182045_cov_44.266581_65	397	1e-20	5	130	122	264	0.925926
MAG007	GH33.hmm	342	NODE_202_length_62988_cov_46.263788_37	542	4.5e-67	5	339	132	521	0.976608
MAG007	GH23.hmm	135	NODE_202_length_62988_cov_46.263788_42	741	1.2e-20	17	120	596	716	0.762963
MAG007	GH120.hmm	91	NODE_21744_length_3651_cov_37.428532_1	695	7.4e-33	1	91	331	421	0.989011
MAG007	GT2_Glycos_transf_2.hmm	170	NODE_22_length_160118_cov_40.772327_125	310	8.7e-32	1	161	6	163	0.941176
MAG007	GT4.hmm	160	NODE_22_length_160118_cov_40.772327_73	442	2.9e-32	6	157	217	378	0.94375
MAG007	CE4.hmm	130	NODE_234_length_58965_cov_42.046732_31	744	9.7e-16	4	128	529	661	0.953846
MAG007	GH39.hmm	431	NODE_24265_length_3357_cov_49.636584_2	519	3.5e-164	3	430	23	453	0.990719
MAG007	GH43_35.hmm	294	NODE_24265_length_3357_cov_49.636584_3	466	2.4e-122	1	294	7	309	0.996599
MAG007	GH29.hmm	346	NODE_25_length_148318_cov_49.131408_43	437	8.3e-114	40	346	7	337	0.884393
MAG007	GT26.hmm	171	NODE_25_length_148318_cov_49.131408_62	249	5.3e-22	2	165	58	221	0.953216
MAG007	CE9.hmm	373	NODE_25_length_148318_cov_49.131408_85	395	8.2e-83	11	371	22	390	0.965147
MAG007	GT4.hmm	160	NODE_25_length_148318_cov_49.131408_88	372	1.5e-26	9	149	200	342	0.875
MAG007	GT4.hmm	160	NODE_25_length_148318_cov_49.131408_89	367	1.1e-25	4	150	192	328	0.9125
MAG007	GT4.hmm	160	NODE_29231_length_2918_cov_48.771568_2	386	2e-27	7	151	205	345	0.9
MAG007	GH43_35.hmm	294	NODE_34598_length_2583_cov_65.587025_1	485	6.9e-96	1	294	7	306	0.996599
MAG007	GH43_24.hmm	246	NODE_37_length_128106_cov_38.504580_16	254	4.1e-79	1	222	23	250	0.898374
MAG007	GH73.hmm	128	NODE_37_length_128106_cov_38.504580_47	200	4.1e-16	2	123	72	193	0.945312
MAG007	GT2_Glycos_transf_2.hmm	170	NODE_453_length_43752_cov_39.811978_27	329	1.2e-19	2	129	9	145	0.747059
MAG007	GH77.hmm	494	NODE_454_length_43740_cov_45.347396_9	530	4.4e-166	1	490	11	514	0.989879
MAG007	GH3.hmm	216	NODE_464_length_43516_cov_46.250938_18	604	1.2e-54	3	214	144	371	0.976852
MAG007	GT35.hmm	674	NODE_464_length_43516_cov_46.250938_21	815	2.2e-281	2	673	93	809	0.995549
MAG007	GH13_11.hmm	351	NODE_464_length_43516_cov_46.250938_22	717	3.6e-164	1	351	188	545	0.997151
MAG007	GH13.hmm	299	NODE_479_length_42955_cov_43.147809_11	1305	4.9e-19	18	291	356	721	0.913043
MAG007	GH77.hmm	494	NODE_479_length_42955_cov_43.147809_12	682	1.5e-129	1	492	15	666	0.993927
MAG007	GH23.hmm	135	NODE_479_length_42955_cov_43.147809_17	286	1e-15	16	123	153	259	0.792593
MAG007	GH18.hmm	296	NODE_4858_length_11270_cov_42.034240_2	376	2.8e-35	73	280	143	357	0.699324
MAG007	GT2_Glycos_transf_2.hmm	170	NODE_615_length_38208_cov_49.197154_10	336	3e-26	1	115	6	129	0.670588
MAG007	GT2_Glycos_transf_2.hmm	170	NODE_615_length_38208_cov_49.197154_9	337	1.4e-25	1	115	6	129	0.670588
MAG007	CE10.hmm	341	NODE_685_length_36201_cov_44.423671_5	324	6.1e-43	83	337	70	315	0.744868
MAG007	GT4.hmm	160	NODE_69_length_102811_cov_37.712202_18	374	1.3e-30	8	157	191	341	0.93125
MAG007	GH57.hmm	383	NODE_69_length_102811_cov_37.712202_29	528	1.1e-41	4	280	10	394	0.720627
MAG007	GH3.hmm	216	NODE_69_length_102811_cov_37.712202_78	455	3.5e-46	4	215	142	366	0.976852
MAG007	GH112.hmm	715	NODE_707_length_35693_cov_47.469443_7	735	0	1	714	22	732	0.997203
MAG007	GT2_Glycos_transf_2.hmm	170	NODE_74_length_100100_cov_45.541067_14	306	2.8e-23	1	116	4	116	0.676471
MAG007	GT2_Glycos_transf_2.hmm	170	NODE_74_length_100100_cov_45.541067_15	321	9.1e-38	1	165	9	170	0.964706
MAG007	GT8.hmm	257	NODE_74_length_100100_cov_45.541067_16	328	1.7e-56	31	255	4	254	0.871595
MAG007	GT4.hmm	160	NODE_74_length_100100_cov_45.541067_17	384	8.2e-32	20	157	224	358	0.85625
MAG007	GT70.hmm	368	NODE_74_length_100100_cov_45.541067_24	387	7.8e-17	2	303	3	327	0.817935
MAG007	GT2_Glycos_transf_2.hmm	170	NODE_74_length_100100_cov_45.541067_25	320	1.7e-32	1	166	9	177	0.970588
MAG007	GT4.hmm	160	NODE_74_length_100100_cov_45.541067_28	351	7.3e-20	7	145	187	319	0.8625
MAG007	GT2_Glycos_transf_2.hmm	170	NODE_74_length_100100_cov_45.541067_4	318	1.4e-27	1	138	3	141	0.805882
MAG007	GT2_Glycos_transf_2.hmm	170	NODE_74_length_100100_cov_45.541067_5	273	1.8e-33	1	145	7	137	0.847059
MAG008	CE10.hmm	341	NODE_102_length_105472_cov_12.660823_45	208	6.9e-19	94	245	51	196	0.442815
MAG008	GT4.hmm	160	NODE_11162_length_7541_cov_10.947368_5	398	9.6e-19	4	121	211	334	0.73125
MAG008	GT2_Glycos_transf_2.hmm	170	NODE_1492_length_28716_cov_11.609644_5	227	9e-29	2	160	6	153	0.929412
MAG008	GT66.hmm	693	NODE_16_length_192411_cov_13.538002_16	902	9.2e-141	2	674	22	788	0.969697
MAG008	GT2_Glycos_transf_2.hmm	170	NODE_16_length_192411_cov_13.538002_181	317	3.9e-27	1	110	25	137	0.641176
MAG008	GT4.hmm	160	NODE_202_length_77145_cov_12.528369_30	401	5.4e-33	2	157	205	370	0.96875
MAG008	GT2_Glycos_transf_2.hmm	170	NODE_3190_length_17880_cov_13.706872_8	332	1.3e-35	1	153	7	157	0.894118
MAG008	GT2_Glycos_transf_2.hmm	170	NODE_492_length_51481_cov_11.228309_33	236	1.1e-26	2	149	14	159	0.864706
MAG008	GH109.hmm	126	NODE_494_length_51387_cov_12.550690_42	316	4e-18	1	121	4	114	0.952381
MAG008	GT2_Glycos_transf_2.hmm	170	NODE_4984_length_13314_cov_4.202730_6	440	6.3e-41	1	166	16	181	0.970588
MAG008	GT2_Glycos_transf_2.hmm	170	NODE_60408_length_2335_cov_4.282895_1	777	4.5e-16	43	140	2	97	0.570588
MAG008	GT2_Glycos_transf_2.hmm	170	NODE_6131_length_11687_cov_12.595942_8	644	3.3e-26	1	126	4	120	0.735294
MAG008	GT2_Glycos_transf_2.hmm	170	NODE_65909_length_2203_cov_12.651769_1	328	3.4e-23	1	170	4	185	0.994118
MAG008	GT4.hmm	160	NODE_861_length_38537_cov_12.510005_1	368	1.8e-42	3	157	197	344	0.9625
MAG008	AA3.hmm	618	NODE_861_length_38537_cov_12.510005_31	414	4.7e-38	92	399	2	410	0.496764
MAG009	GT76.hmm	407	NODE_11970_length_7156_cov_17.068441_6	464	7.9e-26	57	241	137	320	0.452088
MAG009	GT39.hmm	223	NODE_131_length_92287_cov_11.370511_25	1235	1.8e-53	17	222	818	1041	0.919283
MAG009	GH23.hmm	135	NODE_131_length_92287_cov_11.370511_71	175	1.9e-33	11	126	33	167	0.851852
MAG009	GT4.hmm	160	NODE_131_length_92287_cov_11.370511_76	393	5.3e-22	7	128	209	330	0.75625
MAG009	GH2.hmm	752	NODE_131_length_92287_cov_11.370511_86	608	2.8e-106	18	411	17	470	0.522606
MAG009	GT51.hmm	177	NODE_1382_length_30037_cov_12.104329_19	769	5.8e-64	6	177	60	232	0.966102
MAG009	GT2_Glycos_transf_2.hmm	170	NODE_1544_length_28236_cov_13.184202_26	307	1.4e-34	1	168	6	168	0.982353
MAG009	CE1.hmm	227	NODE_1611_length_27600_cov_12.794881_18	261	1.3e-42	1	222	9	256	0.973568
MAG009	GT51.hmm	177	NODE_1612_length_27592_cov_11.824926_13	989	7.7e-59	1	162	142	303	0.909605
MAG009	CE10.hmm	341	NODE_1773_length_26045_cov_12.145325_3	722	2.2e-45	49	314	28	276	0.777126
MAG009	GT4.hmm	160	NODE_2544_length_20595_cov_13.593574_10	472	4.5e-30	7	159	206	358	0.95
MAG009	GT84.hmm	215	NODE_2733_length_19713_cov_12.523451_9	2553	3.3e-78	1	215	1107	1318	0.995349
MAG009	GH94.hmm	1036	NODE_2733_length_19713_cov_12.523451_9	2553	1.6e-245	6	1010	1542	2539	0.969112
MAG009	CE4.hmm	130	NODE_30846_length_3671_cov_12.920354_1	283	1.5e-24	4	125	88	238	0.930769
MAG009	CBM48.hmm	76	NODE_3169_length_17969_cov_14.898124_11	623	6.6e-16	3	69	25	108	0.868421
MAG009	GH13_9.hmm	301	NODE_3169_length_17969_cov_14.898124_11	623	4.8e-150	2	301	174	473	0.993355
MAG009	GT5.hmm	472	NODE_3169_length_17969_cov_14.898124_14	506	5e-183	1	471	29	500	0.995763
MAG009	GH13_39.hmm	316	NODE_3169_length_17969_cov_14.898124_15	601	5.8e-106	1	315	178	498	0.993671
MAG009	CE4.hmm	130	NODE_3200_length_17848_cov_11.844995_1	270	3.2e-34	3	126	63	188	0.946154
MAG009	GT35.hmm	674	NODE_4381_length_14463_cov_11.229872_11	787	2e-253	3	673	91	782	0.994065
MAG009	CE1.hmm	227	NODE_440_length_54718_cov_11.928123_40	266	2.6e-46	18	216	38	254	0.872247
MAG009	GT28.hmm	157	NODE_4631_length_13926_cov_11.229255_11	371	3.2e-31	3	154	206	353	0.961783
MAG009	GT2_Glycos_transf_2.hmm	170	NODE_6706_length_10978_cov_11.555983_13	230	2.2e-16	1	120	8	115	0.7
MAG009	GT28.hmm	157	NODE_7615_length_9972_cov_17.089140_11	358	5e-39	2	140	188	326	0.878981
MAG009	GH77.hmm	494	NODE_895_length_37881_cov_12.627584_14	504	1.3e-166	1	489	9	487	0.987854
MAG009	GH18.hmm	296	NODE_895_length_37881_cov_12.627584_19	380	7.3e-42	48	279	81	357	0.780405
MAG010	CE4.hmm	130	NODE_1262_length_31453_cov_15.378909_11	263	6.3e-34	2	124	69	194	0.938462
MAG010	GT2_Glycos_transf_2.hmm	170	NODE_1323_length_30641_cov_15.283561_18	441	5.8e-37	1	126	5	128	0.735294
MAG010	GH3.hmm	216	NODE_163_length_81275_cov_15.261758_11	447	1.8e-56	4	216	174	403	0.981481
MAG010	GT2_Glycos_transf_2.hmm	170	NODE_163_length_81275_cov_15.261758_22	343	2.1e-30	1	162	5	166	0.947059
MAG010	CE1.hmm	227	NODE_163_length_81275_cov_15.261758_40	164	7.2e-27	74	220	11	158	0.643172
MAG010	GH16.hmm	189	NODE_1_length_480630_cov_14.032646_102	138	9.2e-27	85	183	1	129	0.518519
MAG010	GH13_11.hmm	351	NODE_1_length_480630_cov_14.032646_188	606	5.2e-45	145	351	260	445	0.586895
MAG010	CBM48.hmm	76	NODE_1_length_480630_cov_14.032646_210	789	7.6e-20	3	72	128	214	0.907895
MAG010	GH13_9.hmm	301	NODE_1_length_480630_cov_14.032646_210	789	5.1e-116	2	297	280	575	0.980066
MAG010	GH36.hmm	688	NODE_1_length_480630_cov_14.032646_367	696	6e-86	106	624	82	616	0.752907
MAG010	GH36.hmm	688	NODE_1_length_480630_cov_14.032646_369	732	3.8e-268	2	686	12	706	0.994186
MAG010	GH25.hmm	177	NODE_1_length_480630_cov_14.032646_59	362	4.7e-42	1	177	163	345	0.99435
MAG010	GT35.hmm	674	NODE_203_length_74730_cov_15.850767_42	828	1.4e-279	1	673	99	820	0.997033
MAG010	GH9.hmm	418	NODE_203_length_74730_cov_15.850767_46	447	2.1e-19	136	349	219	416	0.509569
MAG010	GH25.hmm	177	NODE_227_length_70452_cov_16.505746_38	371	3.9e-45	1	177	177	359	0.99435
MAG010	GT2_Glyco_tranf_2_3.hmm	230	NODE_27315_length_3579_cov_13.633371_1	463	4.4e-28	4	228	60	319	0.973913
MAG010	GH13_20.hmm	300	NODE_275_length_63568_cov_14.749547_5	436	3.5e-79	6	297	34	322	0.97
MAG010	CE9.hmm	373	NODE_275_length_63568_cov_14.749547_59	371	2.2e-114	6	373	8	366	0.983914
MAG010	CE4.hmm	130	NODE_275_length_63568_cov_14.749547_61	248	1.4e-23	7	124	41	168	0.9
MAG010	GT2_Glycos_transf_2.hmm	170	NODE_2_length_419897_cov_15.480771_104	345	8.1e-35	1	114	7	122	0.664706
MAG010	GT2_Glycos_transf_2.hmm	170	NODE_2_length_419897_cov_15.480771_124	314	1.4e-29	1	167	5	166	0.976471
MAG010	GT4.hmm	160	NODE_2_length_419897_cov_15.480771_131	387	1.4e-26	12	150	190	348	0.8625
MAG010	GT4.hmm	160	NODE_2_length_419897_cov_15.480771_136	375	9.5e-26	5	117	192	302	0.7
MAG010	GT4.hmm	160	NODE_2_length_419897_cov_15.480771_137	371	3.9e-37	8	153	196	340	0.90625
MAG010	GT4.hmm	160	NODE_2_length_419897_cov_15.480771_139	367	2.7e-42	6	157	182	333	0.94375
MAG010	GT4.hmm	160	NODE_2_length_419897_cov_15.480771_141	364	1.5e-37	5	157	181	333	0.95
MAG010	GT2_Glycos_transf_2.hmm	170	NODE_2_length_419897_cov_15.480771_159	316	1.1e-23	1	166	9	176	0.970588
MAG010	GT4.hmm	160	NODE_2_length_419897_cov_15.480771_163	393	5.1e-28	8	151	201	350	0.89375
MAG010	GT4.hmm	160	NODE_2_length_419897_cov_15.480771_164	404	1.5e-24	5	156	232	373	0.94375
MAG010	GT2_Glycos_transf_2.hmm	170	NODE_2_length_419897_cov_15.480771_169	347	1.1e-41	1	168	6	182	0.982353
MAG010	GT4.hmm	160	NODE_2_length_419897_cov_15.480771_170	350	2.9e-32	8	156	173	321	0.925
MAG010	GT2_Glycos_transf_2.hmm	170	NODE_2_length_419897_cov_15.480771_173	326	1.2e-29	1	168	7	182	0.982353
MAG010	GT2_Glycos_transf_2.hmm	170	NODE_2_length_419897_cov_15.480771_177	237	3.7e-23	2	165	5	161	0.958824
MAG010	GT56.hmm	357	NODE_2_length_419897_cov_15.480771_196	358	1.8e-62	21	354	13	351	0.932773
MAG010	GH109.hmm	126	NODE_2_length_419897_cov_15.480771_197	357	4e-17	2	122	2	115	0.952381
MAG010	CE4.hmm	130	NODE_2_length_419897_cov_15.480771_207	284	5.3e-31	3	124	20	243	0.930769
MAG010	GT9.hmm	225	NODE_2_length_419897_cov_15.480771_209	407	1.2e-29	2	219	126	377	0.964444
MAG010	GT2_Glycos_transf_2.hmm	170	NODE_2_length_419897_cov_15.480771_230	270	6.6e-24	1	133	18	155	0.776471
MAG010	GH25.hmm	177	NODE_2_length_419897_cov_15.480771_270	746	1.1e-49	1	177	553	732	0.99435
MAG010	GH25.hmm	177	NODE_2_length_419897_cov_15.480771_274	438	1.8e-48	1	177	222	404	0.99435
MAG010	GT2_Glycos_transf_2.hmm	170	NODE_2_length_419897_cov_15.480771_279	642	2.1e-21	1	168	222	398	0.982353
MAG010	GT2_Glycos_transf_2.hmm	170	NODE_2_length_419897_cov_15.480771_280	652	1.2e-23	1	129	120	250	0.752941
MAG010	GT2_Glycos_transf_2.hmm	170	NODE_2_length_419897_cov_15.480771_280	652	1.3e-22	1	166	380	556	0.970588
MAG010	GT2_Glycos_transf_2.hmm	170	NODE_2_length_419897_cov_15.480771_282	456	1.2e-22	1	167	68	228	0.976471
MAG010	GT2_Glycos_transf_2.hmm	170	NODE_2_length_419897_cov_15.480771_283	323	2e-25	1	112	4	110	0.652941
MAG010	GH2.hmm	752	NODE_2_length_419897_cov_15.480771_315	758	6e-93	27	491	2	568	0.617021
MAG010	GT2_Glycos_transf_2.hmm	170	NODE_2_length_419897_cov_15.480771_337	315	4.9e-20	2	164	6	158	0.952941
MAG010	GT2_Glyco_tranf_2_4.hmm	96	NODE_2_length_419897_cov_15.480771_358	361	1.6e-21	2	86	88	171	0.875
MAG010	GT11.hmm	276	NODE_2_length_419897_cov_15.480771_363	294	2.3e-69	1	275	1	292	0.992754
MAG010	GT2_Glycos_transf_2.hmm	170	NODE_2_length_419897_cov_15.480771_366	396	3.3e-35	1	112	6	115	0.652941
MAG010	GT11.hmm	276	NODE_2_length_419897_cov_15.480771_372	250	7e-42	80	253	69	245	0.626812
MAG010	GT2_Glycos_transf_2.hmm	170	NODE_2_length_419897_cov_15.480771_88	310	1.5e-34	1	166	5	168	0.970588
MAG010	GT2_Glycos_transf_2.hmm	170	NODE_2_length_419897_cov_15.480771_89	252	2.8e-36	1	124	5	127	0.723529
MAG010	GT2_Glycos_transf_2.hmm	170	NODE_2_length_419897_cov_15.480771_94	273	1.9e-19	1	107	7	114	0.623529
MAG010	GT4.hmm	160	NODE_2_length_419897_cov_15.480771_95	438	3.3e-30	20	153	245	392	0.83125
MAG010	GT4.hmm	160	NODE_2_length_419897_cov_15.480771_96	393	8.9e-24	4	155	177	330	0.94375
MAG010	GT2_Glycos_transf_2.hmm	170	NODE_2_length_419897_cov_15.480771_97	331	3.1e-36	1	128	8	134	0.747059
MAG010	GT2_Glycos_transf_2.hmm	170	NODE_2_length_419897_cov_15.480771_98	242	3.7e-21	2	168	6	172	0.976471
MAG010	CBM48.hmm	76	NODE_40_length_136135_cov_16.621274_101	636	1.6e-17	2	67	30	112	0.855263
MAG010	GH13_9.hmm	301	NODE_40_length_136135_cov_16.621274_101	636	2.1e-151	1	301	185	485	0.996678
MAG010	GH18.hmm	296	NODE_40_length_136135_cov_16.621274_17	565	7.2e-37	48	281	269	551	0.787162
MAG010	GH31.hmm	427	NODE_40_length_136135_cov_16.621274_48	664	3.7e-150	1	425	207	660	0.992974
MAG010	GT28.hmm	157	NODE_40_length_136135_cov_16.621274_82	355	7.7e-42	2	150	188	336	0.942675
MAG010	GH13_11.hmm	351	NODE_4120_length_14899_cov_14.502897_7	721	5.9e-155	1	351	206	560	0.997151
MAG010	GH13_31.hmm	349	NODE_547_length_46898_cov_15.220332_10	557	1.4e-133	1	349	28	375	0.997135
MAG010	GT51.hmm	177	NODE_567_length_46161_cov_13.500152_28	905	6.9e-63	3	176	83	265	0.977401
MAG010	GT1.hmm	382	NODE_7183_length_10019_cov_15.652650_5	342	8.3e-22	8	322	10	329	0.82199
MAG010	GT5.hmm	472	NODE_72_length_109211_cov_13.776412_57	482	5e-181	1	470	3	476	0.993644
MAG010	GT2_Glycos_transf_2.hmm	170	NODE_7437_length_9759_cov_15.540190_6	321	1.5e-19	1	153	4	147	0.894118
MAG010	GH5_2.hmm	237	NODE_753_length_40448_cov_15.216993_39	315	4.8e-89	3	236	24	265	0.983122
MAG010	GH77.hmm	494	NODE_755_length_40440_cov_14.072527_5	495	9.6e-179	2	492	9	487	0.991903
MAG010	CE10.hmm	341	NODE_76_length_108525_cov_14.476417_74	290	9.2e-21	95	310	45	256	0.630499
MAG010	GT35.hmm	674	NODE_76_length_108525_cov_14.476417_89	770	1.8e-226	2	673	94	768	0.995549
MAG010	CE4.hmm	130	NODE_915_length_36847_cov_14.577734_31	299	1.3e-27	4	121	91	217	0.9
MAG011	GH57.hmm	383	NODE_111_length_80868_cov_20.082400_10	813	2.9e-50	38	293	68	336	0.665796
MAG011	GH30.hmm	417	NODE_111_length_80868_cov_20.082400_16	718	1.4e-46	12	416	23	465	0.968825
MAG011	PL1.hmm	202	NODE_111_length_80868_cov_20.082400_19	613	3.5e-47	24	199	71	263	0.866337
MAG011	GT30.hmm	177	NODE_111_length_80868_cov_20.082400_29	414	3.1e-27	9	121	30	153	0.632768
MAG011	GH5_4.hmm	276	NODE_111_length_80868_cov_20.082400_63	707	5e-77	3	275	52	388	0.985507
MAG011	CBM6.hmm	138	NODE_1137_length_30308_cov_21.201897_14	656	2.2e-28	2	136	443	576	0.971014
MAG011	GH44.hmm	514	NODE_1137_length_30308_cov_21.201897_22	587	1.3e-117	4	512	25	540	0.988327
MAG011	CBM4.hmm	126	NODE_113_length_80701_cov_17.402909_19	555	3.6e-16	1	126	22	156	0.992063
MAG011	GH10.hmm	303	NODE_113_length_80701_cov_17.402909_19	555	2.7e-75	6	302	211	508	0.976898
MAG011	GT2_Glycos_transf_2.hmm	170	NODE_113_length_80701_cov_17.402909_61	336	3.1e-32	1	167	4	163	0.976471
MAG011	CBM51.hmm	134	NODE_113_length_80701_cov_17.402909_62	857	4.6e-28	3	134	714	843	0.977612
MAG011	GH16.hmm	189	NODE_123_length_77046_cov_18.912665_20	347	1.1e-28	4	189	5	234	0.978836
MAG011	GH43_29.hmm	278	NODE_123_length_77046_cov_18.912665_44	703	1.6e-105	2	278	22	298	0.992806
MAG011	CBM6.hmm	138	NODE_123_length_77046_cov_18.912665_44	703	4.4e-17	17	137	321	434	0.869565
MAG011	CBM6.hmm	138	NODE_123_length_77046_cov_18.912665_44	703	8.8e-27	2	136	476	609	0.971014
MAG011	PL1.hmm	202	NODE_126_length_75317_cov_15.774534_15	813	1.4e-46	35	200	205	379	0.816832
MAG011	CBM77.hmm	103	NODE_126_length_75317_cov_15.774534_15	813	2.6e-39	2	103	605	706	0.980583
MAG011	GT5.hmm	472	NODE_139_length_72619_cov_19.246899_19	411	1.9e-41	123	471	85	397	0.737288
MAG011	GT2_Glycos_transf_2.hmm	170	NODE_139_length_72619_cov_19.246899_33	370	1.6e-25	1	129	42	172	0.752941
MAG011	GH5_25.hmm	262	NODE_139_length_72619_cov_19.246899_35	398	1.4e-49	2	261	91	370	0.98855
MAG011	CBM11.hmm	163	NODE_139_length_72619_cov_19.246899_36	246	1.1e-16	29	160	84	225	0.803681
MAG011	GH18.hmm	296	NODE_139_length_72619_cov_19.246899_41	353	6.6e-37	3	283	23	327	0.945946
MAG011	GH5_2.hmm	237	NODE_139_length_72619_cov_19.246899_42	735	6.2e-76	2	237	52	297	0.991561
MAG011	GH8.hmm	320	NODE_139_length_72619_cov_19.246899_43	733	2.4e-65	15	319	85	411	0.95
MAG011	GH8.hmm	320	NODE_139_length_72619_cov_19.246899_45	457	1.1e-57	4	316	111	440	0.975
MAG011	GH8.hmm	320	NODE_139_length_72619_cov_19.246899_46	507	3e-60	4	316	161	490	0.975
MAG011	PL1_2.hmm	183	NODE_147_length_71556_cov_20.110782_71	844	4.7e-37	1	183	75	253	0.994536
MAG011	CBM35.hmm	123	NODE_147_length_71556_cov_20.110782_71	844	6.6e-21	11	122	629	740	0.902439
MAG011	GH8.hmm	320	NODE_1537_length_25873_cov_18.205942_15	463	4.1e-60	3	318	52	366	0.984375
MAG011	GH10.hmm	303	NODE_1537_length_25873_cov_18.205942_21	628	2.6e-95	5	301	32	359	0.976898
MAG011	GT4.hmm	160	NODE_1815_length_23668_cov_15.211409_17	739	9.3e-28	8	153	233	374	0.90625
MAG011	GH9.hmm	418	NODE_20306_length_5504_cov_17.589466_5	562	2.2e-111	2	418	111	553	0.995215
MAG011	GH9.hmm	418	NODE_248_length_59490_cov_19.542273_10	613	4.6e-110	2	416	115	548	0.990431
MAG011	CE4.hmm	130	NODE_248_length_59490_cov_19.542273_12	431	2.6e-21	8	108	34	136	0.769231
MAG011	GH9.hmm	418	NODE_248_length_59490_cov_19.542273_31	688	9.7e-44	31	385	150	545	0.84689
MAG011	GT19.hmm	354	NODE_248_length_59490_cov_19.542273_35	351	1.3e-60	2	320	6	331	0.898305
MAG011	GH5_2.hmm	237	NODE_252_length_58473_cov_18.945274_4	449	2e-76	3	237	168	405	0.987342
MAG011	GH5_2.hmm	237	NODE_265_length_56598_cov_20.391242_31	631	7e-77	2	236	59	318	0.987342
MAG011	GT4.hmm	160	NODE_265_length_56598_cov_20.391242_36	470	2.4e-31	7	150	283	423	0.89375
MAG011	CBM4.hmm	126	NODE_265_length_56598_cov_20.391242_44	409	7.8e-24	1	126	268	391	0.992063
MAG011	CBM11.hmm	163	NODE_26_length_147469_cov_16.690715_1	1062	4.2e-33	15	162	50	207	0.90184
MAG011	CBM11.hmm	163	NODE_26_length_147469_cov_16.690715_1	1062	4.7e-37	4	151	251	407	0.90184
MAG011	CBM11.hmm	163	NODE_26_length_147469_cov_16.690715_1	1062	2e-40	1	163	451	618	0.993865
MAG011	GH51.hmm	630	NODE_26_length_147469_cov_16.690715_1	1062	2.5e-48	122	496	654	1020	0.593651
MAG011	GT51.hmm	177	NODE_26_length_147469_cov_16.690715_12	304	1.1e-55	11	176	104	271	0.932203
MAG011	GH5_37.hmm	313	NODE_26_length_147469_cov_16.690715_30	337	4.4e-128	1	313	7	320	0.996805
MAG011	CBM51.hmm	134	NODE_26_length_147469_cov_16.690715_37	834	1.4e-26	2	133	689	826	0.977612
MAG011	GT4.hmm	160	NODE_26_length_147469_cov_16.690715_84	367	1.8e-32	7	153	181	326	0.9125
MAG011	GT2_Glycos_transf_2.hmm	170	NODE_26_length_147469_cov_16.690715_85	317	6.4e-20	3	129	7	137	0.741176
MAG011	GT4.hmm	160	NODE_26_length_147469_cov_16.690715_86	382	6.1e-23	8	142	211	337	0.8375
MAG011	GT2_Glyco_tranf_2_3.hmm	230	NODE_275_length_55801_cov_16.401231_20	517	6.6e-23	5	228	65	291	0.969565
MAG011	GH23.hmm	135	NODE_278_length_55683_cov_17.112875_40	589	8.5e-25	8	124	172	310	0.859259
MAG011	GH45.hmm	198	NODE_27_length_147067_cov_20.519645_108	614	3.9e-56	1	194	385	612	0.974747
MAG011	GH45.hmm	198	NODE_27_length_147067_cov_20.519645_109	469	2.7e-61	1	196	171	427	0.984848
MAG011	GT4.hmm	160	NODE_27_length_147067_cov_20.519645_13	392	2.8e-36	8	156	207	358	0.925
MAG011	GH23.hmm	135	NODE_27_length_147067_cov_20.519645_43	749	6e-23	14	121	612	739	0.792593
MAG011	GT2_Glycos_transf_2.hmm	170	NODE_27_length_147067_cov_20.519645_53	544	8.3e-25	1	133	52	183	0.776471
MAG011	GH13_3.hmm	210	NODE_27_length_147067_cov_20.519645_7	578	5.4e-86	2	209	145	372	0.985714
MAG011	GT28.hmm	157	NODE_28_length_145787_cov_18.181957_119	359	3.2e-48	2	157	187	345	0.987261
MAG011	PL11.hmm	606	NODE_28_length_145787_cov_18.181957_18	958	4.8e-257	2	596	21	619	0.980198
MAG011	CBM35.hmm	123	NODE_28_length_145787_cov_18.181957_18	958	2.1e-19	17	122	730	835	0.853659
MAG011	GT5.hmm	472	NODE_28_length_145787_cov_18.181957_22	469	2e-67	3	467	4	462	0.983051
MAG011	GT2_Glycos_transf_2.hmm	170	NODE_28_length_145787_cov_18.181957_38	290	5.8e-23	1	109	7	112	0.635294
MAG011	GT2_Glycos_transf_2.hmm	170	NODE_28_length_145787_cov_18.181957_39	238	7.4e-26	1	166	3	164	0.970588
MAG011	GT2_Glyco_tranf_2_3.hmm	230	NODE_28_length_145787_cov_18.181957_6	380	1.3e-28	1	228	46	280	0.986957
MAG011	GT2_Glycos_transf_2.hmm	170	NODE_29_length_143555_cov_19.765895_119	320	5.8e-23	1	165	11	177	0.964706
MAG011	GT2_Glycos_transf_2.hmm	170	NODE_29_length_143555_cov_19.765895_127	306	8.9e-19	3	116	8	119	0.664706
MAG011	GT2_Glycos_transf_2.hmm	170	NODE_29_length_143555_cov_19.765895_67	247	2.1e-20	1	127	6	131	0.741176
MAG011	GH13_20.hmm	300	NODE_29_length_143555_cov_19.765895_79	480	3.2e-119	1	300	54	366	0.996667
MAG011	GH77.hmm	494	NODE_29_length_143555_cov_19.765895_80	657	2.3e-139	1	491	15	649	0.991903
MAG011	GH5_39.hmm	293	NODE_29_length_143555_cov_19.765895_90	639	3.5e-63	9	292	316	616	0.96587
MAG011	GT14.hmm	250	NODE_304_length_54035_cov_19.591960_3	289	2.6e-54	2	242	7	247	0.96
MAG011	CE10.hmm	341	NODE_304_length_54035_cov_19.591960_33	265	3.4e-26	64	309	33	242	0.718475
MAG011	GT2_Glycos_transf_2.hmm	170	NODE_304_length_54035_cov_19.591960_4	328	7.7e-38	1	167	7	171	0.976471
MAG011	GH23.hmm	135	NODE_304_length_54035_cov_19.591960_48	235	9.4e-18	5	125	92	223	0.888889
MAG011	GH57.hmm	383	NODE_304_length_54035_cov_19.591960_50	627	4.4e-19	37	199	38	185	0.422977
MAG011	PL14_3.hmm	190	NODE_304_length_54035_cov_19.591960_6	256	4.1e-58	2	189	44	246	0.984211
MAG011	GT4.hmm	160	NODE_304_length_54035_cov_19.591960_7	379	2.4e-23	7	159	196	348	0.95
MAG011	GT94.hmm	283	NODE_304_length_54035_cov_19.591960_9	354	5.9e-31	5	257	51	321	0.890459
MAG011	PL11.hmm	606	NODE_31_length_141883_cov_16.883140_102	875	2.5e-230	2	587	30	637	0.965347
MAG011	CBM35.hmm	123	NODE_31_length_141883_cov_16.883140_102	875	8.4e-17	12	117	662	764	0.853659
MAG011	CE12.hmm	210	NODE_31_length_141883_cov_16.883140_103	628	7.9e-48	1	209	25	242	0.990476
MAG011	CBM35.hmm	123	NODE_31_length_141883_cov_16.883140_103	628	8.8e-22	13	122	403	509	0.886179
MAG011	CE12.hmm	210	NODE_31_length_141883_cov_16.883140_104	632	1.2e-52	1	210	26	238	0.995238
MAG011	CBM35.hmm	123	NODE_31_length_141883_cov_16.883140_104	632	3.8e-20	11	122	399	510	0.902439
MAG011	GH2.hmm	752	NODE_31_length_141883_cov_16.883140_12	946	3.9e-79	28	394	3	472	0.486702
MAG011	GH43_29.hmm	278	NODE_31_length_141883_cov_16.883140_74	688	3.1e-95	1	278	26	301	0.996403
MAG011	CBM6.hmm	138	NODE_31_length_141883_cov_16.883140_74	688	2.1e-23	1	137	472	616	0.985507
MAG011	GT51.hmm	177	NODE_331_length_51492_cov_17.572914_4	770	3.2e-61	5	177	76	248	0.971751
MAG011	CBM48.hmm	76	NODE_331_length_51492_cov_17.572914_47	801	2e-19	2	69	193	277	0.881579
MAG011	GH13_9.hmm	301	NODE_331_length_51492_cov_17.572914_47	801	8.4e-157	1	301	348	648	0.996678
MAG011	GH5_55.hmm	260	NODE_461_length_44163_cov_16.531582_15	538	1e-87	1	257	18	270	0.984615
MAG011	CBM4.hmm	126	NODE_461_length_44163_cov_16.531582_15	538	6.9e-33	1	126	327	451	0.992063
MAG011	GT2_Glycos_transf_2.hmm	170	NODE_461_length_44163_cov_16.531582_21	320	6.6e-20	1	114	11	126	0.664706
MAG011	GH11.hmm	177	NODE_5025_length_13516_cov_16.726023_10	503	2.5e-46	4	151	55	213	0.830508
MAG011	CBM6.hmm	138	NODE_5025_length_13516_cov_16.726023_10	503	9.4e-29	1	137	294	432	0.985507
MAG011	GT2_Glycos_transf_2.hmm	170	NODE_52_length_110525_cov_17.957120_101	317	8.3e-31	1	154	4	151	0.9
MAG011	GT2_Glycos_transf_2.hmm	170	NODE_52_length_110525_cov_17.957120_102	238	1.1e-30	2	168	8	172	0.976471
MAG011	GT2_Glycos_transf_2.hmm	170	NODE_52_length_110525_cov_17.957120_103	513	4.7e-23	1	159	8	164	0.929412
MAG011	CBM6.hmm	138	NODE_52_length_110525_cov_17.957120_16	377	1.4e-25	8	136	193	325	0.927536
MAG011	CE1.hmm	227	NODE_52_length_110525_cov_17.957120_18	502	6.8e-27	5	147	31	192	0.625551
MAG011	CBM4.hmm	126	NODE_52_length_110525_cov_17.957120_18	502	1.4e-35	3	126	284	409	0.97619
MAG011	GH43_10.hmm	271	NODE_52_length_110525_cov_17.957120_19	767	2.3e-89	2	271	28	297	0.99262
MAG011	CBM6.hmm	138	NODE_52_length_110525_cov_17.957120_19	767	5.7e-25	1	138	548	693	0.992754
MAG011	CE6.hmm	99	NODE_52_length_110525_cov_17.957120_20	560	1.1e-24	1	98	106	215	0.979798
MAG011	CBM6.hmm	138	NODE_52_length_110525_cov_17.957120_20	560	3.6e-26	1	137	343	476	0.985507
MAG011	GH30_8.hmm	342	NODE_52_length_110525_cov_17.957120_21	692	5.6e-118	2	340	27	400	0.988304
MAG011	CBM6.hmm	138	NODE_52_length_110525_cov_17.957120_21	692	7.9e-31	1	136	473	612	0.978261
MAG011	GH43_16.hmm	311	NODE_52_length_110525_cov_17.957120_22	749	1.8e-79	1	310	29	346	0.993569
MAG011	CBM6.hmm	138	NODE_52_length_110525_cov_17.957120_22	749	4e-16	47	137	402	496	0.652174
MAG011	CBM6.hmm	138	NODE_52_length_110525_cov_17.957120_22	749	6.1e-29	1	137	522	663	0.985507
MAG011	CE2.hmm	209	NODE_52_length_110525_cov_17.957120_83	337	8.2e-49	1	206	121	323	0.980861
MAG011	GH9.hmm	418	NODE_54_length_106549_cov_16.569309_32	1913	2.6e-77	3	414	160	645	0.983254
MAG011	GH9.hmm	418	NODE_54_length_106549_cov_16.569309_33	2201	2.4e-74	2	418	216	766	0.995215
MAG011	GH94.hmm	1036	NODE_54_length_106549_cov_16.569309_44	834	1e-242	258	1036	12	830	0.750965
MAG011	GT2_Glycos_transf_2.hmm	170	NODE_54_length_106549_cov_16.569309_67	326	7.3e-19	2	169	6	173	0.982353
MAG011	GT4.hmm	160	NODE_60_length_104638_cov_16.441735_75	370	4.1e-35	6	155	187	336	0.93125
MAG011	GT2_Glycos_transf_2.hmm	170	NODE_60_length_104638_cov_16.441735_85	248	7.3e-18	3	168	8	182	0.970588
MAG011	GT35.hmm	674	NODE_6111_length_12051_cov_19.921140_9	826	3.8e-290	1	673	105	817	0.997033
MAG011	GT51.hmm	177	NODE_693_length_38026_cov_20.802323_4	1056	1.3e-57	5	176	66	247	0.966102
MAG011	GH57.hmm	383	NODE_83_length_89617_cov_18.497867_17	526	8.5e-67	2	303	11	422	0.785901
MAG011	GH13_31.hmm	349	NODE_83_length_89617_cov_18.497867_34	544	3.4e-132	1	349	31	370	0.997135
MAG011	CE6.hmm	99	NODE_83_length_89617_cov_18.497867_6	356	4.4e-29	1	99	86	196	0.989899
MAG011	GT4.hmm	160	NODE_92_length_87358_cov_17.640356_26	396	3e-22	6	150	216	359	0.9
MAG011	GH8.hmm	320	NODE_92_length_87358_cov_17.640356_29	380	2.1e-70	19	319	47	376	0.9375
MAG011	GH26.hmm	303	NODE_92_length_87358_cov_17.640356_32	650	5.8e-83	1	301	27	353	0.990099
MAG011	GH5_10.hmm	305	NODE_92_length_87358_cov_17.640356_33	631	1.3e-101	1	303	36	346	0.990164
MAG011	GH26.hmm	303	NODE_92_length_87358_cov_17.640356_39	642	1.7e-95	1	302	176	547	0.993399
MAG011	CE11.hmm	271	NODE_92_length_87358_cov_17.640356_41	286	1e-30	58	270	61	274	0.782288
MAG011	GT8.hmm	257	NODE_99_length_84079_cov_19.610064_46	321	2.2e-16	39	246	15	241	0.805447
MAG011	GT4.hmm	160	NODE_99_length_84079_cov_19.610064_48	384	1.2e-19	9	153	210	349	0.9
MAG012	GH13_31.hmm	349	NODE_10610_length_6433_cov_9.629821_2	560	1.2e-128	1	347	28	381	0.991404
MAG012	CBM34.hmm	120	NODE_10610_length_6433_cov_9.629821_3	588	2.4e-30	2	119	7	131	0.975
MAG012	GH13_20.hmm	300	NODE_10610_length_6433_cov_9.629821_3	588	2.9e-127	1	300	180	484	0.996667
MAG012	GH13_31.hmm	349	NODE_1075_length_26039_cov_7.755811_9	542	1.2e-156	1	349	28	362	0.997135
MAG012	GH3.hmm	216	NODE_11707_length_6013_cov_12.154414_3	355	4.6e-46	4	215	89	311	0.976852
MAG012	GH13_39.hmm	316	NODE_1182_length_24573_cov_8.489559_1	600	8.5e-122	1	316	186	495	0.996835
MAG012	GT35.hmm	674	NODE_1182_length_24573_cov_8.489559_2	813	8e-257	1	673	92	793	0.997033
MAG012	GT5.hmm	472	NODE_1182_length_24573_cov_8.489559_3	478	1.3e-183	1	472	2	474	0.997881
MAG012	CBM48.hmm	76	NODE_1182_length_24573_cov_8.489559_6	674	1.4e-18	3	70	27	105	0.881579
MAG012	GH13_9.hmm	301	NODE_1182_length_24573_cov_8.489559_6	674	5e-139	1	301	173	471	0.996678
MAG012	GT2_Glycos_transf_2.hmm	170	NODE_12141_length_5867_cov_8.300413_1	349	9.9e-22	1	127	7	122	0.741176
MAG012	GT28.hmm	157	NODE_124_length_67094_cov_7.280180_42	365	2.9e-49	1	157	189	351	0.993631
MAG012	CE10.hmm	341	NODE_13401_length_5493_cov_7.885804_4	221	1.5e-29	53	193	23	173	0.410557
MAG012	GH36.hmm	688	NODE_13902_length_5357_cov_7.761788_1	732	7.8e-284	1	686	13	712	0.99564
MAG012	CBM34.hmm	120	NODE_14127_length_5297_cov_8.631057_4	608	1.4e-20	1	117	6	130	0.966667
MAG012	GH13_20.hmm	300	NODE_14127_length_5297_cov_8.631057_4	608	3.3e-72	1	292	180	475	0.97
MAG012	GT4.hmm	160	NODE_1839_length_19294_cov_7.224908_4	343	6.2e-20	2	149	157	300	0.91875
MAG012	GT4.hmm	160	NODE_1839_length_19294_cov_7.224908_5	392	5.7e-32	4	155	198	347	0.94375
MAG012	GT2_Glycos_transf_2.hmm	170	NODE_18437_length_4448_cov_9.525381_2	339	4.2e-30	1	107	5	109	0.623529
MAG012	GT14.hmm	250	NODE_184_length_57384_cov_6.995849_11	307	1.2e-43	2	241	4	262	0.956
MAG012	GT2_Glycos_transf_2.hmm	170	NODE_184_length_57384_cov_6.995849_13	319	1.2e-32	1	119	5	124	0.694118
MAG012	CE10.hmm	341	NODE_184_length_57384_cov_6.995849_7	314	2.5e-41	70	335	51	309	0.777126
MAG012	GT51.hmm	177	NODE_201_length_54863_cov_6.656218_6	780	3.8e-63	1	177	95	275	0.99435
MAG012	GH1.hmm	429	NODE_2124_length_17742_cov_10.146548_4	481	5.8e-153	2	428	3	476	0.993007
MAG012	GH73.hmm	128	NODE_2251_length_17073_cov_7.991773_2	801	6.5e-30	2	128	171	307	0.984375
MAG012	CBM50.hmm	40	NODE_2251_length_17073_cov_7.991773_2	801	1.5e-16	1	39	421	462	0.95
MAG012	CBM50.hmm	40	NODE_2251_length_17073_cov_7.991773_2	801	8e-16	1	39	487	528	0.95
MAG012	CBM50.hmm	40	NODE_253_length_49371_cov_7.384561_4	190	2.6e-16	1	40	125	167	0.975
MAG012	GT2_Glycos_transf_2.hmm	170	NODE_2547_length_16059_cov_9.236878_7	331	1e-33	1	131	7	135	0.764706
MAG012	GH65.hmm	372	NODE_2578_length_15907_cov_9.419695_8	753	4.6e-154	1	370	322	691	0.991935
MAG012	GH114.hmm	190	NODE_2820_length_15020_cov_5.580688_4	164	5.1e-16	11	116	30	138	0.552632
MAG012	GH73.hmm	128	NODE_3101_length_14139_cov_7.387816_4	219	1.1e-37	3	128	76	212	0.976562
MAG012	GT8.hmm	257	NODE_5037_length_10446_cov_9.306323_6	272	1.6e-47	31	256	2	250	0.875486
MAG012	GT4.hmm	160	NODE_52688_length_2260_cov_9.835374_2	379	3e-25	7	160	196	349	0.95625
MAG012	PL14_3.hmm	190	NODE_52688_length_2260_cov_9.835374_3	201	9.1e-43	2	144	44	201	0.747368
MAG012	PL14_3.hmm	190	NODE_52699_length_2260_cov_4.054422_1	201	2.1e-42	2	144	44	201	0.747368
MAG012	GT4.hmm	160	NODE_52699_length_2260_cov_4.054422_2	379	2.4e-23	7	159	196	348	0.95
MAG012	CE10.hmm	341	NODE_5584_length_9813_cov_8.953782_9	277	6e-31	81	321	17	244	0.703812
MAG012	GH32.hmm	293	NODE_5771_length_9623_cov_9.392872_2	497	6.1e-83	1	293	37	341	0.996587
MAG012	GT2_Glycos_transf_2.hmm	170	NODE_59175_length_2098_cov_9.039158_1	105	1.9e-34	1	100	7	104	0.582353
MAG012	GT14.hmm	250	NODE_59175_length_2098_cov_9.039158_2	289	5.1e-56	2	242	7	247	0.96
MAG012	GH1.hmm	429	NODE_6565_length_8837_cov_9.395810_6	496	2.6e-139	4	428	2	490	0.988345
MAG012	CE9.hmm	373	NODE_7022_length_8458_cov_9.475425_2	379	1.2e-124	1	371	5	371	0.991957
MAG012	GT26.hmm	171	NODE_7022_length_8458_cov_9.475425_5	245	1.5e-61	2	170	60	225	0.982456
MAG012	GH25.hmm	177	NODE_7164_length_8358_cov_9.428640_8	443	8.3e-35	1	175	97	279	0.983051
MAG012	GH1.hmm	429	NODE_8053_length_7730_cov_10.599349_5	465	8.8e-136	4	428	3	461	0.988345
MAG012	GT51.hmm	177	NODE_843_length_29226_cov_6.734977_3	706	5.1e-66	2	177	79	259	0.988701
MAG012	CE10.hmm	341	NODE_8715_length_7338_cov_10.255527_1	305	6.2e-30	57	320	24	290	0.771261
MAG013	GT2_Glycos_transf_2.hmm	170	NODE_105_length_103840_cov_82.760881_57	254	7.6e-18	3	130	7	132	0.747059
MAG013	GH18.hmm	296	NODE_123_length_93870_cov_92.013431_41	338	4.7e-41	79	280	112	315	0.679054
MAG013	GH94.hmm	1036	NODE_123_length_93870_cov_92.013431_6	802	4.4e-255	263	1034	2	797	0.744208
MAG013	CE8.hmm	288	NODE_123_length_93870_cov_92.013431_66	338	1.2e-23	11	241	17	275	0.798611
MAG013	GH94.hmm	1036	NODE_123_length_93870_cov_92.013431_7	898	1.2e-164	302	1019	37	867	0.692085
MAG013	GH77.hmm	494	NODE_128_length_92513_cov_72.564689_10	690	1.9e-125	1	490	9	681	0.989879
MAG013	GH13.hmm	299	NODE_128_length_92513_cov_72.564689_11	1271	2.3e-20	18	291	328	693	0.913043
MAG013	GT51.hmm	177	NODE_128_length_92513_cov_72.564689_14	759	1.2e-50	12	173	60	222	0.909605
MAG013	GH23.hmm	135	NODE_128_length_92513_cov_72.564689_66	310	8e-21	5	128	84	223	0.911111
MAG013	GH95.hmm	722	NODE_187_length_79312_cov_80.586371_45	676	2.2e-79	11	529	6	554	0.717452
MAG013	GT26.hmm	171	NODE_187_length_79312_cov_80.586371_59	249	2.2e-23	2	165	59	222	0.953216
MAG013	CE10.hmm	341	NODE_187_length_79312_cov_80.586371_62	297	1.8e-32	93	321	54	276	0.668622
MAG013	GH53.hmm	342	NODE_187_length_79312_cov_80.586371_74	671	3.6e-115	1	341	48	418	0.994152
MAG013	CBM61.hmm	141	NODE_187_length_79312_cov_80.586371_74	671	1.8e-16	2	140	509	665	0.978723
MAG013	GT2_Glycos_transf_2.hmm	170	NODE_207_length_76738_cov_76.593821_14	327	1.7e-25	1	128	14	142	0.747059
MAG013	GT4.hmm	160	NODE_207_length_76738_cov_76.593821_17	422	7.8e-17	21	146	266	384	0.78125
MAG013	GT2_Glycos_transf_2.hmm	170	NODE_207_length_76738_cov_76.593821_19	262	9.2e-23	1	144	4	145	0.841176
MAG013	GT2_Glycos_transf_2.hmm	170	NODE_207_length_76738_cov_76.593821_20	317	3.3e-38	1	125	6	128	0.729412
MAG013	GT2_Glycos_transf_2.hmm	170	NODE_207_length_76738_cov_76.593821_21	320	7.6e-38	1	116	9	122	0.676471
MAG013	GH16.hmm	189	NODE_260_length_68956_cov_76.004949_30	746	2.7e-56	3	189	36	272	0.984127
MAG013	CBM4.hmm	126	NODE_260_length_68956_cov_76.004949_30	746	6.6e-29	10	126	302	420	0.920635
MAG013	CBM4.hmm	126	NODE_260_length_68956_cov_76.004949_30	746	1.3e-28	2	125	589	721	0.97619
MAG013	GH5_37.hmm	313	NODE_260_length_68956_cov_76.004949_39	342	3.1e-125	1	313	10	326	0.996805
MAG013	CE1.hmm	227	NODE_260_length_68956_cov_76.004949_63	301	2.4e-17	22	143	65	205	0.53304
MAG013	GT4.hmm	160	NODE_3216_length_17799_cov_70.001972_6	358	6.1e-19	7	145	193	325	0.8625
MAG013	GT4.hmm	160	NODE_3216_length_17799_cov_70.001972_8	359	2.3e-22	8	147	193	325	0.86875
MAG013	GH25.hmm	177	NODE_3428_length_17002_cov_71.053225_13	287	3.2e-41	1	177	85	268	0.99435
MAG013	GH23.hmm	135	NODE_38_length_147437_cov_80.344106_80	257	4.8e-16	12	129	120	251	0.866667
MAG013	GH23.hmm	135	NODE_38_length_147437_cov_80.344106_89	696	1.7e-20	15	122	541	671	0.792593
MAG013	GH5_4.hmm	276	NODE_41_length_147103_cov_71.537872_30	400	2.5e-83	1	275	70	362	0.992754
MAG013	GT5.hmm	472	NODE_41_length_147103_cov_71.537872_53	492	4.2e-173	1	471	2	482	0.995763
MAG013	GH94.hmm	1036	NODE_41_length_147103_cov_71.537872_59	824	1.9e-272	263	1034	3	818	0.744208
MAG013	GH13_28.hmm	266	NODE_41_length_147103_cov_71.537872_70	473	8.7e-96	1	264	43	326	0.988722
MAG013	GT4.hmm	160	NODE_41_length_147103_cov_71.537872_79	356	1.7e-24	7	153	173	329	0.9125
MAG013	GT28.hmm	157	NODE_41_length_147103_cov_71.537872_97	386	9.3e-37	2	149	212	363	0.936306
MAG013	GT4.hmm	160	NODE_4508_length_14191_cov_75.103990_6	417	7e-35	6	157	221	371	0.94375
MAG013	GH3.hmm	216	NODE_464_length_53081_cov_70.904783_32	411	3.4e-39	8	215	117	337	0.958333
MAG013	GT2_Glycos_transf_2.hmm	170	NODE_499_length_51173_cov_79.917622_11	338	1.8e-17	1	111	8	125	0.647059
MAG013	GT2_Glycos_transf_2.hmm	170	NODE_499_length_51173_cov_79.917622_26	323	2.2e-33	1	124	3	125	0.723529
MAG013	GT2_Glycos_transf_2.hmm	170	NODE_499_length_51173_cov_79.917622_28	307	1.3e-22	1	114	4	114	0.664706
MAG013	GT104.hmm	379	NODE_499_length_51173_cov_79.917622_31	407	1.5e-64	9	332	6	336	0.852243
MAG013	GH57.hmm	383	NODE_541_length_48629_cov_73.607959_21	651	1.3e-39	28	380	28	358	0.91906
MAG013	GT5.hmm	472	NODE_541_length_48629_cov_73.607959_38	522	6.2e-95	1	471	2	517	0.995763
MAG013	GT4.hmm	160	NODE_541_length_48629_cov_73.607959_46	395	1.4e-30	4	152	214	353	0.925
MAG013	GH3.hmm	216	NODE_551_length_48252_cov_76.903417_10	566	1.8e-55	3	214	107	334	0.976852
MAG013	CE10.hmm	341	NODE_551_length_48252_cov_76.903417_32	347	9.9e-31	69	334	40	321	0.777126
MAG013	GH3.hmm	216	NODE_551_length_48252_cov_76.903417_8	946	2.6e-58	7	216	527	746	0.967593
MAG013	GH2.hmm	752	NODE_56_length_131166_cov_72.758045_12	803	2.5e-104	27	491	3	531	0.617021
MAG013	GH77.hmm	494	NODE_56_length_131166_cov_72.758045_32	522	9.2e-163	1	490	10	517	0.989879
MAG013	GT51.hmm	177	NODE_56_length_131166_cov_72.758045_71	862	2.2e-58	2	177	58	234	0.988701
MAG013	GH35.hmm	307	NODE_579_length_47383_cov_76.725701_42	724	6.1e-85	1	303	11	354	0.983713
MAG013	GT2_Glycos_transf_2.hmm	170	NODE_640_length_44683_cov_78.906090_31	241	1.4e-24	1	149	3	152	0.870588
MAG013	GT14.hmm	250	NODE_640_length_44683_cov_78.906090_32	152	8.5e-33	2	127	4	124	0.5
MAG013	GT2_Glycos_transf_2.hmm	170	NODE_640_length_44683_cov_78.906090_34	345	7.7e-19	6	168	10	171	0.952941
MAG013	GH43_27.hmm	299	NODE_640_length_44683_cov_78.906090_39	593	6.4e-99	1	299	273	568	0.996656
MAG013	GH2.hmm	752	NODE_640_length_44683_cov_78.906090_42	405	3.5e-109	14	330	20	388	0.420213
MAG013	GH94.hmm	1036	NODE_714_length_42764_cov_91.681098_25	809	1.1e-242	263	1030	2	788	0.740347
MAG013	GT2_Glycos_transf_2.hmm	170	NODE_714_length_42764_cov_91.681098_40	331	7.3e-33	1	169	23	192	0.988235
MAG013	GH3.hmm	216	NODE_714_length_42764_cov_91.681098_7	390	5.5e-50	7	216	124	346	0.967593
MAG013	GT4.hmm	160	NODE_71_length_122043_cov_72.616684_95	374	3.4e-30	8	157	193	343	0.93125
MAG013	CBM4.hmm	126	NODE_7525_length_10058_cov_71.993202_8	729	2.1e-27	1	126	37	162	0.992063
MAG013	GH9.hmm	418	NODE_7525_length_10058_cov_71.993202_8	729	9.3e-107	2	418	294	725	0.995215
MAG013	GT35.hmm	674	NODE_754_length_41673_cov_76.457855_16	816	9.5e-282	2	674	93	810	0.997033
MAG013	CBM48.hmm	76	NODE_754_length_41673_cov_76.457855_17	705	2e-16	2	71	13	108	0.907895
MAG013	GH13_11.hmm	351	NODE_754_length_41673_cov_76.457855_17	705	8.5e-159	1	351	186	543	0.997151
MAG013	GH3.hmm	216	NODE_754_length_41673_cov_76.457855_5	701	1.5e-71	3	215	34	274	0.981481
MAG013	GH26.hmm	303	NODE_7_length_218989_cov_69.659135_124	314	1.1e-93	2	299	6	311	0.980198
MAG013	GH23.hmm	135	NODE_903_length_37567_cov_78.663788_12	412	2.8e-22	8	123	132	265	0.851852
MAG013	GH57.hmm	383	NODE_961_length_36462_cov_76.530255_12	531	4.1e-35	1	276	7	402	0.718016
MAG014	GT2_Glycos_transf_2.hmm	170	NODE_1357_length_27308_cov_16.821561_8	249	3.1e-28	1	148	6	147	0.864706
MAG014	AA4.hmm	522	NODE_308_length_52103_cov_15.752363_3	534	9.3e-19	8	201	6	205	0.369732
MAG014	AA4.hmm	522	NODE_563_length_41055_cov_15.786098_15	479	4.6e-26	15	259	3	237	0.467433
MAG014	GT4.hmm	160	NODE_649_length_39175_cov_16.235199_35	385	1.2e-35	7	154	202	345	0.91875
MAG014	GT4.hmm	160	NODE_649_length_39175_cov_16.235199_37	359	1.5e-41	7	159	184	329	0.95
MAG014	GT66.hmm	693	NODE_83_length_92810_cov_14.878486_64	1882	1.9e-42	43	601	72	692	0.805195
MAG014	GT2_Glycos_transf_2.hmm	170	NODE_85_length_92563_cov_15.981115_85	297	5.5e-24	2	131	9	141	0.758824
MAG015	GT2_Glycos_transf_2.hmm	170	NODE_1007_length_36003_cov_10.751947_31	320	9.2e-32	1	163	6	163	0.952941
MAG015	GH23.hmm	135	NODE_10458_length_7655_cov_14.131447_1	210	8.9e-27	12	122	68	198	0.814815
MAG015	AA4.hmm	522	NODE_11085_length_7340_cov_13.914070_3	468	5.2e-30	14	274	7	257	0.498084
MAG015	GT51.hmm	177	NODE_1319_length_31034_cov_12.443752_23	275	8.4e-64	10	177	81	248	0.943503
MAG015	CE4.hmm	130	NODE_1827_length_25712_cov_14.110808_8	264	2.2e-30	4	126	66	190	0.938462
MAG015	CE4.hmm	130	NODE_1947_length_24646_cov_10.921109_17	286	1.2e-20	10	126	19	161	0.892308
MAG015	GT26.hmm	171	NODE_2142_length_23257_cov_11.442936_20	243	3e-68	2	171	58	227	0.988304
MAG015	GT2_Glyco_tranf_2_3.hmm	230	NODE_2142_length_23257_cov_11.442936_23	431	5.2e-33	4	228	47	269	0.973913
MAG015	GT9.hmm	225	NODE_2236_length_22585_cov_12.990413_8	348	3.2e-66	6	221	82	327	0.955556
MAG015	GT9.hmm	225	NODE_2236_length_22585_cov_12.990413_9	349	5.7e-51	3	218	80	323	0.955556
MAG015	CE4.hmm	130	NODE_2272_length_22336_cov_13.614021_19	289	1.6e-31	5	122	98	221	0.9
MAG015	GT83.hmm	540	NODE_2574_length_20519_cov_13.301310_8	530	9.2e-113	7	535	3	512	0.977778
MAG015	GT28.hmm	157	NODE_2620_length_20260_cov_11.707201_7	367	2.8e-26	3	154	207	353	0.961783
MAG015	CE11.hmm	271	NODE_3145_length_18025_cov_13.956761_11	283	1.2e-97	1	270	9	275	0.99262
MAG015	GT30.hmm	177	NODE_3145_length_18025_cov_13.956761_5	844	1.6e-54	12	176	52	216	0.926554
MAG015	GT19.hmm	354	NODE_3145_length_18025_cov_13.956761_7	379	2.2e-126	1	352	4	357	0.991525
MAG015	GH33.hmm	342	NODE_3354_length_17259_cov_12.128342_2	333	7.6e-29	21	319	9	305	0.871345
MAG015	AA4.hmm	522	NODE_396_length_56107_cov_14.976647_30	469	7.1e-26	16	239	10	226	0.427203
MAG015	AA4.hmm	522	NODE_396_length_56107_cov_14.976647_31	467	7.5e-20	15	245	9	232	0.440613
MAG015	AA4.hmm	522	NODE_396_length_56107_cov_14.976647_32	466	4.3e-27	14	258	8	242	0.467433
MAG015	GT51.hmm	177	NODE_6266_length_11156_cov_13.551752_1	684	4.9e-75	4	177	54	227	0.977401
MAG015	GT83.hmm	540	NODE_6454_length_10919_cov_13.174890_7	520	5.3e-117	5	498	4	483	0.912963
MAG015	GT28.hmm	157	NODE_704_length_42995_cov_10.715533_36	368	4.4e-49	1	157	189	353	0.993631
MAG015	CE10.hmm	341	NODE_8531_length_8899_cov_11.841927_4	567	1.4e-36	12	229	35	266	0.636364
MAG016	CE10.hmm	341	NODE_1137_length_26869_cov_6.454539_7	297	1.3e-50	78	333	53	288	0.747801
MAG016	CBM48.hmm	76	NODE_1162_length_26611_cov_6.472360_24	608	4.3e-18	2	70	22	102	0.894737
MAG016	GH13_9.hmm	301	NODE_1162_length_26611_cov_6.472360_24	608	7.5e-145	1	301	165	464	0.996678
MAG016	GT5.hmm	472	NODE_1162_length_26611_cov_6.472360_27	187	5.1e-61	1	183	2	185	0.385593
MAG016	GT35.hmm	674	NODE_142_length_63371_cov_6.450202_18	788	2.9e-252	5	673	94	781	0.991098
MAG016	GH77.hmm	494	NODE_142_length_63371_cov_6.450202_27	491	1.3e-164	1	490	8	486	0.989879
MAG016	GT5.hmm	472	NODE_142_length_63371_cov_6.450202_78	297	8.6e-113	186	471	4	289	0.603814
MAG016	GT76.hmm	407	NODE_1866_length_20502_cov_5.907664_6	458	5.2e-25	57	246	127	314	0.464373
MAG016	GH29.hmm	346	NODE_1875_length_20454_cov_6.974754_12	492	2.6e-112	20	346	11	376	0.942197
MAG016	CE4.hmm	130	NODE_1966_length_19852_cov_6.086781_2	273	7.1e-36	5	125	67	189	0.923077
MAG016	GH2.hmm	752	NODE_2165_length_18744_cov_5.947830_14	572	2.5e-94	25	405	24	467	0.505319
MAG016	GT4.hmm	160	NODE_2259_length_18302_cov_6.540363_11	395	2e-32	8	153	201	346	0.90625
MAG016	GT51.hmm	177	NODE_321_length_45767_cov_5.438178_24	911	2.2e-61	1	176	91	278	0.988701
MAG016	GT2_Glycos_transf_2.hmm	170	NODE_3475_length_13974_cov_5.973274_9	266	1.1e-34	1	125	18	139	0.729412
MAG016	GT28.hmm	157	NODE_411_length_41735_cov_7.307774_7	359	4.1e-41	2	150	192	341	0.942675
MAG016	GT39.hmm	223	NODE_489_length_39174_cov_5.579003_13	1338	9e-56	17	222	921	1144	0.919283
MAG016	GH13_39.hmm	316	NODE_53_length_89658_cov_6.317244_48	650	1.2e-114	1	315	194	523	0.993671
MAG016	CE4.hmm	130	NODE_680_length_34036_cov_6.339337_16	311	3.3e-30	4	112	107	217	0.830769
MAG016	GT2_Glycos_transf_2.hmm	170	NODE_698_length_33595_cov_6.347227_28	308	1.8e-34	1	166	5	165	0.970588
MAG016	CE4.hmm	130	NODE_698_length_33595_cov_6.347227_31	289	1.2e-19	4	125	93	244	0.930769
MAG016	CBM54.hmm	114	NODE_7491_length_8415_cov_9.875478_3	2505	8.7e-25	4	111	207	315	0.938596
MAG016	GH3.hmm	216	NODE_779_length_32240_cov_5.517819_5	420	4.2e-49	10	215	151	369	0.949074
MAG016	GT2_Glycos_transf_2.hmm	170	NODE_93_length_74830_cov_5.982935_13	351	1e-17	1	143	4	144	0.835294
MAG016	GT51.hmm	177	NODE_93_length_74830_cov_5.982935_14	795	1.6e-64	7	177	80	256	0.960452
MAG016	CE10.hmm	341	NODE_982_length_29060_cov_5.992484_29	190	1.8e-21	168	330	4	155	0.475073
MAG017	GT28.hmm	157	NODE_1032_length_34933_cov_7.723264_10	359	1.6e-42	2	153	188	340	0.961783
MAG017	GH146.hmm	503	NODE_1032_length_34933_cov_7.723264_3	810	1.3e-162	2	502	14	539	0.994036
MAG017	CBM48.hmm	76	NODE_1032_length_34933_cov_7.723264_31	638	1.3e-18	2	72	30	117	0.921053
MAG017	GH13_9.hmm	301	NODE_1032_length_34933_cov_7.723264_31	638	6.3e-153	2	301	187	486	0.993355
MAG017	GH25.hmm	177	NODE_1035_length_34890_cov_6.872772_6	352	8.8e-32	3	177	155	335	0.983051
MAG017	CE4.hmm	130	NODE_1062_length_34531_cov_6.839657_10	279	2.1e-25	7	109	77	180	0.784615
MAG017	GH43_35.hmm	294	NODE_1153_length_33173_cov_8.116764_23	443	3.4e-96	1	293	3	282	0.993197
MAG017	GH10.hmm	303	NODE_11716_length_6809_cov_7.669233_1	471	5.9e-83	3	302	117	464	0.986799
MAG017	GH146.hmm	503	NODE_11959_length_6711_cov_8.838041_6	807	5.1e-168	7	503	21	544	0.986083
MAG017	GH94.hmm	1036	NODE_12219_length_6582_cov_7.713498_4	812	8.4e-298	263	1036	2	808	0.746139
MAG017	GH39.hmm	431	NODE_1226_length_31901_cov_7.049394_13	502	3.7e-151	3	431	13	432	0.993039
MAG017	GH3.hmm	216	NODE_1226_length_31901_cov_7.049394_4	708	1e-68	3	215	32	275	0.981481
MAG017	GH43_16.hmm	311	NODE_1226_length_31901_cov_7.049394_5	586	3.1e-131	1	310	127	440	0.993569
MAG017	CBM6.hmm	138	NODE_1226_length_31901_cov_7.049394_5	586	2.8e-17	14	137	459	585	0.891304
MAG017	GH115.hmm	697	NODE_1226_length_31901_cov_7.049394_7	866	1.3e-209	7	697	3	842	0.989957
MAG017	GT4.hmm	160	NODE_1274_length_31295_cov_8.013956_12	467	6.9e-25	12	159	295	442	0.91875
MAG017	GT2_Glycos_transf_2.hmm	170	NODE_1274_length_31295_cov_8.013956_16	447	2.2e-26	2	141	7	143	0.817647
MAG017	GT8.hmm	257	NODE_1274_length_31295_cov_8.013956_4	327	3.1e-46	28	254	3	254	0.879377
MAG017	GT4.hmm	160	NODE_1274_length_31295_cov_8.013956_8	415	2.8e-20	9	157	214	374	0.925
MAG017	GH31.hmm	427	NODE_13170_length_6222_cov_7.596887_2	664	1.1e-137	3	425	202	652	0.98829
MAG017	GH3.hmm	216	NODE_1333_length_30515_cov_7.655154_16	747	2.6e-67	2	215	31	252	0.986111
MAG017	CE2.hmm	209	NODE_1353_length_30257_cov_8.002351_3	576	3e-61	2	206	132	344	0.976077
MAG017	CE4.hmm	130	NODE_1353_length_30257_cov_8.002351_3	576	1.4e-26	7	112	368	476	0.807692
MAG017	GT35.hmm	674	NODE_1353_length_30257_cov_8.002351_6	822	1.3e-282	1	673	98	816	0.997033
MAG017	GH1.hmm	429	NODE_1490_length_28558_cov_7.652037_13	458	1.6e-163	5	428	3	454	0.986014
MAG017	GH43_22.hmm	209	NODE_1565_length_27773_cov_7.542824_10	451	2e-53	2	208	149	390	0.985646
MAG017	GH10.hmm	303	NODE_1565_length_27773_cov_7.542824_12	423	4.3e-81	3	301	81	411	0.983498
MAG017	GH10.hmm	303	NODE_1565_length_27773_cov_7.542824_15	700	6.5e-82	2	300	10	395	0.983498
MAG017	GH43_16.hmm	311	NODE_1565_length_27773_cov_7.542824_9	564	8.6e-76	6	309	58	416	0.974277
MAG017	CBM6.hmm	138	NODE_1565_length_27773_cov_7.542824_9	564	2.8e-22	25	136	449	560	0.804348
MAG017	GH3.hmm	216	NODE_1639_length_26997_cov_7.290476_1	324	6.5e-57	6	216	43	270	0.972222
MAG017	GH10.hmm	303	NODE_1639_length_26997_cov_7.290476_13	345	6.7e-89	1	301	2	336	0.990099
MAG017	GH27.hmm	375	NODE_1639_length_26997_cov_7.290476_4	438	4.5e-24	129	278	5	201	0.397333
MAG017	GH43_29.hmm	278	NODE_16450_length_5231_cov_7.319359_2	328	1.2e-114	1	278	27	313	0.996403
MAG017	GH9.hmm	418	NODE_1741_length_25894_cov_7.364565_3	530	9.3e-108	2	418	92	525	0.995215
MAG017	GH8.hmm	320	NODE_1854_length_25088_cov_7.357368_1	381	4e-82	20	319	54	372	0.934375
MAG017	CE4.hmm	130	NODE_1854_length_25088_cov_7.357368_13	348	1.3e-23	4	126	138	267	0.938462
MAG017	CE1.hmm	227	NODE_1854_length_25088_cov_7.357368_2	266	1.4e-39	21	223	37	262	0.889868
MAG017	GH67.hmm	669	NODE_1854_length_25088_cov_7.357368_3	672	4.3e-268	4	669	7	668	0.994021
MAG017	GH25.hmm	177	NODE_1859_length_25060_cov_7.228034_1	912	2e-48	1	177	720	899	0.99435
MAG017	GT2_Glycos_transf_2.hmm	170	NODE_1859_length_25060_cov_7.228034_10	663	8.6e-23	1	166	130	289	0.970588
MAG017	GT2_Glycos_transf_2.hmm	170	NODE_1859_length_25060_cov_7.228034_10	663	2.4e-21	1	167	390	568	0.976471
MAG017	GT2_Glycos_transf_2.hmm	170	NODE_1859_length_25060_cov_7.228034_12	470	4.1e-27	1	169	65	224	0.988235
MAG017	GT2_Glycos_transf_2.hmm	170	NODE_1859_length_25060_cov_7.228034_13	322	1.1e-31	1	169	5	173	0.988235
MAG017	GT2_Glyco_tranf_2_3.hmm	230	NODE_1859_length_25060_cov_7.228034_16	312	3.4e-17	4	214	4	219	0.913043
MAG017	GH25.hmm	177	NODE_1859_length_25060_cov_7.228034_4	426	1.9e-34	1	177	229	414	0.99435
MAG017	GT4.hmm	160	NODE_19395_length_4624_cov_6.137448_2	485	2.6e-23	12	159	288	440	0.91875
MAG017	CE4.hmm	130	NODE_193_length_76617_cov_7.226875_42	260	1.4e-30	3	122	49	170	0.915385
MAG017	GH2.hmm	752	NODE_193_length_76617_cov_7.226875_48	744	1.2e-78	32	358	5	369	0.433511
MAG017	GH113.hmm	306	NODE_193_length_76617_cov_7.226875_60	310	6.7e-103	2	306	4	303	0.993464
MAG017	GH27.hmm	375	NODE_1997_length_23953_cov_7.457235_13	932	9.1e-30	192	344	674	820	0.405333
MAG017	GH77.hmm	494	NODE_2102_length_23175_cov_6.770242_12	497	6.8e-174	1	491	8	488	0.991903
MAG017	GT35.hmm	674	NODE_2102_length_23175_cov_6.770242_13	771	2.3e-227	2	673	94	768	0.995549
MAG017	GT2_Glycos_transf_2.hmm	170	NODE_21697_length_4248_cov_8.502981_1	254	2.8e-19	3	106	6	113	0.605882
MAG017	GT4.hmm	160	NODE_2249_length_22336_cov_7.589875_15	374	3.8e-31	11	159	189	341	0.925
MAG017	GT4.hmm	160	NODE_2249_length_22336_cov_7.589875_17	368	5e-33	7	157	185	336	0.9375
MAG017	GT2_Glycos_transf_2.hmm	170	NODE_2249_length_22336_cov_7.589875_9	317	1e-28	1	131	5	136	0.764706
MAG017	GH95.hmm	722	NODE_2584_length_20457_cov_7.595824_8	758	3.3e-281	6	716	5	742	0.98338
MAG017	GH43_1.hmm	310	NODE_2637_length_20191_cov_6.502781_9	324	3e-155	1	310	7	316	0.996774
MAG017	GT4.hmm	160	NODE_26546_length_3651_cov_3.947442_2	253	1.2e-30	26	156	88	217	0.8125
MAG017	GT4.hmm	160	NODE_26546_length_3651_cov_3.947442_4	264	2.9e-29	9	153	92	233	0.9
MAG017	GH25.hmm	177	NODE_27428_length_3569_cov_6.460444_2	450	3.1e-39	1	177	251	433	0.99435
MAG017	CE2.hmm	209	NODE_2762_length_19662_cov_7.237721_11	349	3e-59	1	209	131	344	0.995215
MAG017	GH13_9.hmm	301	NODE_2766_length_19632_cov_6.550953_6	820	1.2e-94	2	294	281	573	0.9701
MAG017	GH13_39.hmm	316	NODE_2984_length_18687_cov_8.316498_6	725	4.3e-93	1	316	193	572	0.996835
MAG017	GH5_2.hmm	237	NODE_30123_length_3329_cov_8.510079_1	479	2.2e-96	2	236	52	294	0.987342
MAG017	GH43_27.hmm	299	NODE_30123_length_3329_cov_8.510079_3	403	6.6e-83	2	299	77	375	0.993311
MAG017	GT2_Glycos_transf_2.hmm	170	NODE_3078_length_18293_cov_7.560204_13	274	1.8e-17	1	127	6	129	0.741176
MAG017	GT4.hmm	160	NODE_3078_length_18293_cov_7.560204_14	444	1.9e-29	19	153	253	401	0.8375
MAG017	GT4.hmm	160	NODE_3078_length_18293_cov_7.560204_15	415	3.3e-25	12	159	197	351	0.91875
MAG017	GT2_Glycos_transf_2.hmm	170	NODE_3078_length_18293_cov_7.560204_6	310	7.8e-37	1	166	5	168	0.970588
MAG017	GT2_Glycos_transf_2.hmm	170	NODE_3078_length_18293_cov_7.560204_7	248	1.6e-35	1	120	3	121	0.7
MAG017	GT2_Glycos_transf_2.hmm	170	NODE_3178_length_17882_cov_6.847927_2	341	1e-29	1	154	5	157	0.9
MAG017	GH2.hmm	752	NODE_3277_length_17428_cov_7.527082_7	996	2.1e-94	22	394	453	878	0.494681
MAG017	CE9.hmm	373	NODE_3277_length_17428_cov_7.527082_9	403	1.9e-110	1	373	5	398	0.997319
MAG017	CE4.hmm	130	NODE_3478_length_16685_cov_6.982502_6	240	9.1e-32	8	116	55	165	0.830769
MAG017	GT51.hmm	177	NODE_3620_length_16270_cov_7.438421_4	900	6.7e-58	2	176	84	268	0.983051
MAG017	GH31.hmm	427	NODE_3620_length_16270_cov_7.438421_9	696	7.4e-137	2	427	138	618	0.995316
MAG017	GH43_10.hmm	271	NODE_3924_length_15416_cov_6.968427_1	526	1.3e-84	3	271	18	287	0.98893
MAG017	CE1.hmm	227	NODE_3959_length_15334_cov_7.591400_12	274	1.7e-36	1	218	33	267	0.955947
MAG017	GT2_Glycos_transf_2.hmm	170	NODE_4493_length_14034_cov_6.307819_3	316	4.6e-29	1	161	5	165	0.941176
MAG017	GT2_Glycos_transf_2.hmm	170	NODE_4493_length_14034_cov_6.307819_9	320	2.3e-25	1	139	5	137	0.811765
MAG017	GH36.hmm	688	NODE_5290_length_12516_cov_7.820961_7	935	9e-254	1	687	11	702	0.997093
MAG017	GH13_18.hmm	343	NODE_5290_length_12516_cov_7.820961_8	502	5.2e-94	2	343	39	394	0.994169
MAG017	CE1.hmm	227	NODE_620_length_44322_cov_7.517022_35	337	1e-45	1	222	108	331	0.973568
MAG017	GH2.hmm	752	NODE_6656_length_10631_cov_7.343325_3	1040	8.9e-203	8	751	23	924	0.988032
MAG017	GH31.hmm	427	NODE_6656_length_10631_cov_7.343325_6	780	6.2e-133	1	427	247	678	0.997658
MAG017	GH51.hmm	630	NODE_6818_length_10443_cov_7.596843_4	651	6.3e-90	116	539	192	648	0.671429
MAG017	GH1.hmm	429	NODE_6818_length_10443_cov_7.596843_5	765	8.1e-161	5	428	2	449	0.986014
MAG017	GH18.hmm	296	NODE_7078_length_10130_cov_6.859057_8	573	3.7e-36	48	280	265	553	0.783784
MAG017	GH2.hmm	752	NODE_7338_length_9864_cov_6.802121_5	934	2.1e-175	17	751	29	824	0.976064
MAG017	CE15.hmm	269	NODE_7338_length_9864_cov_6.802121_6	347	3.5e-49	23	266	5	325	0.903346
MAG017	GT2_Glycos_transf_2.hmm	170	NODE_73_length_109133_cov_7.284650_10	337	5.3e-41	1	167	5	174	0.976471
MAG017	GT2_Glycos_transf_2.hmm	170	NODE_73_length_109133_cov_7.284650_19	319	5.9e-25	1	126	4	130	0.735294
MAG017	GT8.hmm	257	NODE_73_length_109133_cov_7.284650_2	292	3.9e-53	31	255	3	243	0.871595
MAG017	GT2_Glycos_transf_2.hmm	170	NODE_73_length_109133_cov_7.284650_20	318	2.5e-36	1	166	5	162	0.970588
MAG017	GT2_Glycos_transf_2.hmm	170	NODE_73_length_109133_cov_7.284650_3	320	2.3e-39	1	168	6	176	0.982353
MAG017	GT2_Glycos_transf_2.hmm	170	NODE_73_length_109133_cov_7.284650_7	330	5.5e-35	1	164	7	167	0.958824
MAG017	GH31.hmm	427	NODE_73_length_109133_cov_7.284650_89	784	1.8e-128	1	427	239	710	0.997658
MAG017	GT2_Glycos_transf_2.hmm	170	NODE_73_length_109133_cov_7.284650_9	334	2.3e-35	1	133	9	147	0.776471
MAG017	GH51.hmm	630	NODE_73_length_109133_cov_7.284650_90	544	7.6e-110	82	546	3	535	0.736508
MAG017	CE1.hmm	227	NODE_73_length_109133_cov_7.284650_91	773	1.7e-40	4	220	158	369	0.951542
MAG017	CE1.hmm	227	NODE_73_length_109133_cov_7.284650_91	773	2.7e-51	1	222	546	768	0.973568
MAG017	CE1.hmm	227	NODE_7729_length_9453_cov_7.456161_6	364	1.3e-41	1	219	120	355	0.960352
MAG017	GH36.hmm	688	NODE_7729_length_9453_cov_7.456161_7	602	3.8e-94	140	624	35	527	0.703488
MAG017	GH30.hmm	417	NODE_802_length_39424_cov_7.038609_13	525	2.1e-51	7	416	73	522	0.980815
MAG017	GH10.hmm	303	NODE_802_length_39424_cov_7.038609_14	483	1.1e-75	2	300	119	466	0.983498
MAG017	GH36.hmm	688	NODE_802_length_39424_cov_7.038609_15	732	3.2e-258	2	686	12	710	0.994186
MAG017	GH2.hmm	752	NODE_802_length_39424_cov_7.038609_16	1181	1.6e-101	36	471	13	557	0.578457
MAG017	GH43_10.hmm	271	NODE_802_length_39424_cov_7.038609_17	532	4.2e-70	2	271	6	276	0.99262
MAG017	GH51.hmm	630	NODE_802_length_39424_cov_7.038609_2	489	5.9e-130	85	542	5	487	0.725397
MAG017	GH129.hmm	618	NODE_802_length_39424_cov_7.038609_24	872	9.5e-16	176	596	422	858	0.679612
MAG017	GH43_27.hmm	299	NODE_802_length_39424_cov_7.038609_3	604	7e-108	1	299	279	572	0.996656
MAG017	GH43_35.hmm	294	NODE_802_length_39424_cov_7.038609_4	464	1.7e-123	1	294	7	309	0.996599
MAG017	GH43_10.hmm	271	NODE_802_length_39424_cov_7.038609_5	517	5.1e-97	1	271	2	270	0.99631
MAG017	GT5.hmm	472	NODE_892_length_37309_cov_6.768481_28	482	1.9e-184	1	470	3	476	0.993644
MAG017	GT2_Glycos_transf_2.hmm	170	NODE_892_length_37309_cov_6.768481_33	344	4e-39	1	168	4	173	0.982353
MAG017	GH13_20.hmm	300	NODE_94_length_102018_cov_7.250091_84	448	1.6e-78	5	298	33	323	0.976667
MAG017	GH13_11.hmm	351	NODE_987_length_35584_cov_6.949985_24	622	9.6e-48	137	351	260	452	0.609687
MAG018	GH5_4.hmm	276	NODE_1031_length_35123_cov_26.190287_1	545	3.5e-78	2	273	76	381	0.981884
MAG018	GH43_12.hmm	281	NODE_1031_length_35123_cov_26.190287_20	537	5.8e-117	2	281	7	294	0.992883
MAG018	GH23.hmm	135	NODE_1061_length_34654_cov_24.553629_26	420	2.2e-23	5	128	139	279	0.911111
MAG018	GT2_Glycos_transf_2.hmm	170	NODE_1068_length_34538_cov_24.713917_3	360	9.5e-17	1	114	10	139	0.664706
MAG018	GT4.hmm	160	NODE_1168_length_32887_cov_28.882797_11	375	3.2e-27	7	149	197	330	0.8875
MAG018	GT4.hmm	160	NODE_1168_length_32887_cov_28.882797_7	362	8.9e-26	7	146	198	331	0.86875
MAG018	GH10.hmm	303	NODE_1191_length_32573_cov_32.888985_23	387	8.9e-90	27	301	71	384	0.90429
MAG018	GH10.hmm	303	NODE_1227_length_32018_cov_27.071583_25	560	2.7e-74	3	303	192	554	0.990099
MAG018	GT2_Glycos_transf_2.hmm	170	NODE_1231_length_31976_cov_28.026879_20	258	2e-21	3	131	6	132	0.752941
MAG018	GT2_Glycos_transf_2.hmm	170	NODE_1360_length_30323_cov_27.267742_20	709	1.6e-18	1	121	13	134	0.705882
MAG018	CE2.hmm	209	NODE_1360_length_30323_cov_27.267742_9	362	3.5e-54	1	208	142	357	0.990431
MAG018	GH51.hmm	630	NODE_159_length_85007_cov_28.035797_11	494	1.5e-133	84	542	2	492	0.726984
MAG018	GH27.hmm	375	NODE_159_length_85007_cov_28.035797_13	442	2.7e-16	143	337	181	363	0.517333
MAG018	GH142.hmm	479	NODE_159_length_85007_cov_28.035797_43	476	3.2e-16	126	451	122	432	0.678497
MAG018	GT26.hmm	171	NODE_159_length_85007_cov_28.035797_47	247	5.3e-24	2	168	58	224	0.97076
MAG018	GH5_37.hmm	313	NODE_159_length_85007_cov_28.035797_57	354	3.2e-124	1	313	10	335	0.996805
MAG018	GT4.hmm	160	NODE_17_length_184778_cov_22.974037_153	380	8e-28	8	158	198	352	0.9375
MAG018	GH18.hmm	296	NODE_17_length_184778_cov_22.974037_2	350	1.4e-61	7	283	7	340	0.932432
MAG018	GT5.hmm	472	NODE_17_length_184778_cov_22.974037_22	497	2.8e-173	1	471	2	481	0.995763
MAG018	GT2_Glycos_transf_2.hmm	170	NODE_17_length_184778_cov_22.974037_27	311	3.6e-32	1	168	3	169	0.982353
MAG018	GT2_Glycos_transf_2.hmm	170	NODE_17_length_184778_cov_22.974037_29	334	8.9e-24	1	129	6	130	0.752941
MAG018	GT8.hmm	257	NODE_17_length_184778_cov_22.974037_79	342	1.3e-53	27	256	4	247	0.891051
MAG018	GT8.hmm	257	NODE_17_length_184778_cov_22.974037_82	278	1.1e-30	30	235	2	236	0.797665
MAG018	GH31.hmm	427	NODE_1819_length_25540_cov_25.028291_8	723	8e-126	1	425	251	720	0.992974
MAG018	GH13.hmm	299	NODE_2114_length_23170_cov_26.394462_18	1272	8.8e-21	21	292	330	693	0.906355
MAG018	GH23.hmm	135	NODE_2114_length_23170_cov_26.394462_4	261	5.2e-16	17	124	128	234	0.792593
MAG018	GH146.hmm	503	NODE_225_length_73943_cov_32.075249_20	881	3.2e-156	1	503	22	593	0.998012
MAG018	GH9.hmm	418	NODE_225_length_73943_cov_32.075249_26	534	4.5e-90	2	417	100	529	0.992823
MAG018	GH43_1.hmm	310	NODE_225_length_73943_cov_32.075249_37	325	1.1e-150	1	310	7	316	0.996774
MAG018	CE10.hmm	341	NODE_2616_length_20281_cov_27.384258_10	335	3.8e-41	72	333	47	308	0.765396
MAG018	GH2.hmm	752	NODE_262_length_68664_cov_23.498841_36	1016	1.1e-189	22	750	48	894	0.968085
MAG018	CE4.hmm	130	NODE_275_length_67335_cov_25.219352_28	208	1.3e-26	7	112	2	113	0.807692
MAG018	GH23.hmm	135	NODE_2819_length_19352_cov_27.482458_17	742	2.9e-19	16	118	591	717	0.755556
MAG018	GT2_Glycos_transf_2.hmm	170	NODE_282_length_66778_cov_28.901488_1	559	3.2e-24	1	131	67	198	0.764706
MAG018	GH43_10.hmm	271	NODE_282_length_66778_cov_28.901488_29	520	1.1e-96	4	271	23	289	0.98524
MAG018	GT2_Glycos_transf_2.hmm	170	NODE_282_length_66778_cov_28.901488_3	348	4.2e-19	5	135	25	161	0.764706
MAG018	GH77.hmm	494	NODE_2898_length_19014_cov_26.544491_4	689	4.1e-129	1	489	10	686	0.987854
MAG018	GH39.hmm	431	NODE_290_length_65907_cov_23.991481_2	519	3.6e-149	5	431	13	463	0.988399
MAG018	GT51.hmm	177	NODE_290_length_65907_cov_23.991481_35	847	4e-59	2	177	58	234	0.988701
MAG018	GT104.hmm	379	NODE_290_length_65907_cov_23.991481_54	387	1.2e-58	7	375	3	383	0.970976
MAG018	GH3.hmm	216	NODE_2949_length_18836_cov_27.336244_7	561	9.1e-54	3	215	108	336	0.981481
MAG018	GH43_16.hmm	311	NODE_309_length_63738_cov_24.769719_16	481	3.7e-127	1	310	32	349	0.993569
MAG018	GH43_35.hmm	294	NODE_309_length_63738_cov_24.769719_17	483	4.1e-112	1	293	6	325	0.993197
MAG018	GH1.hmm	429	NODE_309_length_63738_cov_24.769719_23	441	2e-163	4	428	2	437	0.988345
MAG018	GH5_4.hmm	276	NODE_309_length_63738_cov_24.769719_24	458	6e-91	2	275	129	420	0.98913
MAG018	GH31.hmm	427	NODE_313_length_63602_cov_25.839678_15	663	9e-143	1	423	206	662	0.98829
MAG018	GH57.hmm	383	NODE_313_length_63602_cov_25.839678_47	666	6.2e-45	18	382	18	366	0.950392
MAG018	GH13.hmm	299	NODE_330_length_62377_cov_29.291855_18	540	4.4e-69	13	292	31	367	0.93311
MAG018	CE1.hmm	227	NODE_330_length_62377_cov_29.291855_28	549	1e-17	19	215	300	544	0.863436
MAG018	CE1.hmm	227	NODE_330_length_62377_cov_29.291855_3	263	6.6e-40	19	218	30	254	0.876652
MAG018	GH120.hmm	91	NODE_330_length_62377_cov_29.291855_34	679	1.1e-33	1	91	298	388	0.989011
MAG018	GH27.hmm	375	NODE_330_length_62377_cov_29.291855_38	602	5e-31	175	345	323	485	0.453333
MAG018	GH94.hmm	1036	NODE_334_length_61995_cov_24.193122_24	809	8.1e-245	263	1033	2	791	0.743243
MAG018	CE10.hmm	341	NODE_334_length_61995_cov_24.193122_36	293	1.8e-34	93	313	45	267	0.645161
MAG018	GH10.hmm	303	NODE_334_length_61995_cov_24.193122_39	441	1.4e-79	7	302	83	437	0.973597
MAG018	GH3.hmm	216	NODE_3391_length_17145_cov_23.463487_15	401	2.7e-41	8	215	132	350	0.958333
MAG018	GH3.hmm	216	NODE_366_length_59657_cov_25.208751_31	765	1.4e-65	4	210	32	266	0.953704
MAG018	GH8.hmm	320	NODE_390_length_57947_cov_26.645685_14	366	1.6e-75	15	319	41	357	0.95
MAG018	GH115.hmm	697	NODE_390_length_57947_cov_26.645685_15	986	8.3e-186	13	596	8	634	0.836442
MAG018	CE1.hmm	227	NODE_390_length_57947_cov_26.645685_36	481	1.2e-19	7	175	184	392	0.740088
MAG018	GH57.hmm	383	NODE_3928_length_15512_cov_22.849453_5	531	2.5e-35	18	194	29	247	0.45953
MAG018	GH95.hmm	722	NODE_4222_length_14790_cov_24.638683_2	806	1.1e-207	10	705	2	793	0.962604
MAG018	GH18.hmm	296	NODE_4309_length_14610_cov_31.078598_6	359	8.8e-37	84	281	144	347	0.665541
MAG018	GH36.hmm	688	NODE_5333_length_12811_cov_23.509407_8	736	9.3e-259	2	675	11	697	0.978198
MAG018	GH73.hmm	128	NODE_53_length_132975_cov_26.897254_56	203	2.4e-20	2	124	71	195	0.953125
MAG018	GH43_35.hmm	294	NODE_618_length_45658_cov_24.158959_34	483	1.2e-87	1	293	9	303	0.993197
MAG018	GT35.hmm	674	NODE_6197_length_11605_cov_25.019048_1	817	1.4e-279	2	673	93	809	0.995549
MAG018	GH13_11.hmm	351	NODE_6197_length_11605_cov_25.019048_2	712	1.4e-157	2	351	189	550	0.994302
MAG018	GT5.hmm	472	NODE_67_length_123669_cov_24.645550_62	524	1.9e-87	1	465	2	508	0.983051
MAG018	GT28.hmm	157	NODE_67_length_123669_cov_24.645550_92	395	3.9e-35	2	152	212	368	0.955414
MAG018	GT4.hmm	160	NODE_701_length_43028_cov_27.167082_16	405	1.5e-30	5	154	206	353	0.93125
MAG018	GH94.hmm	1036	NODE_7591_length_9992_cov_26.758177_6	826	7.2e-293	263	1035	2	821	0.745174
MAG018	GH2.hmm	752	NODE_940_length_36797_cov_25.876599_24	1215	1.3e-103	31	708	4	936	0.900266
MAG018	GT11.hmm	276	NODE_99_length_107276_cov_24.388170_10	314	1.2e-56	2	276	5	302	0.992754
MAG018	GT6.hmm	280	NODE_99_length_107276_cov_24.388170_11	274	8e-60	44	274	2	229	0.821429
MAG018	GT2_Glycos_transf_2.hmm	170	NODE_99_length_107276_cov_24.388170_12	316	1.1e-35	1	160	9	163	0.935294
MAG018	GT2_Glycos_transf_2.hmm	170	NODE_99_length_107276_cov_24.388170_14	280	1.5e-19	33	131	2	101	0.576471
MAG018	GT4.hmm	160	NODE_99_length_107276_cov_24.388170_15	356	2.6e-26	5	157	175	320	0.95
MAG018	GH77.hmm	494	NODE_99_length_107276_cov_24.388170_30	528	4.9e-161	1	476	11	508	0.961538
MAG018	GH130.hmm	296	NODE_99_length_107276_cov_24.388170_66	340	3.2e-88	2	296	27	324	0.993243
MAG018	CE2.hmm	209	NODE_99_length_107276_cov_24.388170_67	363	3.6e-46	1	209	136	359	0.995215
MAG019	CE4.hmm	130	NODE_1060_length_35247_cov_12.692174_17	239	3.4e-25	5	109	44	143	0.8
MAG019	GT2_Glycos_transf_2.hmm	170	NODE_1060_length_35247_cov_12.692174_20	310	3.4e-31	2	133	6	147	0.770588
MAG019	GT4.hmm	160	NODE_1130_length_34102_cov_14.496020_22	368	1.3e-21	13	159	195	342	0.9125
MAG019	GT51.hmm	177	NODE_1137_length_34012_cov_12.352622_7	824	1.6e-58	10	177	90	262	0.943503
MAG019	GT2_Glycos_transf_2.hmm	170	NODE_113_length_99266_cov_13.127808_41	319	6.5e-23	2	168	8	179	0.976471
MAG019	GH16.hmm	189	NODE_113_length_99266_cov_13.127808_64	379	5.5e-41	3	189	28	287	0.984127
MAG019	GH16.hmm	189	NODE_113_length_99266_cov_13.127808_65	307	2.1e-40	3	189	53	297	0.984127
MAG019	GH3.hmm	216	NODE_113_length_99266_cov_13.127808_66	752	5.5e-70	2	215	95	317	0.986111
MAG019	GH128.hmm	224	NODE_113_length_99266_cov_13.127808_67	486	2.1e-53	8	211	44	261	0.90625
MAG019	GH32.hmm	293	NODE_1156_length_33468_cov_13.482417_3	608	7.6e-85	1	288	136	436	0.979522
MAG019	GT35.hmm	674	NODE_129_length_94298_cov_12.567872_16	856	2.4e-126	20	629	124	709	0.903561
MAG019	GT3.hmm	637	NODE_129_length_94298_cov_12.567872_17	566	1.2e-110	1	351	27	367	0.549451
MAG019	GT2_Glycos_transf_2.hmm	170	NODE_129_length_94298_cov_12.567872_66	483	1.7e-19	1	128	202	331	0.747059
MAG019	GH57.hmm	383	NODE_1376_length_30351_cov_13.124670_24	500	4.1e-50	2	310	6	321	0.804178
MAG019	GT4.hmm	160	NODE_1376_length_30351_cov_13.124670_25	421	3.4e-35	6	157	240	388	0.94375
MAG019	GH133.hmm	372	NODE_1376_length_30351_cov_13.124670_26	654	5e-85	9	371	288	636	0.973118
MAG019	GT2_Glycos_transf_2.hmm	170	NODE_143_length_91409_cov_12.966887_2	344	1.2e-19	2	116	6	117	0.670588
MAG019	GT2_Glycos_transf_2.hmm	170	NODE_143_length_91409_cov_12.966887_62	242	1.5e-27	1	166	3	165	0.970588
MAG019	GT2_Glycos_transf_2.hmm	170	NODE_143_length_91409_cov_12.966887_64	309	1.2e-17	4	167	8	175	0.958824
MAG019	GH13.hmm	299	NODE_143_length_91409_cov_12.966887_69	462	1.2e-54	14	291	56	347	0.926421
MAG019	GT9.hmm	225	NODE_1451_length_29451_cov_12.886005_4	364	1.2e-34	3	218	82	339	0.955556
MAG019	GT9.hmm	225	NODE_1584_length_28044_cov_13.479188_6	351	7.2e-35	15	218	91	329	0.902222
MAG019	GT30.hmm	177	NODE_1716_length_26810_cov_12.431433_15	428	9.4e-48	9	176	49	213	0.943503
MAG019	GT2_Glycos_transf_2.hmm	170	NODE_1926_length_24808_cov_14.032279_14	254	3.7e-22	1	153	8	178	0.894118
MAG019	GT2_Glycos_transf_2.hmm	170	NODE_199_length_77129_cov_13.128513_30	329	1.1e-39	1	164	3	173	0.958824
MAG019	GH31.hmm	427	NODE_199_length_77129_cov_13.128513_40	798	5.4e-128	1	427	227	667	0.997658
MAG019	GT4.hmm	160	NODE_199_length_77129_cov_13.128513_43	365	6.1e-21	7	159	186	337	0.95
MAG019	GH97.hmm	631	NODE_2573_length_20521_cov_13.538454_9	714	4.4e-227	6	630	24	708	0.988906
MAG019	GH73.hmm	128	NODE_288_length_66100_cov_13.628723_31	304	2.6e-37	2	128	41	169	0.984375
MAG019	GH2.hmm	752	NODE_288_length_66100_cov_13.628723_34	807	7e-115	26	533	20	674	0.674202
MAG019	GH53.hmm	342	NODE_288_length_66100_cov_13.628723_35	352	4.4e-92	2	314	46	331	0.912281
MAG019	CBM20.hmm	90	NODE_290_length_65831_cov_13.098516_60	892	3.8e-17	2	80	2	80	0.866667
MAG019	CBM20.hmm	90	NODE_290_length_65831_cov_13.098516_60	892	1.6e-17	9	84	138	214	0.833333
MAG019	GH77.hmm	494	NODE_290_length_65831_cov_13.098516_60	892	2.5e-148	1	486	243	883	0.981781
MAG019	GT2_Glycos_transf_2.hmm	170	NODE_3190_length_17833_cov_15.476544_1	244	3.6e-22	1	141	10	143	0.823529
MAG019	GT83.hmm	540	NODE_3190_length_17833_cov_15.476544_2	450	9.3e-56	6	360	12	371	0.655556
MAG019	GT32.hmm	90	NODE_3190_length_17833_cov_15.476544_3	223	1.2e-21	3	88	20	96	0.944444
MAG019	GH13_19.hmm	360	NODE_3190_length_17833_cov_15.476544_7	1428	2.2e-120	1	360	175	562	0.997222
MAG019	GH13_37.hmm	320	NODE_3190_length_17833_cov_15.476544_7	1428	1.8e-80	6	320	1020	1312	0.98125
MAG019	GT2_Glycos_transf_2.hmm	170	NODE_3285_length_17479_cov_13.238235_6	318	2.7e-27	1	143	51	197	0.835294
MAG019	GH25.hmm	177	NODE_372_length_58099_cov_12.429485_9	243	1.6e-39	1	177	49	219	0.99435
MAG019	GT2_Glycos_transf_2.hmm	170	NODE_3761_length_15955_cov_12.371195_10	362	8.5e-34	1	168	27	196	0.982353
MAG019	CE11.hmm	271	NODE_3953_length_15380_cov_12.265514_5	462	8.8e-72	1	220	3	224	0.808118
MAG019	GH13_38.hmm	375	NODE_401_length_55914_cov_12.010258_24	570	7.6e-157	1	374	31	396	0.994667
MAG019	CE1.hmm	227	NODE_416_length_55006_cov_12.580408_17	416	8.5e-60	5	221	176	411	0.951542
MAG019	GT4.hmm	160	NODE_416_length_55006_cov_12.580408_20	400	3e-26	11	156	227	365	0.90625
MAG019	GH13_42.hmm	421	NODE_444_length_53822_cov_12.262670_1	1053	4.3e-124	1	421	69	513	0.997625
MAG019	GT83.hmm	540	NODE_444_length_53822_cov_12.262670_11	572	2.4e-74	5	438	7	464	0.801852
MAG019	GH3.hmm	216	NODE_444_length_53822_cov_12.262670_22	407	1.3e-50	4	215	113	331	0.976852
MAG019	GT2_Glycos_transf_2.hmm	170	NODE_444_length_53822_cov_12.262670_25	349	4e-24	1	168	10	182	0.982353
MAG019	GH13_8.hmm	293	NODE_444_length_53822_cov_12.262670_32	710	7.4e-146	1	293	221	512	0.996587
MAG019	CE10.hmm	341	NODE_468_length_51877_cov_13.193740_16	845	4.6e-16	89	316	599	815	0.665689
MAG019	GH31.hmm	427	NODE_468_length_51877_cov_13.193740_22	1065	4.5e-114	1	426	365	801	0.995316
MAG019	GT28.hmm	157	NODE_524_length_49388_cov_13.082764_26	366	2.3e-46	1	155	193	349	0.980892
MAG019	GT2_Glycos_transf_2.hmm	170	NODE_524_length_49388_cov_13.082764_9	326	1.1e-25	1	123	5	128	0.717647
MAG019	GT19.hmm	354	NODE_590_length_47012_cov_12.289116_24	382	2.9e-116	2	352	4	358	0.988701
MAG019	GH13_28.hmm	266	NODE_63_length_127515_cov_13.663918_3	479	7.4e-88	1	265	42	331	0.992481
MAG019	GT2_Glycos_transf_2.hmm	170	NODE_63_length_127515_cov_13.663918_71	244	5.9e-28	2	133	6	141	0.770588
MAG019	CE10.hmm	341	NODE_655_length_44339_cov_13.119411_31	713	8e-22	57	316	427	681	0.759531
MAG019	GH23.hmm	135	NODE_660_length_44133_cov_13.750601_15	593	2.4e-20	6	117	132	262	0.822222
MAG019	GT2_Glycos_transf_2.hmm	170	NODE_660_length_44133_cov_13.750601_20	276	4.2e-21	2	164	5	174	0.952941
MAG019	GH13.hmm	299	NODE_660_length_44133_cov_13.750601_25	924	2.8e-48	12	295	414	718	0.946488
MAG019	GT5.hmm	472	NODE_810_length_40212_cov_12.669796_32	273	8.8e-35	1	221	5	238	0.466102
MAG019	GH13.hmm	299	NODE_843_length_39413_cov_12.363077_10	623	3.4e-63	13	294	169	487	0.939799
MAG019	GH13_14.hmm	289	NODE_843_length_39413_cov_12.363077_14	670	2.3e-115	1	289	197	521	0.99654
MAG019	GH32.hmm	293	NODE_8801_length_8701_cov_12.496762_3	478	1.2e-61	1	293	20	312	0.996587
MAG019	GT2_Glycos_transf_2.hmm	170	NODE_999_length_36124_cov_12.855666_18	317	4e-33	1	168	4	167	0.982353
MAG020	GH16.hmm	189	NODE_1129_length_27250_cov_14.411951_13	476	1.1e-19	6	186	56	274	0.952381
MAG020	CE1.hmm	227	NODE_1129_length_27250_cov_14.411951_14	364	1e-32	6	221	114	359	0.947137
MAG020	GH161.hmm	1063	NODE_1129_length_27250_cov_14.411951_6	1040	0	1	1061	1	1035	0.997178
MAG020	GH16.hmm	189	NODE_1129_length_27250_cov_14.411951_7	394	7.5e-53	2	188	159	391	0.984127
MAG020	GH16.hmm	189	NODE_1129_length_27250_cov_14.411951_8	278	6.3e-49	3	189	32	272	0.984127
MAG020	GH53.hmm	342	NODE_123_length_72825_cov_13.547657_16	369	1e-107	3	341	4	362	0.988304
MAG020	GH53.hmm	342	NODE_123_length_72825_cov_13.547657_18	662	5e-121	1	342	53	417	0.997076
MAG020	CBM61.hmm	141	NODE_123_length_72825_cov_13.547657_18	662	7.1e-23	2	139	505	655	0.971631
MAG020	GH13_36.hmm	314	NODE_123_length_72825_cov_13.547657_19	531	2.3e-94	1	313	75	374	0.993631
MAG020	GH53.hmm	342	NODE_123_length_72825_cov_13.547657_2	921	5.5e-92	2	342	542	913	0.994152
MAG020	GH13_9.hmm	301	NODE_123_length_72825_cov_13.547657_20	625	4.1e-121	1	300	172	459	0.993355
MAG020	GT35.hmm	674	NODE_123_length_72825_cov_13.547657_21	802	5.3e-260	2	673	93	797	0.995549
MAG020	GH77.hmm	494	NODE_123_length_72825_cov_13.547657_5	471	2e-120	1	470	9	458	0.949393
MAG020	GH13_14.hmm	289	NODE_123_length_72825_cov_13.547657_6	1023	2.2e-84	2	289	499	848	0.99308
MAG020	GH13_14.hmm	289	NODE_123_length_72825_cov_13.547657_8	891	9.8e-100	2	289	442	756	0.99308
MAG020	GH3.hmm	216	NODE_188_length_60106_cov_15.803767_17	801	1.1e-62	5	216	31	250	0.976852
MAG020	CE1.hmm	227	NODE_188_length_60106_cov_15.803767_28	209	2.6e-18	8	208	12	190	0.881057
MAG020	GH130.hmm	296	NODE_188_length_60106_cov_15.803767_31	329	1.5e-89	1	296	26	324	0.996622
MAG020	GH130.hmm	296	NODE_188_length_60106_cov_15.803767_37	339	1.2e-100	2	294	4	332	0.986486
MAG020	GT8.hmm	257	NODE_2560_length_18066_cov_15.233579_17	607	1.3e-52	32	254	9	243	0.863813
MAG020	GH13_14.hmm	289	NODE_28_length_123877_cov_12.996366_88	715	6.3e-95	1	289	259	574	0.99654
MAG020	GT4.hmm	160	NODE_326_length_48178_cov_15.559919_24	360	2.1e-22	2	147	188	328	0.90625
MAG020	CE10.hmm	341	NODE_404_length_43708_cov_14.063753_8	248	1.9e-20	90	328	26	243	0.697947
MAG020	GT5.hmm	472	NODE_410_length_43510_cov_14.952618_8	479	2.9e-161	1	471	2	472	0.995763
MAG020	GT4.hmm	160	NODE_4779_length_12566_cov_13.173048_8	392	7.9e-33	4	153	204	353	0.93125
MAG020	GH30_1.hmm	416	NODE_5330_length_11806_cov_13.067994_8	441	6e-132	4	415	30	436	0.987981
MAG020	GH32.hmm	293	NODE_586_length_37054_cov_14.061569_13	1179	5.9e-52	1	293	222	565	0.996587
MAG020	CBM66.hmm	155	NODE_586_length_37054_cov_14.061569_13	1179	2.5e-18	9	154	831	971	0.935484
MAG020	GT2_Glycos_transf_2.hmm	170	NODE_586_length_37054_cov_14.061569_18	303	9.2e-20	2	109	6	115	0.629412
MAG020	GH13.hmm	299	NODE_586_length_37054_cov_14.061569_3	340	2.9e-47	11	291	18	307	0.936455
MAG020	GH32.hmm	293	NODE_586_length_37054_cov_14.061569_6	447	3.2e-83	1	293	10	307	0.996587
MAG020	CBM38.hmm	129	NODE_586_length_37054_cov_14.061569_7	828	6e-17	2	128	34	207	0.976744
MAG020	CBM38.hmm	129	NODE_586_length_37054_cov_14.061569_7	828	6.4e-28	1	128	254	399	0.984496
MAG020	CBM38.hmm	129	NODE_586_length_37054_cov_14.061569_7	828	4e-23	2	129	450	596	0.984496
MAG020	CBM38.hmm	129	NODE_586_length_37054_cov_14.061569_7	828	4.2e-29	2	129	642	795	0.984496
MAG020	GH32.hmm	293	NODE_586_length_37054_cov_14.061569_8	844	3e-56	1	285	315	650	0.969283
MAG020	GH2.hmm	752	NODE_836_length_31696_cov_16.088588_14	774	2.8e-85	31	489	4	512	0.609043
MAG020	GH36.hmm	688	NODE_836_length_31696_cov_16.088588_15	780	8.1e-232	1	673	8	690	0.976744
MAG020	GH13_31.hmm	349	NODE_836_length_31696_cov_16.088588_16	553	1e-150	1	348	29	376	0.994269
MAG020	GH2.hmm	752	NODE_836_length_31696_cov_16.088588_7	562	2.4e-91	26	408	18	458	0.507979
MAG020	GH13.hmm	299	NODE_977_length_29314_cov_14.108855_4	914	5.1e-61	13	292	339	749	0.93311
MAG021	GH20.hmm	337	NODE_109_length_68763_cov_13.136418_13	613	1.6e-41	14	335	122	429	0.952522
MAG021	GH3.hmm	216	NODE_109_length_68763_cov_13.136418_24	773	6.6e-53	8	215	70	291	0.958333
MAG021	CE14.hmm	124	NODE_109_length_68763_cov_13.136418_8	231	2e-16	1	124	6	116	0.991935
MAG021	GH13_14.hmm	289	NODE_1259_length_25671_cov_11.716818_12	670	1e-89	1	289	245	545	0.99654
MAG021	GT4.hmm	160	NODE_1259_length_25671_cov_11.716818_18	378	3.4e-21	7	158	196	343	0.94375
MAG021	GT4.hmm	160	NODE_14630_length_5251_cov_14.182640_3	360	2.4e-25	7	153	182	326	0.9125
MAG021	GT4.hmm	160	NODE_14630_length_5251_cov_14.182640_4	367	1.2e-30	3	124	188	307	0.75625
MAG021	GT4.hmm	160	NODE_14630_length_5251_cov_14.182640_5	373	4.8e-29	4	137	197	326	0.83125
MAG021	GH9.hmm	418	NODE_1739_length_21407_cov_11.860528_9	762	2.6e-37	2	356	281	700	0.84689
MAG021	GT51.hmm	177	NODE_181_length_57237_cov_12.291123_18	660	2.4e-63	7	177	66	236	0.960452
MAG021	GH77.hmm	494	NODE_181_length_57237_cov_12.291123_46	491	2.8e-165	1	491	8	485	0.991903
MAG021	GH5_4.hmm	276	NODE_2157_length_18793_cov_13.010727_4	672	1.5e-59	12	273	195	454	0.945652
MAG021	GH4.hmm	179	NODE_2364_length_17722_cov_11.088244_10	425	3.2e-70	1	176	2	176	0.977654
MAG021	CE4.hmm	130	NODE_242_length_51088_cov_12.155468_20	393	2.4e-28	4	114	191	302	0.846154
MAG021	GT28.hmm	157	NODE_242_length_51088_cov_12.155468_28	358	4.7e-38	2	150	185	338	0.942675
MAG021	GH3.hmm	216	NODE_242_length_51088_cov_12.155468_39	514	7.2e-52	6	216	69	290	0.972222
MAG021	GH73.hmm	128	NODE_2591_length_16747_cov_10.392044_17	256	1.1e-25	17	128	32	155	0.867188
MAG021	GT92.hmm	279	NODE_26206_length_3506_cov_14.558679_1	217	2e-16	16	126	13	116	0.394265
MAG021	CBM48.hmm	76	NODE_2639_length_16558_cov_11.147367_2	615	1.9e-17	3	71	22	103	0.894737
MAG021	GH13_9.hmm	301	NODE_2639_length_16558_cov_11.147367_2	615	2e-147	2	301	169	468	0.993355
MAG021	GT5.hmm	472	NODE_2639_length_16558_cov_11.147367_5	488	2.6e-162	1	471	5	482	0.995763
MAG021	GT35.hmm	674	NODE_2639_length_16558_cov_11.147367_6	808	2.3e-259	2	673	91	799	0.995549
MAG021	CE4.hmm	130	NODE_3032_length_15272_cov_11.452192_2	263	2.4e-32	2	125	64	190	0.946154
MAG021	CE9.hmm	373	NODE_3032_length_15272_cov_11.452192_9	385	1.9e-132	2	373	5	376	0.994638
MAG021	GT2_Glycos_transf_2.hmm	170	NODE_31273_length_3109_cov_17.091356_2	327	2e-38	1	143	8	153	0.835294
MAG021	GT2_Glycos_transf_2.hmm	170	NODE_31273_length_3109_cov_17.091356_3	325	2.9e-32	1	115	7	118	0.670588
MAG021	GT2_Glycos_transf_2.hmm	170	NODE_31273_length_3109_cov_17.091356_4	187	7.3e-33	2	116	70	183	0.670588
MAG021	GH18.hmm	296	NODE_647_length_35020_cov_13.051423_27	1230	4.4e-51	11	288	858	1224	0.935811
MAG021	GH18.hmm	296	NODE_689_length_33881_cov_13.901200_15	1010	8.8e-64	5	282	671	997	0.935811
MAG021	GT2_Glycos_transf_2.hmm	170	NODE_7367_length_8517_cov_14.539707_7	291	9.1e-20	1	133	5	148	0.776471
MAG021	GT2_Glycos_transf_2.hmm	170	NODE_7565_length_8367_cov_10.751564_6	285	1.6e-38	1	131	3	132	0.764706
MAG021	CBM50.hmm	40	NODE_94_length_74636_cov_12.784449_28	159	1.1e-17	1	40	17	59	0.975
MAG022	GH73.hmm	128	NODE_10516_length_7405_cov_27.973878_3	629	2.5e-24	5	128	258	398	0.960938
MAG022	GT35.hmm	674	NODE_114_length_94106_cov_36.531148_25	825	1.3e-281	2	674	106	819	0.997033
MAG022	GH77.hmm	494	NODE_1192_length_32466_cov_35.763445_29	495	2.7e-169	1	491	8	489	0.991903
MAG022	GH13_31.hmm	349	NODE_132_length_88108_cov_28.254426_76	555	8.5e-127	1	348	28	374	0.994269
MAG022	GT2_Glycos_transf_2.hmm	170	NODE_1432_length_29263_cov_34.253287_6	321	2.9e-28	1	112	6	118	0.652941
MAG022	CE1.hmm	227	NODE_1622_length_27171_cov_37.292374_16	261	1.3e-32	7	215	15	242	0.9163
MAG022	CE4.hmm	130	NODE_1672_length_26623_cov_31.502447_6	406	9.6e-24	5	112	198	302	0.823077
MAG022	GT5.hmm	472	NODE_1725_length_26099_cov_30.722623_19	483	4.9e-182	1	471	3	480	0.995763
MAG022	AA7.hmm	458	NODE_205_length_74260_cov_29.087501_14	482	3.1e-20	14	203	46	240	0.412664
MAG022	GH25.hmm	177	NODE_22271_length_4163_cov_37.397030_1	733	1.5e-47	1	177	36	225	0.99435
MAG022	CBM13.hmm	188	NODE_22271_length_4163_cov_37.397030_1	733	2.3e-16	4	133	596	730	0.68617
MAG022	GH18.hmm	296	NODE_301_length_60963_cov_36.215686_23	577	7.9e-31	48	284	284	566	0.797297
MAG022	GH3.hmm	216	NODE_3157_length_17968_cov_33.273712_11	589	2.3e-48	8	215	286	532	0.958333
MAG022	CE4.hmm	130	NODE_37_length_142631_cov_32.625260_100	296	5.8e-29	6	113	89	200	0.823077
MAG022	GT28.hmm	157	NODE_37_length_142631_cov_32.625260_133	356	7.1e-44	2	151	188	338	0.949045
MAG022	CE9.hmm	373	NODE_37_length_142631_cov_32.625260_37	389	4.5e-116	1	373	5	384	0.997319
MAG022	GT2_Glycos_transf_2.hmm	170	NODE_37_length_142631_cov_32.625260_84	340	1.6e-28	1	119	5	126	0.694118
MAG022	GH77.hmm	494	NODE_37_length_142631_cov_32.625260_95	514	1.1e-174	1	492	19	502	0.993927
MAG022	GT2_Glycos_transf_2.hmm	170	NODE_4519_length_13982_cov_33.506426_10	322	6.6e-25	2	167	7	174	0.970588
MAG022	GH13_39.hmm	316	NODE_555_length_46628_cov_34.674146_4	686	5.3e-97	1	316	180	559	0.996835
MAG022	GT26.hmm	171	NODE_5607_length_12022_cov_26.524693_1	256	5.1e-64	2	171	61	230	0.988304
MAG022	GT4.hmm	160	NODE_5607_length_12022_cov_26.524693_4	369	5e-37	12	155	183	330	0.89375
MAG022	GT2_Glycos_transf_2.hmm	170	NODE_5607_length_12022_cov_26.524693_5	349	7.8e-35	1	112	7	116	0.652941
MAG022	GT51.hmm	177	NODE_56_length_122733_cov_30.722004_39	881	1.8e-63	8	176	89	265	0.949153
MAG022	GH2.hmm	752	NODE_56_length_122733_cov_30.722004_44	771	3e-85	28	457	2	489	0.570479
MAG022	GT2_Glycos_transf_2.hmm	170	NODE_8233_length_8994_cov_23.911623_6	353	6.7e-35	1	132	4	134	0.770588
MAG022	GT2_Glycos_transf_2.hmm	170	NODE_8233_length_8994_cov_23.911623_7	367	5.9e-35	1	125	10	132	0.729412
MAG022	GT2_Glycos_transf_2.hmm	170	NODE_8233_length_8994_cov_23.911623_8	331	9.5e-25	4	123	9	128	0.7
MAG022	CE4.hmm	130	NODE_89_length_104323_cov_27.128975_42	259	2.3e-34	4	126	51	175	0.938462
MAG023	CE4.hmm	130	NODE_10980_length_7069_cov_5.786855_4	302	7e-20	7	114	92	201	0.823077
MAG023	GT28.hmm	157	NODE_1209_length_29089_cov_6.518496_6	380	2.6e-45	5	156	197	359	0.961783
MAG023	GH2.hmm	752	NODE_1680_length_24633_cov_5.664293_10	571	6.2e-99	25	403	24	464	0.50266
MAG023	GH13_31.hmm	349	NODE_1680_length_24633_cov_5.664293_5	539	7.5e-139	1	348	29	367	0.994269
MAG023	GH36.hmm	688	NODE_1680_length_24633_cov_5.664293_6	782	2.4e-249	2	672	11	692	0.973837
MAG023	GH18.hmm	296	NODE_17469_length_5002_cov_4.894684_1	426	1.6e-37	27	287	94	414	0.878378
MAG023	GT51.hmm	177	NODE_1983_length_22413_cov_5.470257_16	750	1.1e-59	4	177	88	265	0.977401
MAG023	GT39.hmm	223	NODE_21930_length_4209_cov_5.142273_5	623	2.1e-55	16	222	210	426	0.923767
MAG023	GT2_Glycos_transf_2.hmm	170	NODE_22592_length_4115_cov_5.988177_3	238	8.4e-27	1	170	4	170	0.994118
MAG023	GT4.hmm	160	NODE_23300_length_4024_cov_5.559335_4	365	1.2e-27	8	157	187	337	0.93125
MAG023	GT2_Glycos_transf_2.hmm	170	NODE_2418_length_19869_cov_5.873726_3	323	5.4e-27	2	168	15	183	0.976471
MAG023	GT35.hmm	674	NODE_2443_length_19724_cov_5.245971_1	756	3.7e-238	1	673	45	754	0.997033
MAG023	GT84.hmm	215	NODE_2659_length_18767_cov_6.508444_5	2413	2.5e-78	2	215	1012	1224	0.990698
MAG023	GH94.hmm	1036	NODE_2659_length_18767_cov_6.508444_5	2413	2.3e-181	132	989	1562	2390	0.82722
MAG023	GH2.hmm	752	NODE_3145_length_16888_cov_6.264659_11	992	1.6e-190	30	750	41	874	0.957447
MAG023	GH3.hmm	216	NODE_3145_length_16888_cov_6.264659_12	445	9.2e-70	3	216	30	252	0.986111
MAG023	GT5.hmm	472	NODE_4373_length_13546_cov_5.230005_10	473	8.5e-175	1	472	2	469	0.997881
MAG023	GH13_9.hmm	301	NODE_4373_length_13546_cov_5.230005_7	644	1.5e-154	1	301	172	472	0.996678
MAG023	GT26.hmm	171	NODE_4748_length_12829_cov_5.870675_8	238	9.4e-65	2	171	50	217	0.988304
MAG023	GT4.hmm	160	NODE_5335_length_11883_cov_5.979709_9	741	3.5e-33	7	159	189	339	0.95
MAG023	GH77.hmm	494	NODE_6841_length_9978_cov_5.478686_3	494	8.1e-170	1	483	8	479	0.975709
MAG023	SLH.hmm	42	NODE_6951_length_9880_cov_5.445496_13	432	1.3e-16	1	42	32	73	0.97619
MAG023	GH13_39.hmm	316	NODE_996_length_31863_cov_6.082778_19	617	1.3e-127	1	315	183	510	0.993671
MAG024	GT4.hmm	160	NODE_1159_length_29654_cov_20.617588_13	393	1.1e-21	7	128	209	330	0.75625
MAG024	GH2.hmm	752	NODE_1159_length_29654_cov_20.617588_23	608	3.2e-106	18	412	17	471	0.523936
MAG024	GH23.hmm	135	NODE_1159_length_29654_cov_20.617588_8	175	1.9e-33	11	126	33	167	0.851852
MAG024	GT4.hmm	160	NODE_11817_length_6689_cov_22.424631_4	472	1.3e-30	7	159	206	358	0.95
MAG024	GT2_Glycos_transf_2.hmm	170	NODE_1231_length_28818_cov_21.615131_3	230	2.2e-16	1	120	8	115	0.7
MAG024	CE4.hmm	130	NODE_1263_length_28469_cov_21.768213_8	270	3.2e-34	3	126	63	188	0.946154
MAG024	GT51.hmm	177	NODE_1342_length_27495_cov_20.065415_13	989	7.7e-59	1	162	142	303	0.909605
MAG024	GH18.hmm	296	NODE_1486_length_26059_cov_20.301069_5	380	1.5e-41	48	279	81	357	0.780405
MAG024	CE10.hmm	341	NODE_1563_length_25501_cov_19.662147_24	722	2.2e-45	49	314	28	276	0.777126
MAG024	GT2_Glycos_transf_2.hmm	170	NODE_17988_length_4892_cov_22.009924_2	307	1.2e-34	1	168	6	168	0.982353
MAG024	GT28.hmm	157	NODE_2074_length_21786_cov_21.136763_14	358	9.4e-39	2	140	188	326	0.878981
MAG024	GT28.hmm	157	NODE_2197_length_21061_cov_19.607398_2	371	5e-31	3	154	206	353	0.961783
MAG024	GH13_39.hmm	316	NODE_2262_length_20648_cov_21.105424_4	601	3.9e-105	1	315	178	498	0.993671
MAG024	GT5.hmm	472	NODE_2262_length_20648_cov_21.105424_5	506	1.6e-182	1	471	29	500	0.995763
MAG024	CBM48.hmm	76	NODE_2262_length_20648_cov_21.105424_8	623	6.6e-16	3	69	25	108	0.868421
MAG024	GH13_9.hmm	301	NODE_2262_length_20648_cov_21.105424_8	623	1.8e-150	2	301	174	473	0.993355
MAG024	GT35.hmm	674	NODE_2400_length_19952_cov_20.417249_1	787	2e-253	3	673	91	782	0.994065
MAG024	GT84.hmm	215	NODE_2470_length_19612_cov_20.945799_9	2553	6.3e-78	1	215	1107	1318	0.995349
MAG024	GH94.hmm	1036	NODE_2470_length_19612_cov_20.945799_9	2553	3.5e-238	85	1006	1617	2535	0.888996
MAG024	GT39.hmm	223	NODE_2698_length_18645_cov_19.757665_11	1235	1.8e-53	17	222	818	1041	0.919283
MAG024	CE4.hmm	130	NODE_32290_length_3151_cov_19.386951_3	258	1.2e-24	4	125	63	213	0.930769
MAG024	CE1.hmm	227	NODE_4342_length_13583_cov_21.045979_6	261	3.7e-42	1	222	9	256	0.973568
MAG024	CE1.hmm	227	NODE_448_length_45216_cov_20.047652_16	266	6.2e-46	18	216	38	254	0.872247
MAG024	GT51.hmm	177	NODE_585_length_40764_cov_20.038100_2	769	5.8e-64	6	177	60	232	0.966102
MAG024	GT76.hmm	407	NODE_5928_length_11081_cov_22.146925_7	464	3e-23	57	242	137	321	0.454545
MAG024	GH77.hmm	494	NODE_7405_length_9416_cov_19.792544_8	504	2.6e-166	1	489	9	487	0.987854
MAG024	GH109.hmm	126	NODE_8638_length_8415_cov_17.938158_2	379	1.8e-17	2	122	5	116	0.952381
MAG025	GH5_4.hmm	276	NODE_1037_length_26557_cov_6.783148_1	467	5.1e-90	2	275	62	348	0.98913
MAG025	CE10.hmm	341	NODE_1037_length_26557_cov_6.783148_4	505	1.4e-35	73	215	68	234	0.416422
MAG025	GT2_Glycos_transf_2.hmm	170	NODE_12095_length_5882_cov_5.881586_3	289	9.9e-17	1	130	4	132	0.758824
MAG025	PL1.hmm	202	NODE_120_length_67957_cov_6.809269_11	616	1.8e-47	38	199	277	443	0.79703
MAG025	GT90.hmm	250	NODE_120_length_67957_cov_6.809269_40	323	1.7e-17	59	247	151	321	0.752
MAG025	PL1.hmm	202	NODE_120_length_67957_cov_6.809269_9	862	2.1e-38	27	199	292	492	0.851485
MAG025	CBM77.hmm	103	NODE_120_length_67957_cov_6.809269_9	862	4.2e-23	10	103	763	856	0.902913
MAG025	GH9.hmm	418	NODE_123_length_67184_cov_7.398829_20	573	7e-101	2	418	115	565	0.995215
MAG025	GH11.hmm	177	NODE_123_length_67184_cov_7.398829_37	968	3.6e-43	2	175	52	246	0.977401
MAG025	CBM6.hmm	138	NODE_123_length_67184_cov_7.398829_37	968	1e-30	2	138	284	416	0.985507
MAG025	GH8.hmm	320	NODE_123_length_67184_cov_7.398829_37	968	1.1e-70	15	319	520	831	0.95
MAG025	GH11.hmm	177	NODE_123_length_67184_cov_7.398829_38	493	4.8e-44	1	174	49	241	0.977401
MAG025	CBM6.hmm	138	NODE_123_length_67184_cov_7.398829_38	493	8.4e-26	2	137	278	410	0.978261
MAG025	CE4.hmm	130	NODE_123_length_67184_cov_7.398829_39	1087	4.8e-21	8	110	31	125	0.784615
MAG025	GH8.hmm	320	NODE_123_length_67184_cov_7.398829_39	1087	1.7e-70	10	319	638	957	0.965625
MAG025	GH5_4.hmm	276	NODE_123_length_67184_cov_7.398829_40	481	1.4e-84	2	275	69	361	0.98913
MAG025	CE1.hmm	227	NODE_123_length_67184_cov_7.398829_7	1034	9.5e-23	4	143	36	200	0.612335
MAG025	CBM6.hmm	138	NODE_123_length_67184_cov_7.398829_7	1034	1.3e-30	1	138	320	455	0.992754
MAG025	GH43_16.hmm	311	NODE_123_length_67184_cov_7.398829_7	1034	3.2e-113	1	307	501	807	0.983923
MAG025	GH30_8.hmm	342	NODE_123_length_67184_cov_7.398829_8	756	3.8e-117	2	341	26	401	0.991228
MAG025	CBM6.hmm	138	NODE_123_length_67184_cov_7.398829_8	756	7.9e-26	1	137	553	691	0.985507
MAG025	PL11.hmm	606	NODE_128_length_66557_cov_10.087531_10	1004	2e-259	2	590	25	602	0.970297
MAG025	CE12.hmm	210	NODE_128_length_66557_cov_10.087531_11	1049	9.4e-62	1	210	30	237	0.995238
MAG025	CE12.hmm	210	NODE_128_length_66557_cov_10.087531_11	1049	3.1e-69	1	210	417	628	0.995238
MAG025	CE12.hmm	210	NODE_128_length_66557_cov_10.087531_12	826	2.5e-48	1	210	194	380	0.995238
MAG025	GH19.hmm	231	NODE_128_length_66557_cov_10.087531_19	1512	2e-16	61	220	1072	1231	0.688312
MAG025	CE10.hmm	341	NODE_128_length_66557_cov_10.087531_6	388	1.6e-30	68	310	37	298	0.709677
MAG025	CE4.hmm	130	NODE_12_length_174042_cov_9.685379_33	206	4.6e-28	4	119	22	133	0.884615
MAG025	CE10.hmm	341	NODE_12_length_174042_cov_9.685379_38	1175	2.8e-28	71	305	49	291	0.686217
MAG025	GH11.hmm	177	NODE_12_length_174042_cov_9.685379_38	1175	1.7e-45	1	175	349	539	0.983051
MAG025	GH11.hmm	177	NODE_12_length_174042_cov_9.685379_38	1175	1.4e-43	1	175	617	808	0.983051
MAG025	GH11.hmm	177	NODE_12_length_174042_cov_9.685379_38	1175	7.6e-46	1	175	874	1065	0.983051
MAG025	CE10.hmm	341	NODE_12_length_174042_cov_9.685379_39	837	2.4e-29	75	302	49	289	0.665689
MAG025	CBM6.hmm	138	NODE_12_length_174042_cov_9.685379_39	837	5.6e-20	2	138	358	495	0.985507
MAG025	GH11.hmm	177	NODE_12_length_174042_cov_9.685379_39	837	1.9e-41	1	175	542	742	0.983051
MAG025	CE10.hmm	341	NODE_12_length_174042_cov_9.685379_41	843	8.7e-30	75	302	48	288	0.665689
MAG025	CE6.hmm	99	NODE_12_length_174042_cov_9.685379_41	843	8.9e-26	2	98	404	513	0.969697
MAG025	CBM6.hmm	138	NODE_12_length_174042_cov_9.685379_41	843	4.3e-29	1	137	620	759	0.985507
MAG025	GT51.hmm	177	NODE_12_length_174042_cov_9.685379_58	250	8.9e-51	13	174	65	225	0.909605
MAG025	CE6.hmm	99	NODE_12_length_174042_cov_9.685379_72	1241	1.2e-29	1	99	91	200	0.989899
MAG025	GH11.hmm	177	NODE_12_length_174042_cov_9.685379_72	1241	2.4e-48	1	175	333	524	0.983051
MAG025	CBM6.hmm	138	NODE_12_length_174042_cov_9.685379_72	1241	9.1e-27	2	137	581	715	0.978261
MAG025	CE15.hmm	269	NODE_12_length_174042_cov_9.685379_72	1241	5.4e-71	1	268	776	1103	0.992565
MAG025	GH5_2.hmm	237	NODE_12_length_174042_cov_9.685379_77	390	3.2e-62	2	231	57	331	0.966245
MAG025	GH5_2.hmm	237	NODE_12_length_174042_cov_9.685379_78	437	3.4e-69	2	236	106	392	0.987342
MAG025	GH5_2.hmm	237	NODE_12_length_174042_cov_9.685379_81	725	1.5e-60	2	233	46	288	0.974684
MAG025	GH5_2.hmm	237	NODE_12_length_174042_cov_9.685379_82	738	6.3e-57	1	227	45	281	0.953586
MAG025	GH5_2.hmm	237	NODE_12_length_174042_cov_9.685379_83	429	5.1e-58	2	233	47	288	0.974684
MAG025	GH5_2.hmm	237	NODE_12_length_174042_cov_9.685379_84	730	2.3e-53	2	229	45	284	0.957806
MAG025	GH5_2.hmm	237	NODE_12_length_174042_cov_9.685379_85	726	9.7e-53	1	231	46	287	0.970464
MAG025	GT28.hmm	157	NODE_12_length_174042_cov_9.685379_94	371	5.2e-47	1	156	198	357	0.987261
MAG025	GT4.hmm	160	NODE_130_length_66464_cov_6.679065_36	378	9.2e-32	6	158	194	344	0.95
MAG025	GH3.hmm	216	NODE_130_length_66464_cov_6.679065_44	777	4.4e-52	4	215	106	318	0.976852
MAG025	GH5_2.hmm	237	NODE_1333_length_23085_cov_6.888146_7	628	2.1e-47	2	230	40	280	0.962025
MAG025	CE1.hmm	227	NODE_1333_length_23085_cov_6.888146_9	386	4.7e-57	1	221	145	381	0.969163
MAG025	GT19.hmm	354	NODE_155_length_61028_cov_8.664458_58	379	1.4e-110	2	351	4	358	0.985876
MAG025	GT2_Glycos_transf_2.hmm	170	NODE_170_length_59511_cov_9.773395_16	270	3.9e-18	3	169	7	186	0.976471
MAG025	GH16.hmm	189	NODE_170_length_59511_cov_9.773395_22	522	2.8e-49	2	189	28	270	0.989418
MAG025	GT51.hmm	177	NODE_170_length_59511_cov_9.773395_29	264	4.4e-43	10	176	62	233	0.937853
MAG025	GT51.hmm	177	NODE_170_length_59511_cov_9.773395_30	810	1.1e-54	5	176	62	242	0.966102
MAG025	CE6.hmm	99	NODE_182_length_57896_cov_7.836120_15	600	2.9e-31	1	98	100	210	0.979798
MAG025	CBM6.hmm	138	NODE_182_length_57896_cov_7.836120_15	600	6.7e-29	1	136	394	531	0.978261
MAG025	PL14_3.hmm	190	NODE_182_length_57896_cov_7.836120_2	727	8.8e-68	2	189	70	265	0.984211
MAG025	GH44.hmm	514	NODE_185_length_57140_cov_7.783411_8	626	4.9e-98	2	513	20	539	0.994163
MAG025	GH43_22.hmm	209	NODE_20_length_156020_cov_9.455211_105	1025	2.3e-72	1	208	71	289	0.990431
MAG025	GH30_5.hmm	456	NODE_20_length_156020_cov_9.455211_105	1025	1.9e-141	1	456	349	788	0.997807
MAG025	GT2_Glycos_transf_2.hmm	170	NODE_20_length_156020_cov_9.455211_11	247	7.2e-28	1	151	4	152	0.882353
MAG025	CE1.hmm	227	NODE_20_length_156020_cov_9.455211_126	595	8.2e-25	5	156	29	189	0.665198
MAG025	CBM6.hmm	138	NODE_20_length_156020_cov_9.455211_126	595	2.5e-28	1	137	371	506	0.985507
MAG025	CE4.hmm	130	NODE_20_length_156020_cov_9.455211_14	228	5.4e-30	6	120	36	153	0.876923
MAG025	GT4.hmm	160	NODE_20_length_156020_cov_9.455211_20	365	8.9e-16	6	157	187	336	0.94375
MAG025	GT30.hmm	177	NODE_20_length_156020_cov_9.455211_29	409	4.9e-48	11	176	45	206	0.932203
MAG025	GH5_38.hmm	312	NODE_20_length_156020_cov_9.455211_30	385	1.7e-121	1	312	50	364	0.996795
MAG025	GH5_8.hmm	253	NODE_20_length_156020_cov_9.455211_45	567	4.6e-91	2	252	183	428	0.988142
MAG025	GT2_Glycos_transf_2.hmm	170	NODE_20_length_156020_cov_9.455211_6	333	4.1e-32	1	166	5	168	0.970588
MAG025	CE12.hmm	210	NODE_20_length_156020_cov_9.455211_60	395	2.4e-56	1	210	22	231	0.995238
MAG025	GH2.hmm	752	NODE_20_length_156020_cov_9.455211_62	1296	3.8e-228	20	750	56	921	0.970745
MAG025	CBM6.hmm	138	NODE_20_length_156020_cov_9.455211_62	1296	7.1e-37	1	137	1090	1225	0.985507
MAG025	GT4.hmm	160	NODE_20_length_156020_cov_9.455211_83	375	8.6e-30	9	158	201	346	0.93125
MAG025	GH5_2.hmm	237	NODE_20_length_156020_cov_9.455211_94	392	1.3e-65	2	232	55	322	0.970464
MAG025	GH94.hmm	1036	NODE_20_length_156020_cov_9.455211_95	829	2e-290	263	1036	2	826	0.746139
MAG025	GT8.hmm	257	NODE_23216_length_3821_cov_6.878120_3	343	1.9e-39	25	254	4	246	0.891051
MAG025	GT2_Glycos_transf_2.hmm	170	NODE_272_length_48227_cov_6.705431_27	250	1.6e-31	2	169	5	173	0.982353
MAG025	GT51.hmm	177	NODE_272_length_48227_cov_6.705431_3	836	2.4e-57	2	176	98	283	0.983051
MAG025	GH73.hmm	128	NODE_272_length_48227_cov_6.705431_6	328	1.3e-33	3	128	37	164	0.976562
MAG025	PL1.hmm	202	NODE_273_length_48179_cov_7.237304_4	640	3.1e-46	10	200	58	273	0.940594
MAG025	GH43_4.hmm	310	NODE_273_length_48179_cov_7.237304_6	963	4.1e-80	2	310	28	430	0.993548
MAG025	GH5_21.hmm	259	NODE_281_length_47783_cov_6.709143_12	633	2.8e-98	1	256	58	337	0.984556
MAG025	GT2_Glycos_transf_2.hmm	170	NODE_281_length_47783_cov_6.709143_38	317	2.8e-36	1	166	4	165	0.970588
MAG025	GT51.hmm	177	NODE_281_length_47783_cov_6.709143_5	773	2.8e-41	10	176	52	219	0.937853
MAG025	GH94.hmm	1036	NODE_2_length_237929_cov_10.850290_10	799	4.1e-240	263	1035	2	794	0.745174
MAG025	GH39.hmm	431	NODE_2_length_237929_cov_10.850290_104	652	1.4e-21	117	309	117	285	0.445476
MAG025	CBM6.hmm	138	NODE_2_length_237929_cov_10.850290_104	652	2.6e-25	1	136	445	584	0.978261
MAG025	GH39.hmm	431	NODE_2_length_237929_cov_10.850290_131	651	3.5e-23	116	310	116	285	0.450116
MAG025	CBM6.hmm	138	NODE_2_length_237929_cov_10.850290_131	651	3.9e-28	1	137	444	584	0.985507
MAG025	PL11_1.hmm	583	NODE_2_length_237929_cov_10.850290_172	809	7.9e-155	7	568	27	621	0.962264
MAG025	CE6.hmm	99	NODE_2_length_237929_cov_10.850290_32	817	8.3e-32	1	99	88	199	0.989899
MAG025	GH5_8.hmm	253	NODE_2_length_237929_cov_10.850290_32	817	4e-89	2	251	441	687	0.98419
MAG025	CE1.hmm	227	NODE_2_length_237929_cov_10.850290_33	800	2.5e-24	4	143	31	204	0.612335
MAG025	GH5_8.hmm	253	NODE_2_length_237929_cov_10.850290_33	800	2.6e-90	2	251	424	670	0.98419
MAG025	GT4.hmm	160	NODE_2_length_237929_cov_10.850290_39	360	4.5e-33	6	159	176	332	0.95625
MAG025	GT2_Glycos_transf_2.hmm	170	NODE_2_length_237929_cov_10.850290_43	381	9.7e-33	2	118	77	191	0.682353
MAG025	GT2_Glycos_transf_2.hmm	170	NODE_2_length_237929_cov_10.850290_88	317	5.9e-24	1	170	23	205	0.994118
MAG025	GT4.hmm	160	NODE_2_length_237929_cov_10.850290_89	350	2.2e-31	9	152	180	316	0.89375
MAG025	GT4.hmm	160	NODE_2_length_237929_cov_10.850290_93	361	5.3e-23	5	153	175	322	0.925
MAG025	GT2_Glycos_transf_2.hmm	170	NODE_30_length_120139_cov_7.697595_12	349	8.3e-29	1	166	8	176	0.970588
MAG025	GT4.hmm	160	NODE_30_length_120139_cov_7.697595_15	403	4.9e-19	12	158	237	379	0.9125
MAG025	GT32.hmm	90	NODE_30_length_120139_cov_7.697595_17	253	5e-23	3	87	20	95	0.933333
MAG025	GT2_Glycos_transf_2.hmm	170	NODE_30_length_120139_cov_7.697595_18	300	2.3e-30	1	117	5	120	0.682353
MAG025	GT4.hmm	160	NODE_30_length_120139_cov_7.697595_19	362	1.2e-29	8	156	186	329	0.925
MAG025	GT4.hmm	160	NODE_30_length_120139_cov_7.697595_21	379	1.3e-26	3	158	195	348	0.96875
MAG025	GT2_Glycos_transf_2.hmm	170	NODE_30_length_120139_cov_7.697595_25	355	6.2e-27	1	142	15	153	0.829412
MAG025	GT2_Glycos_transf_2.hmm	170	NODE_30_length_120139_cov_7.697595_26	371	4.9e-30	1	167	4	183	0.976471
MAG025	GT2_Glycos_transf_2.hmm	170	NODE_327_length_44556_cov_7.481764_21	483	1.1e-21	1	132	243	378	0.770588
MAG025	CE2.hmm	209	NODE_327_length_44556_cov_7.481764_24	376	1.9e-56	1	208	162	367	0.990431
MAG025	GT2_Glycos_transf_2.hmm	170	NODE_327_length_44556_cov_7.481764_39	410	3.1e-18	1	123	73	198	0.717647
MAG025	GH25.hmm	177	NODE_372_length_42024_cov_6.993376_1	244	1.1e-32	1	177	44	220	0.99435
MAG025	CE11.hmm	271	NODE_372_length_42024_cov_6.993376_5	462	1.4e-72	1	221	4	225	0.811808
MAG025	GT35.hmm	674	NODE_39_length_102514_cov_6.742814_68	855	4.3e-134	20	643	124	723	0.924332
MAG025	GT3.hmm	637	NODE_39_length_102514_cov_6.742814_69	571	8.9e-112	1	347	9	341	0.543171
MAG025	GT2_Glycos_transf_2.hmm	170	NODE_416_length_39894_cov_7.751399_14	317	3.9e-23	2	166	8	173	0.964706
MAG025	GT2_Glycos_transf_2.hmm	170	NODE_416_length_39894_cov_7.751399_26	122	3.5e-16	20	103	5	90	0.488235
MAG025	GH51.hmm	630	NODE_42_length_97948_cov_9.893036_43	1343	9.9e-103	110	628	202	811	0.822222
MAG025	GH9.hmm	418	NODE_42_length_97948_cov_9.893036_55	572	8.5e-102	2	416	118	562	0.990431
MAG025	GH9.hmm	418	NODE_42_length_97948_cov_9.893036_62	589	1.6e-83	1	418	33	490	0.997608
MAG025	GH9.hmm	418	NODE_45_length_96785_cov_8.209335_51	588	2e-88	2	418	117	577	0.995215
MAG025	GH16.hmm	189	NODE_47_length_96005_cov_8.624878_5	526	1.1e-51	2	189	28	267	0.989418
MAG025	GH9.hmm	418	NODE_47_length_96005_cov_8.624878_75	987	2.8e-90	1	417	37	500	0.995215
MAG025	GH3.hmm	216	NODE_48_length_95342_cov_7.886627_29	589	4.5e-47	7	215	121	349	0.962963
MAG025	GT11.hmm	276	NODE_48_length_95342_cov_7.886627_49	294	1.5e-67	2	276	2	290	0.992754
MAG025	GT2_Glycos_transf_2.hmm	170	NODE_48_length_95342_cov_7.886627_52	274	6e-17	20	139	27	158	0.7
MAG025	GT2_Glycos_transf_2.hmm	170	NODE_48_length_95342_cov_7.886627_55	259	8e-31	1	113	8	119	0.658824
MAG025	GH5_4.hmm	276	NODE_48_length_95342_cov_7.886627_75	634	2.3e-92	1	275	61	376	0.992754
MAG025	CBM63.hmm	78	NODE_48_length_95342_cov_7.886627_82	313	4.2e-16	4	70	157	229	0.846154
MAG025	GH73.hmm	128	NODE_51_length_94640_cov_8.610118_19	265	1.4e-35	3	128	37	164	0.976562
MAG025	GH74.hmm	233	NODE_56_length_91002_cov_7.624430_2	991	8.2e-26	59	230	348	526	0.733906
MAG025	GT2_Glycos_transf_2.hmm	170	NODE_56_length_91002_cov_7.624430_45	323	3.5e-30	1	120	6	123	0.7
MAG025	GT4.hmm	160	NODE_56_length_91002_cov_7.624430_48	365	1.6e-22	6	155	181	329	0.93125
MAG025	GT4.hmm	160	NODE_56_length_91002_cov_7.624430_53	387	2e-29	7	149	219	353	0.8875
MAG025	GT4.hmm	160	NODE_56_length_91002_cov_7.624430_55	369	1.5e-27	5	154	190	340	0.93125
MAG025	GH5_2.hmm	237	NODE_56_length_91002_cov_7.624430_62	910	4.2e-56	2	218	264	490	0.911392
MAG025	GT2_Glycos_transf_2.hmm	170	NODE_574_length_34352_cov_7.515468_16	202	3e-24	1	165	3	158	0.964706
MAG025	GH10.hmm	303	NODE_610_length_33296_cov_8.085557_10	696	1.9e-63	12	293	42	348	0.927393
MAG025	CBM6.hmm	138	NODE_610_length_33296_cov_8.085557_10	696	4.5e-24	1	138	473	612	0.992754
MAG025	GH5_2.hmm	237	NODE_610_length_33296_cov_8.085557_13	602	7.1e-95	3	236	51	285	0.983122
MAG025	GH10.hmm	303	NODE_610_length_33296_cov_8.085557_7	692	7.2e-66	9	301	26	347	0.963696
MAG025	CBM6.hmm	138	NODE_610_length_33296_cov_8.085557_7	692	1.6e-25	1	138	470	608	0.992754
MAG025	GH10.hmm	303	NODE_610_length_33296_cov_8.085557_9	684	2.1e-61	30	301	56	345	0.894389
MAG025	CBM6.hmm	138	NODE_610_length_33296_cov_8.085557_9	684	2.9e-24	1	138	462	600	0.992754
MAG025	PL11_1.hmm	583	NODE_65_length_86707_cov_9.509544_14	944	5.2e-244	1	582	23	609	0.996569
MAG025	GH43_29.hmm	278	NODE_65_length_86707_cov_9.509544_15	680	1.3e-104	1	278	21	302	0.996403
MAG025	CBM6.hmm	138	NODE_65_length_86707_cov_9.509544_15	680	3.5e-23	18	136	326	445	0.855072
MAG025	CBM6.hmm	138	NODE_65_length_86707_cov_9.509544_15	680	4.4e-26	1	136	470	607	0.978261
MAG025	GH141.hmm	527	NODE_65_length_86707_cov_9.509544_16	846	1.5e-156	2	523	21	562	0.988615
MAG025	CBM6.hmm	138	NODE_65_length_86707_cov_9.509544_16	846	3.4e-29	2	137	634	772	0.978261
MAG025	GH8.hmm	320	NODE_65_length_86707_cov_9.509544_17	2690	4.4e-21	23	236	118	402	0.665625
MAG025	GT5.hmm	472	NODE_71_length_84322_cov_7.896460_10	296	1.2e-45	1	216	28	254	0.455508
MAG025	GT83.hmm	540	NODE_71_length_84322_cov_7.896460_12	577	2.5e-70	5	442	7	471	0.809259
MAG025	GT2_Glycos_transf_2.hmm	170	NODE_71_length_84322_cov_7.896460_2	338	3.9e-26	2	128	6	129	0.741176
MAG025	GH53.hmm	342	NODE_71_length_84322_cov_7.896460_65	614	8.4e-66	2	340	154	559	0.988304
MAG025	GH23.hmm	135	NODE_765_length_30388_cov_6.579336_18	456	3.8e-24	2	123	161	298	0.896296
MAG025	GT9.hmm	225	NODE_86_length_79150_cov_8.542411_7	343	3.5e-35	2	218	71	315	0.96
MAG025	GH43_10.hmm	271	NODE_8_length_188855_cov_8.758671_14	781	3.4e-94	2	271	29	294	0.99262
MAG025	CBM6.hmm	138	NODE_8_length_188855_cov_8.758671_14	781	9.5e-28	1	138	538	679	0.992754
MAG025	GH77.hmm	494	NODE_8_length_188855_cov_8.758671_63	885	6.9e-150	1	491	240	881	0.991903
MAG025	GH23.hmm	135	NODE_8_length_188855_cov_8.758671_97	457	2.3e-27	10	124	293	450	0.844444
MAG025	GH13_8.hmm	293	NODE_99_length_74639_cov_6.715220_35	670	4.6e-143	1	293	218	510	0.996587
MAG025	GH23.hmm	135	NODE_99_length_74639_cov_6.715220_37	339	5.4e-20	2	118	95	224	0.859259
MAG025	GT2_Glycos_transf_2.hmm	170	NODE_99_length_74639_cov_6.715220_55	264	2.2e-31	1	132	4	136	0.770588
MAG026	GT28.hmm	157	NODE_111_length_100066_cov_9.512834_28	377	1.8e-42	3	157	195	361	0.980892
MAG026	GH20.hmm	337	NODE_111_length_100066_cov_9.512834_8	539	1.2e-35	16	331	7	313	0.934718
MAG026	GH33.hmm	342	NODE_111_length_100066_cov_9.512834_88	1543	5.3e-34	25	311	560	833	0.836257
MAG026	CE14.hmm	124	NODE_1280_length_31134_cov_12.542295_24	233	9.3e-21	1	123	4	113	0.983871
MAG026	GH165.hmm	635	NODE_1310_length_30793_cov_9.098965_8	493	2.4e-46	147	615	2	486	0.737008
MAG026	GT2_Glycos_transf_2.hmm	170	NODE_1372_length_30138_cov_11.019247_5	230	7.9e-23	1	158	7	157	0.923529
MAG026	SLH.hmm	42	NODE_1510_length_28549_cov_11.932933_23	472	4.7e-17	2	41	91	130	0.928571
MAG026	GT35.hmm	674	NODE_152_length_86599_cov_11.608176_12	806	1.5e-259	2	673	93	805	0.995549
MAG026	GH13_9.hmm	301	NODE_152_length_86599_cov_11.608176_13	631	8.5e-135	1	301	174	470	0.996678
MAG026	GH33.hmm	342	NODE_152_length_86599_cov_11.608176_30	371	6.5e-18	15	327	18	353	0.912281
MAG026	GH13_39.hmm	316	NODE_152_length_86599_cov_11.608176_8	630	4e-127	1	315	190	519	0.993671
MAG026	GT5.hmm	472	NODE_152_length_86599_cov_11.608176_9	490	1.1e-176	2	471	8	480	0.993644
MAG026	CE4.hmm	130	NODE_155_length_85767_cov_11.127683_28	570	1.3e-29	6	115	27	138	0.838462
MAG026	CE9.hmm	373	NODE_155_length_85767_cov_11.127683_44	390	2.2e-77	2	373	5	384	0.994638
MAG026	SLH.hmm	42	NODE_166_length_83592_cov_10.323557_25	1004	1e-15	1	41	879	918	0.952381
MAG026	GH2.hmm	752	NODE_166_length_83592_cov_10.323557_57	574	8e-104	25	406	24	465	0.506649
MAG026	GH33.hmm	342	NODE_166_length_83592_cov_10.323557_68	1767	5.6e-39	27	309	1103	1378	0.824561
MAG026	GH33.hmm	342	NODE_20345_length_4890_cov_10.131954_1	372	2.1e-27	25	325	27	350	0.877193
MAG026	GH33.hmm	342	NODE_20345_length_4890_cov_10.131954_2	374	5e-28	43	322	55	349	0.815789
MAG026	GH33.hmm	342	NODE_20345_length_4890_cov_10.131954_3	363	6.4e-32	26	328	28	343	0.883041
MAG026	GH33.hmm	342	NODE_20345_length_4890_cov_10.131954_4	374	1.6e-25	20	325	15	355	0.891813
MAG026	CE4.hmm	130	NODE_204_length_76964_cov_9.938018_61	275	2.6e-27	4	126	84	235	0.938462
MAG026	GH2.hmm	752	NODE_2095_length_23297_cov_10.958566_3	923	1.6e-145	16	492	29	624	0.632979
MAG026	GT4.hmm	160	NODE_2306_length_22032_cov_13.589252_9	382	4e-20	8	157	200	346	0.93125
MAG026	CE9.hmm	373	NODE_2430_length_21185_cov_10.755230_16	395	2.5e-109	1	373	6	389	0.997319
MAG026	CE9.hmm	373	NODE_311_length_63726_cov_10.690456_14	387	1.8e-73	7	373	10	382	0.981233
MAG026	GH165.hmm	635	NODE_311_length_63726_cov_10.690456_49	2198	1.9e-137	51	620	1375	1928	0.896063
MAG026	CE9.hmm	373	NODE_3549_length_16679_cov_12.397859_13	370	1.7e-119	2	373	4	365	0.994638
MAG026	CE1.hmm	227	NODE_371_length_59312_cov_10.560170_21	268	4e-46	3	223	12	256	0.969163
MAG026	GT2_Glycos_transf_2.hmm	170	NODE_3854_length_15775_cov_11.723346_10	327	6e-37	1	162	5	160	0.947059
MAG026	GT2_Glycos_transf_2.hmm	170	NODE_3854_length_15775_cov_11.723346_11	349	1.2e-33	1	120	5	122	0.7
MAG026	GT4.hmm	160	NODE_3854_length_15775_cov_11.723346_14	360	2.1e-19	12	117	201	304	0.65625
MAG026	GT26.hmm	171	NODE_3874_length_15705_cov_9.181086_5	247	3.9e-67	2	171	55	222	0.988304
MAG026	GT84.hmm	215	NODE_44_length_143366_cov_11.526533_93	2422	2.3e-76	2	214	1015	1224	0.986047
MAG026	GH94.hmm	1036	NODE_44_length_143366_cov_11.526533_93	2422	3.5e-191	140	985	1569	2394	0.815637
MAG026	CE4.hmm	130	NODE_45_length_143164_cov_9.112753_11	261	2.5e-34	3	125	55	179	0.938462
MAG026	GH25.hmm	177	NODE_45_length_143164_cov_9.112753_132	291	7.2e-45	1	177	94	276	0.99435
MAG026	GH33.hmm	342	NODE_45_length_143164_cov_9.112753_18	362	3.8e-32	48	332	46	343	0.830409
MAG026	CE9.hmm	373	NODE_45_length_143164_cov_9.112753_22	372	3.6e-75	1	373	4	365	0.997319
MAG026	CE9.hmm	373	NODE_45_length_143164_cov_9.112753_85	388	4.1e-76	2	373	5	383	0.994638
MAG026	CE9.hmm	373	NODE_45_length_143164_cov_9.112753_86	388	2e-74	2	373	5	383	0.994638
MAG026	CE9.hmm	373	NODE_623_length_45251_cov_9.264006_12	366	6.1e-68	1	373	3	358	0.997319
MAG026	AA7.hmm	458	NODE_623_length_45251_cov_9.264006_13	466	1.3e-22	12	195	43	235	0.399563
MAG026	GH109.hmm	126	NODE_623_length_45251_cov_9.264006_29	334	4.3e-19	1	123	2	115	0.968254
MAG026	GH33.hmm	342	NODE_625_length_45168_cov_10.310265_50	363	9.5e-29	26	322	26	336	0.865497
MAG026	GH165.hmm	635	NODE_723_length_42485_cov_11.178341_20	495	3.8e-25	149	372	7	251	0.351181
MAG026	AA4.hmm	522	NODE_764_length_41280_cov_12.242232_36	469	6.5e-28	9	248	3	226	0.457854
MAG026	GH109.hmm	126	NODE_769_length_41152_cov_9.491690_24	343	1.6e-19	3	122	5	115	0.944444
MAG026	GT51.hmm	177	NODE_897_length_37743_cov_12.070818_19	784	2e-65	9	176	99	266	0.943503
MAG026	GH33.hmm	342	NODE_919_length_37252_cov_10.991236_18	1516	2e-61	11	326	523	852	0.921053
MAG026	GH77.hmm	494	NODE_939_length_36802_cov_12.734182_5	493	4.6e-165	1	490	9	485	0.989879
MAG026	GT4.hmm	160	NODE_977_length_36142_cov_11.697453_14	396	7.9e-34	9	153	202	346	0.9
MAG026	GT2_Glyco_tranf_2_3.hmm	230	NODE_977_length_36142_cov_11.697453_32	418	1.1e-26	2	228	47	273	0.982609
MAG026	GT2_Glyco_tranf_2_3.hmm	230	NODE_977_length_36142_cov_11.697453_8	434	2e-31	2	228	49	275	0.982609
MAG027	GT2_Glycos_transf_2.hmm	170	NODE_1110_length_28261_cov_17.627420_21	395	3.1e-22	1	127	69	198	0.741176
MAG027	CE10.hmm	341	NODE_112_length_83716_cov_19.478813_18	319	1.3e-35	94	316	84	297	0.651026
MAG027	GT4.hmm	160	NODE_112_length_83716_cov_19.478813_21	355	8.2e-30	6	153	179	322	0.91875
MAG027	GT4.hmm	160	NODE_112_length_83716_cov_19.478813_22	357	6.9e-17	7	146	178	347	0.86875
MAG027	GT2_Glycos_transf_2.hmm	170	NODE_112_length_83716_cov_19.478813_25	251	2.9e-26	1	164	7	161	0.958824
MAG027	GT4.hmm	160	NODE_112_length_83716_cov_19.478813_62	421	1.3e-21	19	149	256	384	0.8125
MAG027	GT5.hmm	472	NODE_112_length_83716_cov_19.478813_70	272	8.8e-45	1	211	5	225	0.444915
MAG027	GT30.hmm	177	NODE_112_length_83716_cov_19.478813_80	413	2.1e-42	10	176	44	206	0.937853
MAG027	CE4.hmm	130	NODE_124_length_80592_cov_17.186076_21	320	9.4e-27	7	111	25	130	0.8
MAG027	GH31.hmm	427	NODE_1271_length_26351_cov_18.474597_19	798	3.2e-132	1	427	200	695	0.997658
MAG027	GH10.hmm	303	NODE_1271_length_26351_cov_18.474597_4	394	6.6e-105	3	302	49	387	0.986799
MAG027	GH43_1.hmm	310	NODE_1271_length_26351_cov_18.474597_8	348	5e-144	3	310	8	339	0.990323
MAG027	GH43_12.hmm	281	NODE_1271_length_26351_cov_18.474597_9	578	1.6e-86	2	281	60	352	0.992883
MAG027	GT3.hmm	637	NODE_164_length_70251_cov_17.927446_14	1418	1.7e-116	1	353	13	354	0.55259
MAG027	GT35.hmm	674	NODE_164_length_70251_cov_17.927446_14	1418	4.5e-123	208	553	833	1196	0.511869
MAG027	GH3.hmm	216	NODE_1918_length_20589_cov_18.812701_17	862	3.3e-65	3	215	59	303	0.981481
MAG027	GT2_Glycos_transf_2.hmm	170	NODE_196_length_63907_cov_18.468333_23	453	6.3e-18	1	125	207	335	0.729412
MAG027	GH97.hmm	631	NODE_196_length_63907_cov_18.468333_30	655	1.3e-139	4	618	12	639	0.973059
MAG027	GH78.hmm	504	NODE_196_length_63907_cov_18.468333_9	733	2.9e-80	4	503	184	707	0.990079
MAG027	CE1.hmm	227	NODE_1_length_387440_cov_15.869951_11	271	5.6e-28	3	143	47	207	0.61674
MAG027	GH51.hmm	630	NODE_1_length_387440_cov_15.869951_17	659	6.3e-108	110	529	193	641	0.665079
MAG027	GH2.hmm	752	NODE_1_length_387440_cov_15.869951_210	873	4e-105	24	483	18	624	0.610372
MAG027	GH9.hmm	418	NODE_1_length_387440_cov_15.869951_216	573	5.6e-91	2	416	119	565	0.990431
MAG027	CE10.hmm	341	NODE_1_length_387440_cov_15.869951_248	481	1.8e-30	74	314	30	248	0.703812
MAG027	GH8.hmm	320	NODE_1_length_387440_cov_15.869951_254	450	1.6e-77	17	319	76	436	0.94375
MAG027	GH18.hmm	296	NODE_1_length_387440_cov_15.869951_274	405	9.1e-72	23	282	56	372	0.875
MAG027	GH13_20.hmm	300	NODE_1_length_387440_cov_15.869951_309	584	3.9e-98	1	300	85	449	0.996667
MAG027	GH3.hmm	216	NODE_1_length_387440_cov_15.869951_36	599	1.6e-53	5	215	120	346	0.972222
MAG027	GH3.hmm	216	NODE_1_length_387440_cov_15.869951_41	780	3.8e-68	3	216	80	297	0.986111
MAG027	CE15.hmm	269	NODE_1_length_387440_cov_15.869951_64	409	3.2e-67	2	267	53	380	0.98513
MAG027	GT10.hmm	347	NODE_207_length_61828_cov_18.365273_19	342	3.2e-26	105	336	68	302	0.665706
MAG027	GH43_10.hmm	271	NODE_21_length_161617_cov_18.018593_101	542	4.5e-98	2	271	34	300	0.99262
MAG027	GH95.hmm	722	NODE_21_length_161617_cov_18.018593_103	833	1.3e-273	5	713	41	769	0.980609
MAG027	GH9.hmm	418	NODE_21_length_161617_cov_18.018593_107	863	9.2e-32	12	358	425	797	0.827751
MAG027	GT27.hmm	295	NODE_21_length_161617_cov_18.018593_16	340	2.4e-24	2	246	5	246	0.827119
MAG027	GT2_Glycos_transf_2.hmm	170	NODE_21_length_161617_cov_18.018593_17	242	9.5e-28	2	166	6	170	0.964706
MAG027	GH3.hmm	216	NODE_256_length_56241_cov_18.573097_4	811	4.5e-59	8	214	126	346	0.953704
MAG027	CBM62.hmm	131	NODE_2909_length_15945_cov_17.013153_4	646	6.1e-16	50	130	433	513	0.610687
MAG027	GH2.hmm	752	NODE_3301_length_14601_cov_17.435377_8	1045	3.3e-201	17	751	54	920	0.976064
MAG027	CE1.hmm	227	NODE_344_length_48681_cov_16.070292_17	276	4.7e-46	9	218	38	258	0.920705
MAG027	CE1.hmm	227	NODE_36_length_128304_cov_16.783881_24	748	1e-40	3	223	143	363	0.969163
MAG027	CE1.hmm	227	NODE_36_length_128304_cov_16.783881_24	748	2.8e-52	1	218	514	740	0.955947
MAG027	CE10.hmm	341	NODE_36_length_128304_cov_16.783881_25	372	3.8e-40	66	319	44	308	0.741935
MAG027	GH10.hmm	303	NODE_36_length_128304_cov_16.783881_81	726	2.3e-111	2	300	36	365	0.983498
MAG027	CE1.hmm	227	NODE_36_length_128304_cov_16.783881_81	726	1.4e-43	1	222	509	722	0.973568
MAG027	GH43_7.hmm	274	NODE_36_length_128304_cov_16.783881_83	499	7.5e-142	1	273	44	313	0.992701
MAG027	GH3.hmm	216	NODE_36_length_128304_cov_16.783881_94	873	2.1e-66	3	215	65	315	0.981481
MAG027	CE10.hmm	341	NODE_36_length_128304_cov_16.783881_96	442	7.3e-40	75	234	47	241	0.466276
MAG027	CE1.hmm	227	NODE_399_length_45890_cov_17.487466_16	173	3.8e-17	77	221	11	169	0.634361
MAG027	GT51.hmm	177	NODE_3_length_302344_cov_17.264469_133	757	8.5e-48	15	176	27	187	0.909605
MAG027	GH3.hmm	216	NODE_3_length_302344_cov_17.264469_155	343	2.4e-70	4	215	47	287	0.976852
MAG027	GH13_8.hmm	293	NODE_3_length_302344_cov_17.264469_187	693	1e-139	1	293	246	536	0.996587
MAG027	GH43_4.hmm	310	NODE_3_length_302344_cov_17.264469_42	540	3.3e-93	1	310	107	420	0.996774
MAG027	GH43_4.hmm	310	NODE_3_length_302344_cov_17.264469_46	581	3.6e-76	1	305	72	445	0.980645
MAG027	GH10.hmm	303	NODE_3_length_302344_cov_17.264469_88	742	3.7e-46	98	302	478	736	0.673267
MAG027	GH10.hmm	303	NODE_3_length_302344_cov_17.264469_91	613	5.3e-41	96	298	336	603	0.666667
MAG027	GH5_21.hmm	259	NODE_3_length_302344_cov_17.264469_92	436	1.4e-98	2	258	67	353	0.988417
MAG027	CE11.hmm	271	NODE_41_length_121964_cov_18.653717_14	466	1.1e-73	1	220	5	226	0.808118
MAG027	GT4.hmm	160	NODE_41_length_121964_cov_18.653717_25	486	1.2e-34	3	155	298	447	0.95
MAG027	GH57.hmm	383	NODE_41_length_121964_cov_18.653717_26	430	7.3e-25	24	320	42	330	0.772846
MAG027	GT2_Glycos_transf_2.hmm	170	NODE_41_length_121964_cov_18.653717_36	255	5.9e-19	2	169	9	171	0.982353
MAG027	GH23.hmm	135	NODE_41_length_121964_cov_18.653717_43	320	2e-21	2	119	103	232	0.866667
MAG027	GT51.hmm	177	NODE_41_length_121964_cov_18.653717_44	243	5.8e-52	10	176	69	234	0.937853
MAG027	GT22.hmm	389	NODE_41_length_121964_cov_18.653717_60	530	1.9e-20	2	362	21	398	0.92545
MAG027	CE1.hmm	227	NODE_41_length_121964_cov_18.653717_78	381	1.8e-18	21	174	92	231	0.674009
MAG027	GT2_Glycos_transf_2.hmm	170	NODE_41_length_121964_cov_18.653717_85	257	7.3e-23	1	142	14	152	0.829412
MAG027	CE10.hmm	341	NODE_44_length_118405_cov_16.820169_25	303	1.8e-31	57	319	34	288	0.768328
MAG027	GH31.hmm	427	NODE_44_length_118405_cov_16.820169_32	1005	3.1e-136	1	427	389	898	0.997658
MAG027	GH13.hmm	299	NODE_44_length_118405_cov_16.820169_41	424	6.5e-51	8	291	21	303	0.946488
MAG027	GH77.hmm	494	NODE_44_length_118405_cov_16.820169_42	903	5.4e-150	1	491	241	895	0.991903
MAG027	GH35.hmm	307	NODE_47_length_115766_cov_19.298537_100	560	9.5e-25	1	180	44	233	0.583062
MAG027	GH115.hmm	697	NODE_47_length_115766_cov_19.298537_102	849	1.9e-237	18	697	45	827	0.974175
MAG027	GH24.hmm	137	NODE_47_length_115766_cov_19.298537_14	210	6.4e-23	3	122	66	182	0.868613
MAG027	GH51.hmm	630	NODE_47_length_115766_cov_19.298537_51	512	8.3e-122	78	542	14	511	0.736508
MAG027	GT51.hmm	177	NODE_47_length_115766_cov_19.298537_85	770	7.4e-60	1	176	67	255	0.988701
MAG027	GH67.hmm	669	NODE_47_length_115766_cov_19.298537_99	676	9.5e-256	77	664	75	648	0.877429
MAG027	GT2_Glycos_transf_2.hmm	170	NODE_54_length_110035_cov_17.247572_11	307	1.5e-29	1	132	4	136	0.770588
MAG027	GH51.hmm	630	NODE_54_length_110035_cov_17.247572_66	661	3.4e-93	102	429	205	546	0.519048
MAG027	GH97.hmm	631	NODE_54_length_110035_cov_17.247572_9	646	1.4e-164	5	628	13	643	0.987322
MAG027	GT51.hmm	177	NODE_5_length_261029_cov_18.799547_139	816	1.8e-60	2	176	63	245	0.983051
MAG027	GT2_Glycos_transf_2.hmm	170	NODE_5_length_261029_cov_18.799547_189	318	6.8e-36	1	169	7	174	0.988235
MAG027	GT2_Glycos_transf_2.hmm	170	NODE_5_length_261029_cov_18.799547_190	335	1.6e-21	3	127	7	130	0.729412
MAG027	GT4.hmm	160	NODE_5_length_261029_cov_18.799547_192	409	9.2e-25	4	153	233	375	0.93125
MAG027	GT4.hmm	160	NODE_5_length_261029_cov_18.799547_227	427	8.6e-19	2	157	237	393	0.96875
MAG027	GT2_Glycos_transf_2.hmm	170	NODE_5_length_261029_cov_18.799547_230	265	2.8e-31	1	132	4	133	0.770588
MAG027	GT32.hmm	90	NODE_5_length_261029_cov_18.799547_233	263	1.6e-23	3	89	20	97	0.955556
MAG027	GT2_Glycos_transf_2.hmm	170	NODE_5_length_261029_cov_18.799547_234	334	3.8e-30	1	121	7	130	0.705882
MAG027	GT2_Glycos_transf_2.hmm	170	NODE_5_length_261029_cov_18.799547_237	177	7.4e-28	1	116	8	122	0.676471
MAG027	GT2_Glycos_transf_2.hmm	170	NODE_5_length_261029_cov_18.799547_239	330	7.1e-26	1	165	4	166	0.964706
MAG027	GT14.hmm	250	NODE_5_length_261029_cov_18.799547_242	283	5.2e-34	4	244	6	246	0.96
MAG027	GT2_Glycos_transf_2.hmm	170	NODE_5_length_261029_cov_18.799547_243	247	3.9e-21	1	133	6	139	0.776471
MAG027	GT2_Glycos_transf_2.hmm	170	NODE_5_length_261029_cov_18.799547_244	348	8.4e-32	1	115	5	123	0.670588
MAG027	GT10.hmm	347	NODE_5_length_261029_cov_18.799547_251	329	5.3e-45	145	321	95	265	0.507205
MAG027	GT2_Glycos_transf_2.hmm	170	NODE_5_length_261029_cov_18.799547_43	299	3e-23	1	109	5	110	0.635294
MAG027	CE10.hmm	341	NODE_67_length_103494_cov_18.411305_18	284	3.1e-23	81	328	36	269	0.72434
MAG027	GT2_Glycos_transf_2.hmm	170	NODE_67_length_103494_cov_18.411305_38	359	2.1e-26	2	161	40	196	0.935294
MAG027	GT28.hmm	157	NODE_67_length_103494_cov_18.411305_80	367	4.1e-46	1	155	190	349	0.980892
MAG027	GT2_Glycos_transf_2.hmm	170	NODE_71_length_102188_cov_18.254355_114	248	6.5e-24	1	132	5	131	0.770588
MAG027	CE4.hmm	130	NODE_71_length_102188_cov_18.254355_18	223	1.3e-23	5	116	25	132	0.853846
MAG027	CE2.hmm	209	NODE_71_length_102188_cov_18.254355_20	362	5.4e-60	1	209	145	352	0.995215
MAG027	GH43_35.hmm	294	NODE_82_length_98466_cov_18.290730_2	554	5.9e-108	1	294	44	356	0.996599
MAG027	GT2_Glycos_transf_2.hmm	170	NODE_82_length_98466_cov_18.290730_5	342	1.1e-28	1	168	7	171	0.982353
MAG027	GT9.hmm	225	NODE_82_length_98466_cov_18.290730_54	317	7.1e-32	3	219	61	295	0.96
MAG027	CE10.hmm	341	NODE_82_length_98466_cov_18.290730_75	524	3.1e-35	75	208	97	247	0.390029
MAG027	GH94.hmm	1036	NODE_82_length_98466_cov_18.290730_83	830	5.3e-292	263	1036	2	826	0.746139
MAG027	CE1.hmm	227	NODE_8_length_216533_cov_17.493630_137	389	3.7e-55	1	221	152	384	0.969163
MAG027	GT2_Glycos_transf_2.hmm	170	NODE_8_length_216533_cov_17.493630_36	314	1.8e-36	1	167	4	165	0.976471
MAG027	GH24.hmm	137	NODE_8_length_216533_cov_17.493630_59	211	2.3e-22	3	122	57	171	0.868613
MAG027	GT2_Glycos_transf_2.hmm	170	NODE_8_length_216533_cov_17.493630_80	337	2.2e-29	1	167	3	171	0.976471
MAG027	GT19.hmm	354	NODE_8_length_216533_cov_17.493630_89	374	4.2e-116	2	352	4	354	0.988701
MAG027	CE7.hmm	313	NODE_8_length_216533_cov_17.493630_92	558	1.3e-45	16	292	259	533	0.881789
MAG027	CE1.hmm	227	NODE_95_length_91619_cov_16.219114_28	393	2.8e-53	1	221	147	388	0.969163
MAG027	GH43_29.hmm	278	NODE_990_length_30087_cov_17.530900_13	904	2.9e-109	1	277	21	309	0.992806
MAG027	CBM6.hmm	138	NODE_990_length_30087_cov_17.530900_13	904	1.3e-32	18	136	333	455	0.855072
MAG027	GH43_29.hmm	278	NODE_990_length_30087_cov_17.530900_13	904	2.5e-102	2	278	464	744	0.992806
MAG027	CBM6.hmm	138	NODE_990_length_30087_cov_17.530900_13	904	5.3e-24	31	138	781	903	0.775362
MAG027	GH43_35.hmm	294	NODE_990_length_30087_cov_17.530900_14	680	3.4e-111	1	294	20	358	0.996599
MAG027	GH43_2.hmm	273	NODE_990_length_30087_cov_17.530900_2	457	1.6e-96	1	273	31	315	0.996337
MAG027	GH97.hmm	631	NODE_990_length_30087_cov_17.530900_3	622	1.9e-156	14	628	28	618	0.973059
MAG027	CE6.hmm	99	NODE_990_length_30087_cov_17.530900_4	668	1.2e-31	2	99	105	215	0.979798
MAG027	CE1.hmm	227	NODE_990_length_30087_cov_17.530900_4	668	5.3e-50	1	220	438	662	0.964758
MAG027	GH31.hmm	427	NODE_990_length_30087_cov_17.530900_6	794	1.3e-133	2	427	271	701	0.995316
MAG027	GH5_38.hmm	312	NODE_990_length_30087_cov_17.530900_7	370	4.5e-153	1	312	33	346	0.996795
MAG028	GT28.hmm	157	NODE_1072_length_35138_cov_6.972180_16	369	1.4e-44	2	155	190	352	0.974522
MAG028	CE10.hmm	341	NODE_22410_length_4459_cov_6.819709_3	547	2.5e-32	74	238	103	280	0.480938
MAG028	GT28.hmm	157	NODE_3001_length_18547_cov_6.398497_2	355	2.6e-25	2	152	187	329	0.955414
MAG028	CE4.hmm	130	NODE_3001_length_18547_cov_6.398497_3	190	2.9e-31	7	126	2	122	0.915385
MAG028	GH25.hmm	177	NODE_31_length_157595_cov_6.593456_130	673	2.6e-45	1	177	50	239	0.99435
MAG028	GH25.hmm	177	NODE_31_length_157595_cov_6.593456_131	420	8.1e-47	1	177	51	239	0.99435
MAG028	GH32.hmm	293	NODE_3627_length_16381_cov_7.466311_11	488	1.2e-98	1	289	34	331	0.982935
MAG028	GH18.hmm	296	NODE_394_length_56138_cov_7.638375_52	327	6.7e-42	3	285	41	314	0.952703
MAG028	CE4.hmm	130	NODE_527_length_49254_cov_7.441920_17	353	1.3e-23	6	111	154	259	0.807692
MAG028	GT51.hmm	177	NODE_610_length_46079_cov_6.558948_8	949	9.1e-57	6	159	86	242	0.864407
MAG029	SLH.hmm	42	NODE_1132_length_33372_cov_20.887415_14	1300	4.2e-16	1	42	1198	1239	0.97619
MAG029	GT28.hmm	157	NODE_1232_length_31945_cov_20.667733_13	371	4.1e-42	3	157	195	356	0.980892
MAG029	GT1.hmm	382	NODE_13300_length_6640_cov_21.331511_7	392	2.8e-47	4	379	5	387	0.981675
MAG029	CE4.hmm	130	NODE_156_length_85428_cov_21.343024_2	239	8.3e-29	9	118	37	148	0.838462
MAG029	CE4.hmm	130	NODE_180_length_80815_cov_19.416221_57	437	1.7e-33	4	117	32	151	0.869231
MAG029	GT4.hmm	160	NODE_215_length_75691_cov_18.993865_53	740	1.5e-32	14	159	197	340	0.90625
MAG029	GT2_Glyco_tranf_2_3.hmm	230	NODE_2340_length_21764_cov_21.807776_7	418	2.9e-28	2	228	43	269	0.982609
MAG029	GT51.hmm	177	NODE_23_length_170040_cov_19.477766_16	765	7.2e-61	4	176	86	272	0.971751
MAG029	GH25.hmm	177	NODE_23_length_170040_cov_19.477766_30	452	2e-48	1	177	254	437	0.99435
MAG029	GT2_Glycos_transf_2.hmm	170	NODE_2476_length_20952_cov_21.350864_6	342	8e-35	1	132	5	134	0.770588
MAG029	CE4.hmm	130	NODE_26077_length_4119_cov_24.138533_1	212	1.5e-33	7	125	5	125	0.907692
MAG029	GH18.hmm	296	NODE_266_length_68191_cov_18.215980_32	429	1.7e-33	60	277	167	405	0.733108
MAG029	GT26.hmm	171	NODE_342_length_61431_cov_20.240501_38	248	2.8e-64	2	171	60	227	0.988304
MAG029	GT2_Glycos_transf_2.hmm	170	NODE_4_length_241263_cov_18.230395_11	368	4.6e-26	1	95	8	98	0.552941
MAG029	GT2_Glycos_transf_2.hmm	170	NODE_4_length_241263_cov_18.230395_13	316	7.1e-36	1	127	6	130	0.741176
MAG029	GT28.hmm	157	NODE_4_length_241263_cov_18.230395_136	356	4e-28	2	150	191	332	0.942675
MAG029	CE4.hmm	130	NODE_4_length_241263_cov_18.230395_137	229	4.2e-29	6	117	36	148	0.853846
MAG029	GT2_Glycos_transf_2.hmm	170	NODE_4_length_241263_cov_18.230395_14	301	3.9e-17	2	100	4	106	0.576471
MAG029	GT2_Glycos_transf_2.hmm	170	NODE_4_length_241263_cov_18.230395_15	323	1.9e-34	3	122	5	123	0.7
MAG029	GT4.hmm	160	NODE_4_length_241263_cov_18.230395_16	372	1.4e-25	5	155	193	341	0.9375
MAG029	GT2_Glycos_transf_2.hmm	170	NODE_4_length_241263_cov_18.230395_18	276	1e-32	1	169	9	168	0.988235
MAG029	GT4.hmm	160	NODE_4_length_241263_cov_18.230395_22	374	5.3e-35	9	160	192	343	0.94375
MAG029	SLH.hmm	42	NODE_4_length_241263_cov_18.230395_5	389	1.2e-16	2	42	29	68	0.952381
MAG029	GH105.hmm	332	NODE_4_length_241263_cov_18.230395_9	328	6.9e-26	47	298	48	294	0.756024
MAG029	SLH.hmm	42	NODE_54_length_132447_cov_20.813720_111	544	5.5e-17	1	42	195	236	0.97619
MAG029	GH18.hmm	296	NODE_54_length_132447_cov_20.813720_22	458	1.4e-16	48	182	175	375	0.452703
MAG029	CE10.hmm	341	NODE_5580_length_12432_cov_21.398723_3	317	3.1e-53	94	333	88	311	0.70088
MAG029	CE4.hmm	130	NODE_677_length_43561_cov_21.358571_34	616	9.2e-27	4	125	413	571	0.930769
MAG029	CE10.hmm	341	NODE_684_length_43374_cov_22.644244_15	318	3.9e-62	66	322	47	297	0.750733
MAG029	SLH.hmm	42	NODE_8654_length_9072_cov_18.191971_1	269	7.6e-17	1	42	83	124	0.97619
MAG029	SLH.hmm	42	NODE_8654_length_9072_cov_18.191971_1	269	1.7e-18	1	42	142	183	0.97619
MAG029	GT8.hmm	257	NODE_8699_length_9041_cov_20.327955_9	265	3e-45	31	255	2	249	0.871595
MAG030	GT2_Glycos_transf_2.hmm	170	NODE_10039_length_7832_cov_42.638164_4	797	2e-18	1	120	13	133	0.7
MAG030	GH10.hmm	303	NODE_10488_length_7599_cov_56.543081_6	387	1.2e-89	27	301	71	384	0.90429
MAG030	GT5.hmm	472	NODE_114_length_74555_cov_47.657879_29	497	4.7e-173	1	471	2	481	0.995763
MAG030	GT2_Glycos_transf_2.hmm	170	NODE_114_length_74555_cov_47.657879_34	311	5.3e-31	1	168	3	169	0.982353
MAG030	GT2_Glycos_transf_2.hmm	170	NODE_114_length_74555_cov_47.657879_36	334	7.2e-24	1	129	6	130	0.752941
MAG030	GH18.hmm	296	NODE_114_length_74555_cov_47.657879_9	350	3.8e-62	8	283	8	340	0.929054
MAG030	GT5.hmm	472	NODE_11724_length_7069_cov_46.952524_6	524	6.6e-87	1	465	2	508	0.983051
MAG030	GH13.hmm	299	NODE_11952_length_6986_cov_56.663252_1	1184	6.6e-21	21	292	331	693	0.906355
MAG030	GH115.hmm	697	NODE_12764_length_6691_cov_58.010850_6	961	2.4e-186	10	597	7	662	0.842181
MAG030	GH77.hmm	494	NODE_13019_length_6603_cov_58.080024_1	692	1.2e-129	1	488	13	688	0.98583
MAG030	GT4.hmm	160	NODE_13102_length_6575_cov_54.091411_2	380	8e-28	8	158	198	352	0.9375
MAG030	GH5_37.hmm	313	NODE_1314_length_25409_cov_53.612053_17	354	2.9e-124	1	313	10	335	0.996805
MAG030	GT26.hmm	171	NODE_1314_length_25409_cov_53.612053_3	247	5.3e-24	2	168	58	224	0.97076
MAG030	GH9.hmm	418	NODE_1336_length_25156_cov_56.617226_3	544	6.4e-91	2	417	110	539	0.992823
MAG030	GH3.hmm	216	NODE_14686_length_6060_cov_55.149042_3	765	1.2e-65	4	210	32	266	0.953704
MAG030	GH31.hmm	427	NODE_1470_length_24054_cov_53.476770_12	663	9e-143	1	423	206	662	0.98829
MAG030	GT2_Glycos_transf_2.hmm	170	NODE_1639_length_22774_cov_56.635503_5	360	2.3e-17	1	121	10	146	0.705882
MAG030	GH36.hmm	688	NODE_16430_length_5626_cov_55.381799_1	731	2.2e-258	2	675	11	697	0.978198
MAG030	GT4.hmm	160	NODE_1646_length_22736_cov_62.967859_1	362	2.2e-25	7	146	198	331	0.86875
MAG030	GT4.hmm	160	NODE_1646_length_22736_cov_62.967859_5	375	3.8e-27	7	149	197	330	0.8875
MAG030	GT35.hmm	674	NODE_179_length_61295_cov_56.527188_29	817	1.8e-279	2	673	93	809	0.995549
MAG030	GH13_11.hmm	351	NODE_179_length_61295_cov_56.527188_30	712	1.8e-158	2	351	189	550	0.994302
MAG030	GH5_4.hmm	276	NODE_179_length_61295_cov_56.527188_38	545	8e-78	2	273	76	381	0.981884
MAG030	GT4.hmm	160	NODE_179_length_61295_cov_56.527188_5	405	1.5e-30	5	154	206	353	0.93125
MAG030	GH31.hmm	427	NODE_2043_length_20407_cov_55.601906_16	723	1.3e-125	1	425	251	720	0.992974
MAG030	GH2.hmm	752	NODE_210_length_56702_cov_56.870161_23	1194	6.6e-104	31	471	4	583	0.585106
MAG030	CE1.hmm	227	NODE_210_length_56702_cov_56.870161_3	481	7.9e-20	7	175	184	392	0.740088
MAG030	GH73.hmm	128	NODE_227_length_54699_cov_56.608996_9	203	2.4e-20	2	124	71	195	0.953125
MAG030	GH142.hmm	479	NODE_2529_length_18167_cov_58.219689_2	476	3.2e-16	126	451	122	432	0.678497
MAG030	GH57.hmm	383	NODE_2620_length_17815_cov_46.458164_1	666	4e-45	20	382	20	366	0.94517
MAG030	GH10.hmm	303	NODE_2747_length_17408_cov_57.227108_6	560	3e-74	3	303	192	554	0.990099
MAG030	GT2_Glycos_transf_2.hmm	170	NODE_3007_length_16496_cov_59.057296_6	258	2e-21	3	131	6	132	0.752941
MAG030	GH57.hmm	383	NODE_3012_length_16476_cov_52.032337_6	531	2.5e-35	18	194	29	247	0.45953
MAG030	GT28.hmm	157	NODE_307_length_49467_cov_43.877702_25	395	9e-35	2	152	212	368	0.955414
MAG030	GH43_16.hmm	311	NODE_3162_length_16035_cov_55.481602_7	481	3.7e-127	1	310	32	349	0.993569
MAG030	GH43_35.hmm	294	NODE_3162_length_16035_cov_55.481602_8	483	4.2e-112	1	293	6	325	0.993197
MAG030	GH39.hmm	431	NODE_322_length_48347_cov_52.174232_26	519	1.6e-149	5	431	13	463	0.988399
MAG030	GH130.hmm	296	NODE_322_length_48347_cov_52.174232_29	340	3.2e-88	2	296	27	324	0.993243
MAG030	CE2.hmm	209	NODE_322_length_48347_cov_52.174232_30	363	4.5e-46	1	209	136	359	0.995215
MAG030	GH3.hmm	216	NODE_3245_length_15820_cov_58.166318_3	777	3.4e-63	8	216	31	249	0.962963
MAG030	GH10.hmm	303	NODE_3245_length_15820_cov_58.166318_4	421	8.8e-49	45	301	96	368	0.844884
MAG030	CE10.hmm	341	NODE_32508_length_3542_cov_58.336392_3	310	3.3e-41	72	333	47	308	0.765396
MAG030	GH43_12.hmm	281	NODE_3274_length_15761_cov_56.548453_4	537	7e-117	2	281	7	294	0.992883
MAG030	GT2_Glycos_transf_2.hmm	170	NODE_33846_length_3443_cov_50.620425_1	83	5.4e-22	1	74	9	81	0.429412
MAG030	GT6.hmm	280	NODE_33846_length_3443_cov_50.620425_2	274	7.6e-60	44	274	2	229	0.821429
MAG030	GT11.hmm	276	NODE_33846_length_3443_cov_50.620425_3	314	2.3e-56	2	276	5	302	0.992754
MAG030	GH3.hmm	216	NODE_3444_length_15272_cov_52.049353_5	401	6.2e-41	9	215	133	350	0.953704
MAG030	GH23.hmm	135	NODE_35163_length_3356_cov_62.921236_3	742	9.1e-20	16	118	591	717	0.755556
MAG030	GH43_35.hmm	294	NODE_35929_length_3307_cov_53.690652_1	483	1.9e-88	1	293	9	303	0.993197
MAG030	GH23.hmm	135	NODE_3833_length_14336_cov_53.714236_1	412	2.1e-23	5	128	131	271	0.911111
MAG030	CE1.hmm	227	NODE_4251_length_13450_cov_58.138261_8	262	9.1e-40	19	218	29	254	0.876652
MAG030	GH1.hmm	429	NODE_4273_length_13410_cov_56.586222_1	441	2e-163	4	428	2	437	0.988345
MAG030	GH5_4.hmm	276	NODE_4273_length_13410_cov_56.586222_2	458	6e-91	2	275	129	420	0.98913
MAG030	CE2.hmm	209	NODE_4387_length_13217_cov_61.646938_8	362	1.3e-54	1	208	142	357	0.990431
MAG030	GH8.hmm	320	NODE_461_length_41118_cov_56.384361_18	366	4.1e-75	15	319	41	357	0.95
MAG030	GH115.hmm	697	NODE_461_length_41118_cov_56.384361_19	986	5.7e-187	13	596	8	634	0.836442
MAG030	GH23.hmm	135	NODE_4842_length_12467_cov_53.771350_9	261	5.2e-16	17	124	128	234	0.792593
MAG030	CE4.hmm	130	NODE_499_length_39891_cov_52.333919_15	208	1.1e-26	7	112	2	113	0.807692
MAG030	GH77.hmm	494	NODE_49_length_104993_cov_51.887029_11	528	4.9e-161	1	476	11	508	0.961538
MAG030	GH2.hmm	752	NODE_49_length_104993_cov_51.887029_82	1016	9.9e-190	22	750	48	894	0.968085
MAG030	GH43_1.hmm	310	NODE_5100_length_12105_cov_56.712614_1	325	1.1e-150	1	310	7	316	0.996774
MAG030	GH43_10.hmm	271	NODE_533_length_38914_cov_52.177668_30	520	1.1e-96	4	271	23	289	0.98524
MAG030	GT4.hmm	160	NODE_576_length_37521_cov_41.647627_15	426	2e-27	11	153	225	382	0.8875
MAG030	GT4.hmm	160	NODE_576_length_37521_cov_41.647627_27	412	1.5e-17	5	153	223	375	0.925
MAG030	GT104.hmm	379	NODE_577_length_37461_cov_53.995188_36	387	1e-57	7	375	3	383	0.970976
MAG030	GH27.hmm	375	NODE_594_length_36818_cov_57.091505_17	442	2.8e-16	143	337	181	363	0.517333
MAG030	GH51.hmm	630	NODE_594_length_36818_cov_57.091505_19	494	1.6e-133	84	542	2	492	0.726984
MAG030	GT8.hmm	257	NODE_612_length_36414_cov_50.816277_14	342	4e-53	27	256	4	247	0.891051
MAG030	GT8.hmm	257	NODE_612_length_36414_cov_50.816277_17	278	1.1e-30	30	235	2	236	0.797665
MAG030	GH3.hmm	216	NODE_7089_length_9826_cov_58.282980_2	561	1e-53	3	215	108	336	0.981481
MAG030	GH18.hmm	296	NODE_7908_length_9168_cov_58.579392_5	359	8.7e-37	84	281	144	347	0.665541
MAG030	GT51.hmm	177	NODE_835_length_31700_cov_52.684942_16	847	4e-59	2	177	58	234	0.988701
MAG030	GH146.hmm	503	NODE_8378_length_8820_cov_55.504507_4	883	2.4e-156	1	503	22	595	0.998012
MAG030	CE1.hmm	227	NODE_877_length_30931_cov_58.324427_12	549	7e-18	19	215	300	544	0.863436
MAG030	GH120.hmm	91	NODE_877_length_30931_cov_58.324427_18	679	1.1e-33	1	91	298	388	0.989011
MAG030	GH13.hmm	299	NODE_877_length_30931_cov_58.324427_2	540	4.4e-69	13	292	31	367	0.93311
MAG030	GH27.hmm	375	NODE_877_length_30931_cov_58.324427_22	602	5e-31	175	345	323	485	0.453333
MAG030	GH95.hmm	722	NODE_87_length_84737_cov_54.056328_39	806	3.6e-208	10	705	2	793	0.962604
MAG030	GH10.hmm	303	NODE_87_length_84737_cov_54.056328_55	441	7.8e-80	7	302	83	437	0.973597
MAG030	CE10.hmm	341	NODE_87_length_84737_cov_54.056328_58	293	1.6e-34	93	313	45	267	0.645161
MAG030	GH94.hmm	1036	NODE_87_length_84737_cov_54.056328_70	809	5.6e-245	263	1033	2	791	0.743243
MAG030	GT2_Glycos_transf_2.hmm	170	NODE_939_length_29918_cov_51.374242_14	348	4.2e-19	5	135	25	161	0.764706
MAG030	GT2_Glycos_transf_2.hmm	170	NODE_939_length_29918_cov_51.374242_16	584	7e-25	1	133	67	211	0.776471
MAG031	GT5.hmm	472	NODE_106_length_96600_cov_19.377171_4	495	3.9e-176	1	471	2	483	0.995763
MAG031	GH57.hmm	383	NODE_106_length_96600_cov_19.377171_62	667	2.1e-41	22	382	23	370	0.939948
MAG031	GH18.hmm	296	NODE_1078_length_34268_cov_20.713793_1	341	8.7e-39	28	282	64	325	0.858108
MAG031	GH105.hmm	332	NODE_1142_length_33383_cov_20.766113_3	386	7.7e-113	8	331	32	375	0.972892
MAG031	GT5.hmm	472	NODE_1204_length_32316_cov_23.564986_9	495	3.4e-177	1	471	2	483	0.995763
MAG031	GH43_10.hmm	271	NODE_1288_length_31124_cov_25.612411_25	526	9.2e-96	1	271	3	271	0.99631
MAG031	GH73.hmm	128	NODE_12_length_191516_cov_21.955787_143	202	3.1e-20	2	125	72	197	0.960938
MAG031	GH13.hmm	299	NODE_12_length_191516_cov_21.955787_76	1125	2.4e-21	18	291	332	697	0.913043
MAG031	GH23.hmm	135	NODE_12_length_191516_cov_21.955787_81	256	1e-16	7	121	113	228	0.844444
MAG031	PL1.hmm	202	NODE_12_length_191516_cov_21.955787_85	1239	2.2e-46	36	200	254	423	0.811881
MAG031	PL9_1.hmm	375	NODE_12_length_191516_cov_21.955787_85	1239	4.4e-116	16	371	831	1216	0.946667
MAG031	PL1.hmm	202	NODE_12_length_191516_cov_21.955787_87	425	2.4e-49	29	200	141	335	0.846535
MAG031	PL10_1.hmm	288	NODE_1509_length_28359_cov_22.232193_2	437	2e-88	1	286	92	418	0.989583
MAG031	CE12.hmm	210	NODE_1530_length_28122_cov_22.711227_11	239	2.4e-62	14	210	4	203	0.933333
MAG031	PL1.hmm	202	NODE_204_length_74679_cov_24.371824_11	668	4.1e-52	19	200	360	585	0.89604
MAG031	PL1_6.hmm	213	NODE_204_length_74679_cov_24.371824_24	483	4.5e-62	4	213	231	433	0.981221
MAG031	PL1_6.hmm	213	NODE_204_length_74679_cov_24.371824_25	765	8.9e-74	3	213	478	691	0.985915
MAG031	PL1_6.hmm	213	NODE_2315_length_21935_cov_25.051874_4	435	1e-65	6	213	164	367	0.971831
MAG031	CE8.hmm	288	NODE_2315_length_21935_cov_25.051874_6	330	5.9e-32	11	270	17	297	0.899306
MAG031	GH28.hmm	325	NODE_2315_length_21935_cov_25.051874_7	452	2.7e-82	8	309	30	405	0.926154
MAG031	GT26.hmm	171	NODE_231_length_69567_cov_23.953720_25	258	6.1e-27	2	165	68	231	0.953216
MAG031	PL7.hmm	231	NODE_23_length_167514_cov_23.521877_107	282	1.7e-20	6	228	59	279	0.961039
MAG031	GT104.hmm	379	NODE_23_length_167514_cov_23.521877_39	375	1.4e-62	9	374	2	372	0.963061
MAG031	PL1.hmm	202	NODE_23_length_167514_cov_23.521877_62	882	7.8e-37	33	201	552	722	0.831683
MAG031	PL9.hmm	374	NODE_23_length_167514_cov_23.521877_88	305	1.1e-66	25	287	40	301	0.700535
MAG031	CE10.hmm	341	NODE_23_length_167514_cov_23.521877_99	319	4.2e-38	78	338	53	315	0.762463
MAG031	CE10.hmm	341	NODE_29_length_157862_cov_22.976693_108	288	3.7e-32	93	315	24	260	0.651026
MAG031	GH13_11.hmm	351	NODE_29_length_157862_cov_22.976693_130	702	8.5e-157	1	351	175	532	0.997151
MAG031	GT35.hmm	674	NODE_29_length_157862_cov_22.976693_131	606	5e-199	2	480	93	605	0.709199
MAG031	CBM50.hmm	40	NODE_29_length_157862_cov_22.976693_52	317	2e-16	1	40	32	74	0.975
MAG031	CE12.hmm	210	NODE_29_length_157862_cov_22.976693_65	526	2.5e-55	1	210	48	269	0.995238
MAG031	GT8.hmm	257	NODE_29_length_157862_cov_22.976693_69	280	1.8e-32	30	247	2	227	0.844358
MAG031	GT8.hmm	257	NODE_29_length_157862_cov_22.976693_72	319	1.6e-55	25	256	4	253	0.898833
MAG031	CE8.hmm	288	NODE_29_length_157862_cov_22.976693_80	1439	7.6e-38	2	215	591	819	0.739583
MAG031	GH23.hmm	135	NODE_310_length_60497_cov_22.960557_35	715	2.3e-24	12	122	566	694	0.814815
MAG031	GH3.hmm	216	NODE_310_length_60497_cov_22.960557_53	564	2.1e-54	3	214	109	336	0.976852
MAG031	GH23.hmm	135	NODE_3469_length_16725_cov_21.644391_7	379	7.1e-21	4	128	102	242	0.918519
MAG031	GT4.hmm	160	NODE_34_length_149927_cov_20.913633_77	413	1.1e-36	7	157	221	370	0.9375
MAG031	GH142.hmm	479	NODE_3511_length_16578_cov_23.584398_10	495	5.1e-17	128	447	143	447	0.665971
MAG031	PL9_1.hmm	375	NODE_3511_length_16578_cov_23.584398_13	1012	4.3e-107	4	371	598	992	0.978667
MAG031	GH77.hmm	494	NODE_38_length_138558_cov_20.902573_104	522	8.9e-159	1	477	11	501	0.963563
MAG031	CE10.hmm	341	NODE_38_length_138558_cov_20.902573_15	323	2.4e-30	68	331	50	313	0.771261
MAG031	GT4.hmm	160	NODE_38_length_138558_cov_20.902573_48	373	1.9e-25	8	158	191	342	0.9375
MAG031	GT28.hmm	157	NODE_38_length_138558_cov_20.902573_79	382	1e-38	2	153	204	355	0.961783
MAG031	GT4.hmm	160	NODE_491_length_49023_cov_21.654754_15	357	1.4e-32	5	153	175	325	0.925
MAG031	GT4.hmm	160	NODE_491_length_49023_cov_21.654754_16	372	2.2e-31	8	153	197	335	0.90625
MAG031	GT4.hmm	160	NODE_491_length_49023_cov_21.654754_19	353	1.2e-23	3	153	186	330	0.9375
MAG031	GT8.hmm	257	NODE_491_length_49023_cov_21.654754_26	339	6.4e-20	33	249	8	240	0.840467
MAG031	GT2_Glycos_transf_2.hmm	170	NODE_491_length_49023_cov_21.654754_30	295	7.1e-39	1	138	8	143	0.805882
MAG031	GT2_Glycos_transf_2.hmm	170	NODE_543_length_47062_cov_21.700321_42	352	1.9e-25	1	119	13	141	0.694118
MAG031	CE8.hmm	288	NODE_55_length_124279_cov_21.233707_38	1272	4.2e-62	8	261	480	793	0.878472
MAG031	CE12.hmm	210	NODE_55_length_124279_cov_21.233707_38	1272	6e-54	1	210	954	1215	0.995238
MAG031	GH3.hmm	216	NODE_55_length_124279_cov_21.233707_74	431	3.2e-38	10	215	138	360	0.949074
MAG031	GT51.hmm	177	NODE_585_length_45629_cov_21.349651_5	855	6.1e-58	2	177	57	233	0.988701
MAG031	CE8.hmm	288	NODE_726_length_41265_cov_24.996894_29	769	1.2e-39	8	240	31	281	0.805556
MAG031	GH57.hmm	383	NODE_948_length_36182_cov_21.344258_22	525	2.4e-40	2	277	8	389	0.718016
MAG032	GT26.hmm	171	NODE_10528_length_7400_cov_120.470116_3	246	5.6e-26	2	149	58	205	0.859649
MAG032	GT71.hmm	264	NODE_10898_length_7187_cov_125.794728_5	297	3e-40	2	244	2	246	0.916667
MAG032	GH10.hmm	303	NODE_13379_length_6149_cov_120.824746_3	338	1.4e-93	3	302	25	333	0.986799
MAG032	GT35.hmm	674	NODE_1418_length_29446_cov_120.724746_7	818	8.1e-281	2	674	93	810	0.997033
MAG032	GH13_11.hmm	351	NODE_1418_length_29446_cov_120.724746_8	717	1.9e-157	1	351	188	545	0.997151
MAG032	GH13.hmm	299	NODE_1424_length_29370_cov_128.347774_8	1264	1.8e-21	17	291	325	691	0.916388
MAG032	GH77.hmm	494	NODE_1424_length_29370_cov_128.347774_9	681	1.2e-123	1	490	17	674	0.989879
MAG032	GT28.hmm	157	NODE_1467_length_28730_cov_120.461622_23	378	2.5e-22	2	153	213	362	0.961783
MAG032	GT2_Glycos_transf_2.hmm	170	NODE_15320_length_5535_cov_133.739964_4	298	6.4e-23	1	162	7	186	0.947059
MAG032	GT11.hmm	276	NODE_15320_length_5535_cov_133.739964_5	219	2.3e-55	75	274	16	213	0.721014
MAG032	GH94.hmm	1036	NODE_15386_length_5512_cov_117.528862_6	827	4.1e-274	263	1034	2	821	0.744208
MAG032	GT2_Glycos_transf_2.hmm	170	NODE_1660_length_26798_cov_115.800882_17	314	2e-33	1	127	9	139	0.741176
MAG032	GH13_36.hmm	314	NODE_1677_length_26576_cov_121.940575_11	528	1.6e-113	1	313	26	371	0.993631
MAG032	GH57.hmm	383	NODE_168_length_80497_cov_118.604286_1	659	3.9e-39	26	381	25	363	0.926893
MAG032	GT5.hmm	472	NODE_168_length_80497_cov_118.604286_29	491	3.3e-166	1	471	2	482	0.995763
MAG032	CBM50.hmm	40	NODE_18076_length_4876_cov_113.975731_8	283	5.3e-16	1	40	96	139	0.975
MAG032	GH2.hmm	752	NODE_1821_length_25342_cov_122.271404_9	803	7.3e-105	31	492	4	544	0.613032
MAG032	GH23.hmm	135	NODE_1912_length_24634_cov_115.861630_17	332	2e-19	2	129	68	212	0.940741
MAG032	GH5_4.hmm	276	NODE_202_length_74778_cov_133.533638_1	398	8.5e-90	5	276	63	359	0.981884
MAG032	GH18.hmm	296	NODE_202_length_74778_cov_133.533638_21	367	6.5e-35	75	281	139	346	0.695946
MAG032	GH32.hmm	293	NODE_202_length_74778_cov_133.533638_4	485	1.1e-97	1	293	11	322	0.996587
MAG032	GT2_Glycos_transf_2.hmm	170	NODE_202_length_74778_cov_133.533638_51	257	7.3e-20	2	133	5	140	0.770588
MAG032	GH43_1.hmm	310	NODE_2071_length_23419_cov_112.695514_10	326	2.4e-153	1	310	8	317	0.996774
MAG032	GH16.hmm	189	NODE_21223_length_4324_cov_128.748185_3	274	4.6e-51	2	189	43	272	0.989418
MAG032	CE10.hmm	341	NODE_213_length_72734_cov_117.548301_13	315	7.3e-24	81	321	42	274	0.703812
MAG032	GH13_20.hmm	300	NODE_2144_length_22966_cov_178.849941_26	486	1.9e-79	8	297	44	330	0.963333
MAG032	GH3.hmm	216	NODE_2254_length_22306_cov_121.251899_18	464	3.5e-60	4	215	136	372	0.976852
MAG032	CE10.hmm	341	NODE_2269_length_22225_cov_118.918899_15	333	4.2e-39	93	336	33	309	0.71261
MAG032	GH53.hmm	342	NODE_2617_length_20285_cov_130.943549_10	650	3.2e-123	1	342	48	411	0.997076
MAG032	CBM61.hmm	141	NODE_2617_length_20285_cov_130.943549_10	650	2.6e-35	1	140	503	644	0.985816
MAG032	GT2_Glyco_trans_2_3.hmm	197	NODE_26345_length_3673_cov_104.002764_1	454	5.5e-18	3	172	136	335	0.857868
MAG032	GH16.hmm	189	NODE_2660_length_20088_cov_126.698797_15	751	3.1e-57	2	189	38	271	0.989418
MAG032	CBM4.hmm	126	NODE_2660_length_20088_cov_126.698797_15	751	4.1e-30	12	126	302	417	0.904762
MAG032	CBM4.hmm	126	NODE_2660_length_20088_cov_126.698797_15	751	1.8e-17	1	126	451	573	0.992063
MAG032	CBM4.hmm	126	NODE_2660_length_20088_cov_126.698797_15	751	3e-30	2	126	591	726	0.984127
MAG032	CE2.hmm	209	NODE_26959_length_3610_cov_123.503235_2	381	1.6e-50	1	209	138	376	0.995215
MAG032	GH77.hmm	494	NODE_2749_length_19708_cov_117.925355_6	519	5.9e-164	1	490	1	512	0.989879
MAG032	GH31.hmm	427	NODE_2749_length_19708_cov_117.925355_7	684	5.2e-137	7	427	142	631	0.983607
MAG032	GH23.hmm	135	NODE_2784_length_19534_cov_129.991683_12	728	1.5e-20	19	122	581	708	0.762963
MAG032	GH53.hmm	342	NODE_3100_length_18168_cov_130.728206_2	379	1.2e-94	2	342	39	373	0.994152
MAG032	GH142.hmm	479	NODE_3363_length_17097_cov_131.285706_15	477	5.6e-19	128	448	124	430	0.668058
MAG032	GH5_25.hmm	262	NODE_3414_length_16913_cov_125.399751_13	559	1.2e-59	8	261	61	339	0.965649
MAG032	GH73.hmm	128	NODE_347_length_56551_cov_123.057615_27	214	3e-17	2	124	84	208	0.953125
MAG032	GT4.hmm	160	NODE_347_length_56551_cov_123.057615_55	299	8.6e-27	5	159	98	250	0.9625
MAG032	GT4.hmm	160	NODE_37904_length_2795_cov_126.259854_1	429	6.9e-17	5	151	243	388	0.9125
MAG032	GH35.hmm	307	NODE_418_length_52386_cov_134.056754_33	725	7.4e-93	2	303	15	356	0.980456
MAG032	GH3.hmm	216	NODE_418_length_52386_cov_134.056754_34	873	9.4e-62	8	215	39	251	0.958333
MAG032	GT28.hmm	157	NODE_458_length_50376_cov_120.108941_14	394	6.6e-40	2	142	218	363	0.89172
MAG032	GH3.hmm	216	NODE_458_length_50376_cov_120.108941_24	917	1.6e-57	5	216	515	732	0.976852
MAG032	GH57.hmm	383	NODE_50_length_127217_cov_116.101099_27	533	1.1e-33	1	290	7	411	0.754569
MAG032	GT5.hmm	472	NODE_50_length_127217_cov_116.101099_78	518	4.4e-94	1	472	2	517	0.997881
MAG032	GH5_2.hmm	237	NODE_510_length_48371_cov_123.042595_19	355	3.6e-93	2	237	61	299	0.991561
MAG032	GT4.hmm	160	NODE_510_length_48371_cov_123.042595_23	370	1.4e-32	8	157	191	341	0.93125
MAG032	GH3.hmm	216	NODE_5474_length_12232_cov_126.787058_8	602	1.1e-52	3	214	144	371	0.976852
MAG032	GT51.hmm	177	NODE_727_length_41235_cov_120.127368_33	859	2.5e-61	2	177	57	233	0.988701
MAG032	GH3.hmm	216	NODE_8675_length_8624_cov_109.766951_4	440	6.6e-36	7	216	110	329	0.967593
MAG032	GH94.hmm	1036	NODE_985_length_35623_cov_123.117634_27	808	1.1e-246	263	1034	2	791	0.744208
MAG032	GT51.hmm	177	NODE_985_length_35623_cov_123.117634_6	750	6.7e-52	8	160	64	228	0.858757
MAG032	GH149.hmm	1128	NODE_9904_length_7770_cov_115.028905_2	1128	0	2	1128	21	1119	0.998227
MAG033	GT2_Glycos_transf_2.hmm	170	NODE_127_length_92625_cov_37.616010_1	345	5e-29	1	112	7	115	0.652941
MAG033	GT2_Glycos_transf_2.hmm	170	NODE_127_length_92625_cov_37.616010_19	316	2.2e-31	1	168	7	170	0.982353
MAG033	GT2_Glycos_transf_2.hmm	170	NODE_127_length_92625_cov_37.616010_40	125	1.9e-27	1	117	7	122	0.682353
MAG033	GT51.hmm	177	NODE_127_length_92625_cov_37.616010_46	765	1.5e-58	7	172	122	293	0.932203
MAG033	CE4.hmm	130	NODE_127_length_92625_cov_37.616010_5	260	2.5e-31	21	124	71	175	0.792308
MAG033	GT4.hmm	160	NODE_127_length_92625_cov_37.616010_66	385	4.5e-39	8	157	209	354	0.93125
MAG033	GT4.hmm	160	NODE_127_length_92625_cov_37.616010_67	372	2.2e-30	6	148	196	335	0.8875
MAG033	GT2_Glycos_transf_2.hmm	170	NODE_127_length_92625_cov_37.616010_69	334	1.8e-37	1	126	5	128	0.735294
MAG033	GT4.hmm	160	NODE_127_length_92625_cov_37.616010_70	370	4.2e-35	7	157	194	341	0.9375
MAG033	GT2_Glycos_transf_2.hmm	170	NODE_127_length_92625_cov_37.616010_71	344	8.1e-40	1	124	7	128	0.723529
MAG033	GT2_Glycos_transf_2.hmm	170	NODE_170_length_82844_cov_34.657370_35	305	1.1e-19	4	114	1	110	0.647059
MAG033	CE1.hmm	227	NODE_2037_length_23749_cov_37.346712_4	178	1.1e-30	58	219	1	172	0.709251
MAG033	GH13_39.hmm	316	NODE_2307_length_22029_cov_37.423637_10	627	2.6e-123	1	315	183	513	0.993671
MAG033	GT35.hmm	674	NODE_2307_length_22029_cov_37.423637_11	808	1.7e-262	1	672	92	802	0.995549
MAG033	GT5.hmm	472	NODE_2307_length_22029_cov_37.423637_12	476	5.1e-167	1	471	2	473	0.995763
MAG033	CBM48.hmm	76	NODE_2307_length_22029_cov_37.423637_15	654	2.3e-17	3	71	42	127	0.894737
MAG033	GH13_9.hmm	301	NODE_2307_length_22029_cov_37.423637_15	654	2.4e-152	1	301	194	494	0.996678
MAG033	GH127.hmm	524	NODE_3_length_279790_cov_29.203550_121	357	8e-151	43	377	11	356	0.637405
MAG033	GH51.hmm	630	NODE_3_length_279790_cov_29.203550_142	492	9.8e-140	86	542	4	490	0.72381
MAG033	GH43_26.hmm	294	NODE_3_length_279790_cov_29.203550_197	314	8.8e-113	1	294	5	309	0.996599
MAG033	GH36.hmm	688	NODE_3_length_279790_cov_29.203550_215	691	1.4e-88	107	611	82	597	0.732558
MAG033	GT2_Glycos_transf_2.hmm	170	NODE_3_length_279790_cov_29.203550_216	319	9.8e-24	2	169	11	180	0.982353
MAG033	GT14.hmm	250	NODE_3_length_279790_cov_29.203550_235	292	2.6e-47	2	240	5	252	0.952
MAG033	GT84.hmm	215	NODE_3_length_279790_cov_29.203550_78	2434	1.7e-81	1	214	986	1198	0.990698
MAG033	GH94.hmm	1036	NODE_3_length_279790_cov_29.203550_78	2434	3.6e-204	2	1019	1433	2428	0.98166
MAG033	GH43_4.hmm	310	NODE_3_length_279790_cov_29.203550_80	683	1.1e-61	1	302	151	555	0.970968
MAG033	GT4.hmm	160	NODE_6_length_239967_cov_31.171400_161	404	2.9e-26	4	136	204	336	0.825
MAG033	GH43_4.hmm	310	NODE_6_length_239967_cov_31.171400_190	473	5.8e-81	2	304	32	358	0.974194
MAG033	GH43_4.hmm	310	NODE_6_length_239967_cov_31.171400_191	514	9.6e-82	3	310	66	401	0.990323
MAG033	GH77.hmm	494	NODE_6_length_239967_cov_31.171400_214	488	4.9e-172	1	488	8	481	0.98583
MAG033	GH25.hmm	177	NODE_6_length_239967_cov_31.171400_32	717	1.3e-46	1	177	510	689	0.99435
MAG033	GT2_Glycos_transf_2.hmm	170	NODE_6_length_239967_cov_31.171400_34	332	6.2e-38	1	131	6	134	0.764706
MAG033	GT2_Glycos_transf_2.hmm	170	NODE_6_length_239967_cov_31.171400_35	335	7.9e-36	1	122	6	125	0.711765
MAG033	GT32.hmm	90	NODE_6_length_239967_cov_31.171400_36	239	1.2e-24	2	88	19	96	0.955556
MAG033	GT2_Glycos_transf_2.hmm	170	NODE_6_length_239967_cov_31.171400_38	275	1.6e-29	1	130	10	139	0.758824
MAG033	GT4.hmm	160	NODE_6_length_239967_cov_31.171400_39	382	1.3e-33	3	160	196	352	0.98125
MAG033	GH43_4.hmm	310	NODE_6_length_239967_cov_31.171400_80	683	7.1e-83	1	310	50	348	0.996774
MAG033	GT2_Glycos_transf_2.hmm	170	NODE_6_length_239967_cov_31.171400_89	607	3.8e-27	1	167	80	238	0.976471
MAG033	GT2_Glycos_transf_2.hmm	170	NODE_6_length_239967_cov_31.171400_89	607	2.4e-23	1	170	337	516	0.994118
MAG033	GH5_35.hmm	141	NODE_727_length_42368_cov_38.418051_1	405	2.1e-19	3	139	264	400	0.964539
MAG033	PL11.hmm	606	NODE_727_length_42368_cov_38.418051_2	826	3.1e-248	4	590	43	621	0.966997
MAG033	CE4.hmm	130	NODE_74_length_119956_cov_31.378913_18	332	9.9e-30	7	124	146	265	0.9
MAG033	CBM13.hmm	188	NODE_74_length_119956_cov_31.378913_88	193	5.9e-20	3	143	3	140	0.744681
MAG033	CE4.hmm	130	NODE_8997_length_8823_cov_40.121693_6	291	1.3e-23	4	125	98	250	0.930769
MAG033	GH43_4.hmm	310	NODE_90_length_112962_cov_38.885862_120	774	6.5e-87	1	310	302	605	0.996774
MAG033	GT28.hmm	157	NODE_90_length_112962_cov_38.885862_28	370	4e-24	3	152	206	352	0.949045
MAG033	GT4.hmm	160	NODE_90_length_112962_cov_38.885862_80	332	3.1e-17	2	151	153	297	0.93125
MAG033	GH23.hmm	135	NODE_9_length_212292_cov_33.900418_162	189	3.4e-29	17	123	57	182	0.785185
MAG033	CBM13.hmm	188	NODE_9_length_212292_cov_33.900418_4	152	3.9e-19	47	137	9	103	0.478723
MAG033	GH42.hmm	371	NODE_9_length_212292_cov_33.900418_51	678	1.8e-155	1	370	14	383	0.994609
MAG033	GT28.hmm	157	NODE_9_length_212292_cov_33.900418_64	370	5.4e-46	2	154	193	355	0.968153
MAG033	GT4.hmm	160	NODE_9_length_212292_cov_33.900418_95	384	5.9e-31	6	156	208	354	0.9375
MAG033	GT2_Glycos_transf_2.hmm	170	NODE_9_length_212292_cov_33.900418_96	232	3.5e-33	2	166	5	159	0.964706
MAG034	GH13_11.hmm	351	NODE_1180_length_26442_cov_18.486906_6	691	3.6e-148	1	351	179	531	0.997151
MAG034	CE1.hmm	227	NODE_1183_length_26434_cov_25.934418_6	253	8.1e-17	1	223	10	248	0.977974
MAG034	CE1.hmm	227	NODE_1183_length_26434_cov_25.934418_7	254	1e-33	6	218	16	245	0.933921
MAG034	GT51.hmm	177	NODE_11841_length_6105_cov_22.542314_6	838	8.5e-59	2	176	82	264	0.983051
MAG034	CE9.hmm	373	NODE_12376_length_5907_cov_19.410800_3	378	4.3e-127	15	373	17	373	0.959786
MAG034	CE1.hmm	227	NODE_13446_length_5567_cov_22.513425_1	259	8.4e-31	5	218	13	250	0.938326
MAG034	GT2_Glycos_transf_2.hmm	170	NODE_14037_length_5404_cov_23.544775_3	256	1.3e-25	3	168	11	187	0.970588
MAG034	GT4.hmm	160	NODE_1493_length_23595_cov_29.466313_11	386	3.8e-38	6	153	198	341	0.91875
MAG034	GT2_Glycos_transf_2.hmm	170	NODE_1493_length_23595_cov_29.466313_13	352	5e-37	1	129	7	133	0.752941
MAG034	GT2_Glycos_transf_2.hmm	170	NODE_1493_length_23595_cov_29.466313_14	277	2.2e-32	1	166	9	167	0.970588
MAG034	GT4.hmm	160	NODE_1493_length_23595_cov_29.466313_15	372	1.8e-25	4	153	191	338	0.93125
MAG034	GT2_Glycos_transf_2.hmm	170	NODE_1493_length_23595_cov_29.466313_18	330	6.7e-38	1	166	7	169	0.970588
MAG034	GT2_Glycos_transf_2.hmm	170	NODE_1493_length_23595_cov_29.466313_19	296	4.6e-23	1	100	4	103	0.582353
MAG034	GT4.hmm	160	NODE_1493_length_23595_cov_29.466313_21	385	2.2e-30	12	158	216	359	0.9125
MAG034	GH13_4.hmm	400	NODE_1496_length_23558_cov_19.434625_1	385	1.4e-85	160	400	1	239	0.6
MAG034	CE4.hmm	130	NODE_1570_length_22767_cov_24.974023_4	242	1e-33	4	111	38	148	0.823077
MAG034	GH25.hmm	177	NODE_17473_length_4637_cov_16.058271_1	571	6.1e-44	1	177	94	271	0.99435
MAG034	GT2_Glycos_transf_2.hmm	170	NODE_20293_length_4185_cov_28.381840_4	314	2.5e-18	2	148	6	143	0.858824
MAG034	GT5.hmm	472	NODE_25822_length_3541_cov_23.145439_2	479	2.5e-183	1	471	3	476	0.995763
MAG034	GT2_Glycos_transf_2.hmm	170	NODE_2614_length_16685_cov_19.658930_17	312	1.7e-30	1	165	4	164	0.964706
MAG034	GT2_Glycos_transf_2.hmm	170	NODE_2614_length_16685_cov_19.658930_2	250	3.1e-23	1	164	9	165	0.958824
MAG034	GT2_Glycos_transf_2.hmm	170	NODE_2614_length_16685_cov_19.658930_3	332	6.9e-26	1	114	4	118	0.664706
MAG034	GT51.hmm	177	NODE_3014_length_15331_cov_19.237628_9	232	5.9e-60	11	174	48	211	0.920904
MAG034	GH25.hmm	177	NODE_32504_length_3033_cov_16.854600_4	253	2.2e-34	1	177	6	174	0.99435
MAG034	GH18.hmm	296	NODE_345_length_44355_cov_25.150045_13	563	2.5e-32	48	282	264	550	0.790541
MAG034	GT2_Glycos_transf_2.hmm	170	NODE_345_length_44355_cov_25.150045_37	322	1.6e-36	1	122	8	127	0.711765
MAG034	GT2_Glycos_transf_2.hmm	170	NODE_345_length_44355_cov_25.150045_38	400	4e-38	1	133	7	154	0.776471
MAG034	GT2_Glycos_transf_2.hmm	170	NODE_345_length_44355_cov_25.150045_42	335	2.8e-26	1	138	7	140	0.805882
MAG034	GT2_Glycos_transf_2.hmm	170	NODE_345_length_44355_cov_25.150045_43	340	1.7e-30	1	150	17	166	0.876471
MAG034	CE4.hmm	130	NODE_36233_length_2819_cov_20.411722_1	270	1.3e-35	2	124	74	200	0.938462
MAG034	GT2_Glycos_transf_2.hmm	170	NODE_4129_length_12541_cov_28.426718_8	310	2.4e-27	1	167	4	167	0.976471
MAG034	GH77.hmm	494	NODE_422_length_41546_cov_25.719505_23	519	2.6e-175	1	491	16	498	0.991903
MAG034	GT8.hmm	257	NODE_51779_length_2216_cov_15.161962_1	323	7.9e-48	31	247	2	248	0.840467
MAG034	GT4.hmm	160	NODE_51779_length_2216_cov_15.161962_2	288	5.4e-27	12	155	116	257	0.89375
MAG034	GH165.hmm	635	NODE_5468_length_10462_cov_17.116364_6	480	4.5e-51	169	602	14	456	0.68189
MAG034	CE4.hmm	130	NODE_56077_length_2101_cov_23.052786_2	273	1.5e-19	7	127	10	144	0.923077
MAG034	GH77.hmm	494	NODE_6264_length_9552_cov_27.275034_5	488	2.4e-169	1	491	1	482	0.991903
MAG034	CE4.hmm	130	NODE_82_length_78201_cov_26.654749_13	236	9e-33	4	126	45	169	0.938462
MAG034	GT28.hmm	157	NODE_82_length_78201_cov_26.654749_36	360	1.5e-40	2	148	188	335	0.929936
MAG034	AA7.hmm	458	NODE_82_length_78201_cov_26.654749_54	481	2e-21	14	202	45	238	0.41048
MAG034	GT35.hmm	674	NODE_837_length_31306_cov_25.826118_28	576	1.1e-216	142	674	2	569	0.789318
MAG034	GT2_Glyco_tranf_2_3.hmm	230	NODE_8462_length_7733_cov_25.127898_1	463	1.1e-27	4	228	60	319	0.973913
MAG034	GH16.hmm	189	NODE_8462_length_7733_cov_25.127898_7	266	1.7e-30	18	183	68	252	0.873016
MAG034	CE10.hmm	341	NODE_907_length_30156_cov_23.205874_15	316	1.2e-41	70	334	48	309	0.774194
MAG034	GH73.hmm	128	NODE_9516_length_7105_cov_26.029929_7	524	2.4e-22	5	128	211	351	0.960938
MAG034	GH13_8.hmm	293	NODE_9545_length_7092_cov_22.757709_2	668	5.7e-150	1	293	217	508	0.996587
MAG034	GH3.hmm	216	NODE_9553_length_7086_cov_25.780259_4	864	1.5e-32	5	215	595	811	0.972222
MAG034	GH13_39.hmm	316	NODE_991_length_28939_cov_27.381457_14	699	1e-95	1	316	193	572	0.996835
MAG035	GT92.hmm	279	NODE_102_length_83497_cov_6.257029_62	320	7.5e-28	16	240	61	284	0.802867
MAG035	GT8.hmm	257	NODE_102_length_83497_cov_6.257029_78	306	1.2e-46	29	256	4	258	0.883268
MAG035	GT2_Glycos_transf_2.hmm	170	NODE_1094_length_30959_cov_6.636649_8	583	3.4e-38	1	131	8	137	0.764706
MAG035	GT8.hmm	257	NODE_1094_length_30959_cov_6.636649_8	583	6.2e-53	21	254	294	545	0.906615
MAG035	GT51.hmm	177	NODE_15_length_209431_cov_7.402763_138	621	9.3e-62	5	176	93	264	0.966102
MAG035	GT2_Glycos_transf_2.hmm	170	NODE_15_length_209431_cov_7.402763_21	247	6.9e-25	1	166	5	171	0.970588
MAG035	GT83.hmm	540	NODE_15_length_209431_cov_7.402763_23	481	2.1e-36	11	326	11	315	0.583333
MAG035	GH108.hmm	86	NODE_15_length_209431_cov_7.402763_48	303	6.8e-16	3	86	154	230	0.965116
MAG035	GH103.hmm	295	NODE_205_length_64250_cov_7.817743_18	440	1.1e-104	1	294	42	338	0.99322
MAG035	CBM48.hmm	76	NODE_205_length_64250_cov_7.817743_20	738	1.2e-16	2	67	127	210	0.855263
MAG035	GH13_9.hmm	301	NODE_205_length_64250_cov_7.817743_20	738	2e-156	1	301	282	582	0.996678
MAG035	CE11.hmm	271	NODE_205_length_64250_cov_7.817743_7	286	8.4e-80	1	270	4	274	0.99262
MAG035	GT30.hmm	177	NODE_2128_length_21660_cov_6.728998_19	427	1.1e-50	2	174	36	211	0.971751
MAG035	CBM48.hmm	76	NODE_273_length_56025_cov_7.202769_28	705	2.2e-18	2	71	13	104	0.907895
MAG035	GH13_11.hmm	351	NODE_273_length_56025_cov_7.202769_28	705	5.8e-159	1	351	184	533	0.997151
MAG035	GH77.hmm	494	NODE_273_length_56025_cov_7.202769_33	720	5.5e-115	2	490	183	717	0.987854
MAG035	GT19.hmm	354	NODE_273_length_56025_cov_7.202769_6	385	4.3e-119	1	350	7	361	0.985876
MAG035	GT51.hmm	177	NODE_32_length_140890_cov_6.463379_108	869	5.6e-66	1	176	89	269	0.988701
MAG035	GT2_Glycos_transf_2.hmm	170	NODE_32_length_140890_cov_6.463379_13	539	5.8e-40	1	125	3	123	0.729412
MAG035	GT2_Glycos_transf_2.hmm	170	NODE_32_length_140890_cov_6.463379_14	421	2e-39	1	131	3	129	0.764706
MAG035	GT101.hmm	224	NODE_32_length_140890_cov_6.463379_17	202	1.1e-34	14	210	3	187	0.875
MAG035	GT25.hmm	181	NODE_32_length_140890_cov_6.463379_35	246	1e-29	3	179	5	177	0.972376
MAG035	GH102.hmm	157	NODE_32_length_140890_cov_6.463379_39	378	6.5e-35	50	157	167	274	0.681529
MAG035	GT32.hmm	90	NODE_32_length_140890_cov_6.463379_50	312	8.2e-21	3	89	85	166	0.955556
MAG035	CE4.hmm	130	NODE_35_length_136783_cov_6.883308_110	255	1.3e-16	6	123	52	185	0.9
MAG035	GT4.hmm	160	NODE_35_length_136783_cov_6.883308_30	384	2e-26	6	156	194	348	0.9375
MAG035	GT5.hmm	472	NODE_35_length_136783_cov_6.883308_31	488	2.4e-160	2	471	3	480	0.993644
MAG035	GT28.hmm	157	NODE_35_length_136783_cov_6.883308_60	364	2.1e-32	2	152	187	343	0.955414
MAG035	GT2_Glycos_transf_2.hmm	170	NODE_35_length_136783_cov_6.883308_92	325	2.5e-41	1	132	7	136	0.770588
MAG035	GT2_Glycos_transf_2.hmm	170	NODE_35_length_136783_cov_6.883308_93	282	9.8e-21	1	133	4	131	0.776471
MAG035	GT8.hmm	257	NODE_35_length_136783_cov_6.883308_96	350	2.5e-41	28	255	5	257	0.883268
MAG035	GT2_Glycos_transf_2.hmm	170	NODE_35_length_136783_cov_6.883308_97	339	5.6e-23	8	148	21	161	0.823529
MAG035	GT75.hmm	343	NODE_35_length_136783_cov_6.883308_98	363	1e-49	72	336	89	360	0.769679
MAG035	GT35.hmm	674	NODE_378_length_48703_cov_6.525900_10	797	6.1e-239	2	674	96	792	0.997033
MAG035	GH23.hmm	135	NODE_378_length_48703_cov_6.525900_14	630	3e-23	17	121	411	539	0.77037
MAG036	GT4.hmm	160	NODE_10561_length_8515_cov_29.680496_2	390	6.2e-27	6	156	185	361	0.9375
MAG036	GT4.hmm	160	NODE_1089_length_31032_cov_28.606708_1	285	7.3e-24	8	106	188	284	0.6125
MAG036	GH29.hmm	346	NODE_1089_length_31032_cov_28.606708_15	474	1.5e-84	39	338	17	343	0.864162
MAG036	GH3.hmm	216	NODE_1089_length_31032_cov_28.606708_19	831	2.2e-61	6	193	548	736	0.865741
MAG036	GT4.hmm	160	NODE_1089_length_31032_cov_28.606708_2	371	8.1e-27	8	117	196	303	0.68125
MAG036	GH43_35.hmm	294	NODE_1089_length_31032_cov_28.606708_25	493	8e-113	1	294	7	338	0.996599
MAG036	GT4.hmm	160	NODE_1089_length_31032_cov_28.606708_3	361	2.1e-24	20	147	204	327	0.79375
MAG036	GT4.hmm	160	NODE_1089_length_31032_cov_28.606708_4	379	7.1e-31	7	155	199	345	0.925
MAG036	CE4.hmm	130	NODE_11494_length_8054_cov_31.552569_3	342	1.5e-31	5	124	150	271	0.915385
MAG036	GT35.hmm	674	NODE_12627_length_7561_cov_29.627631_4	802	4.5e-263	1	672	94	796	0.995549
MAG036	GH127.hmm	524	NODE_14393_length_6939_cov_27.829169_2	617	9.6e-183	1	524	12	534	0.998092
MAG036	GH2.hmm	752	NODE_14393_length_6939_cov_27.829169_3	1001	8.2e-165	10	748	32	880	0.981383
MAG036	GH23.hmm	135	NODE_14400_length_6937_cov_30.160273_3	189	2.4e-28	5	123	43	180	0.874074
MAG036	GH5_28.hmm	336	NODE_14401_length_6937_cov_28.597937_5	492	1.8e-47	2	189	13	203	0.556548
MAG036	GH5_54.hmm	263	NODE_14401_length_6937_cov_28.597937_6	423	6e-78	1	263	95	362	0.996198
MAG036	GH20.hmm	337	NODE_14596_length_6876_cov_30.547427_6	487	7.3e-112	8	336	84	420	0.973294
MAG036	GH38.hmm	269	NODE_14596_length_6876_cov_30.547427_7	629	3e-87	2	256	248	515	0.944238
MAG036	GH13_31.hmm	349	NODE_152_length_71166_cov_28.558535_40	558	1.7e-145	1	348	30	374	0.994269
MAG036	GT2_Glycos_transf_2.hmm	170	NODE_15406_length_6630_cov_29.787376_3	879	1.2e-32	1	125	7	133	0.729412
MAG036	CBM67.hmm	176	NODE_17090_length_6180_cov_29.639673_2	849	3.6e-27	1	149	109	269	0.840909
MAG036	GH78.hmm	504	NODE_17090_length_6180_cov_29.639673_2	849	9.4e-136	4	504	305	833	0.992063
MAG036	GH97.hmm	631	NODE_17175_length_6160_cov_28.353153_3	628	3.2e-129	12	630	39	624	0.979398
MAG036	GT2_Glycos_transf_2.hmm	170	NODE_1747_length_24183_cov_29.033156_1	317	1.5e-41	1	168	3	169	0.982353
MAG036	CE10.hmm	341	NODE_1747_length_24183_cov_29.033156_10	306	3.3e-34	64	325	40	296	0.765396
MAG036	CBM35.hmm	123	NODE_1747_length_24183_cov_29.033156_17	581	4.9e-16	5	108	219	321	0.837398
MAG036	GT2_Glycos_transf_2.hmm	170	NODE_1747_length_24183_cov_29.033156_2	315	6.6e-37	1	118	6	121	0.688235
MAG036	GH2.hmm	752	NODE_1747_length_24183_cov_29.033156_21	1029	1.1e-193	3	751	12	913	0.994681
MAG036	GT14.hmm	250	NODE_1747_length_24183_cov_29.033156_3	288	6.4e-60	2	243	3	251	0.964
MAG036	GH89.hmm	663	NODE_1748_length_24175_cov_28.311318_18	707	5.1e-177	2	661	36	694	0.993967
MAG036	GH3.hmm	216	NODE_18560_length_5857_cov_28.979835_4	826	4.5e-63	2	216	28	262	0.990741
MAG036	GH33.hmm	342	NODE_20029_length_5562_cov_30.170692_1	319	3.3e-28	14	330	10	309	0.923977
MAG036	GH2.hmm	752	NODE_2066_length_21993_cov_29.723402_2	572	4e-90	22	426	13	482	0.537234
MAG036	GH109.hmm	126	NODE_23104_length_5034_cov_30.770637_5	383	3.7e-17	1	119	27	138	0.936508
MAG036	GT2_Glycos_transf_2.hmm	170	NODE_24693_length_4813_cov_28.465952_2	333	3.4e-35	3	165	8	168	0.952941
MAG036	GT51.hmm	177	NODE_2630_length_19434_cov_28.972857_11	750	3.7e-61	5	176	97	264	0.966102
MAG036	GH130.hmm	296	NODE_2630_length_19434_cov_28.972857_16	317	2e-86	1	296	25	310	0.996622
MAG036	GT2_Glycos_transf_2.hmm	170	NODE_2650_length_19349_cov_28.916503_13	321	4.4e-29	2	168	6	174	0.976471
MAG036	GH106.hmm	824	NODE_2817_length_18663_cov_30.098237_11	1031	2.7e-53	5	652	15	711	0.785194
MAG036	GH33.hmm	342	NODE_2913_length_18369_cov_30.964453_4	351	1.3e-27	17	327	45	339	0.906433
MAG036	GH33.hmm	342	NODE_2913_length_18369_cov_30.964453_5	437	1.4e-32	15	327	129	425	0.912281
MAG036	GH109.hmm	126	NODE_3518_length_16576_cov_28.229587_1	354	3.5e-20	2	126	5	122	0.984127
MAG036	GH78.hmm	504	NODE_3518_length_16576_cov_28.229587_12	729	1.3e-119	8	497	224	702	0.970238
MAG036	GH2.hmm	752	NODE_3541_length_16531_cov_28.845897_5	1001	9.6e-183	17	751	32	882	0.976064
MAG036	GH109.hmm	126	NODE_36157_length_3698_cov_27.058468_3	181	3.4e-22	1	125	5	123	0.984127
MAG036	GH36.hmm	688	NODE_3957_length_15497_cov_28.899948_13	728	4.2e-255	2	687	11	708	0.99564
MAG036	GH63.hmm	570	NODE_40817_length_3400_cov_30.595217_1	508	3e-30	344	552	72	411	0.364912
MAG036	GH39.hmm	431	NODE_40817_length_3400_cov_30.595217_2	433	2e-40	61	414	80	404	0.819026
MAG036	GH29.hmm	346	NODE_40917_length_3394_cov_32.073675_1	406	1.1e-99	28	346	3	340	0.919075
MAG036	AA4.hmm	522	NODE_4307_length_14726_cov_30.845818_13	576	2e-16	15	261	76	331	0.471264
MAG036	GH110.hmm	548	NODE_43160_length_3272_cov_28.807896_2	617	2.5e-63	2	548	70	592	0.99635
MAG036	GH95.hmm	722	NODE_45140_length_3173_cov_13.589801_1	890	2.6e-117	12	714	53	866	0.972299
MAG036	GT2_Glycos_transf_2.hmm	170	NODE_4593_length_14237_cov_31.034692_7	253	4.9e-21	3	169	9	188	0.976471
MAG036	GT2_Glycos_transf_2.hmm	170	NODE_4593_length_14237_cov_31.034692_8	234	7.2e-25	1	164	4	159	0.958824
MAG036	GH13_9.hmm	301	NODE_4602_length_14219_cov_30.181870_10	634	2e-158	1	301	174	474	0.996678
MAG036	GT5.hmm	472	NODE_4602_length_14219_cov_30.181870_13	475	7.7e-179	1	471	2	469	0.995763
MAG036	CE10.hmm	341	NODE_4602_length_14219_cov_30.181870_14	319	4e-60	76	334	57	307	0.756598
MAG036	GH30_4.hmm	484	NODE_4816_length_13875_cov_30.084009_8	505	5.2e-85	2	484	39	502	0.995868
MAG036	CBM67.hmm	176	NODE_49003_length_2998_cov_14.977574_1	768	2e-30	16	168	22	186	0.863636
MAG036	GH78.hmm	504	NODE_49003_length_2998_cov_14.977574_1	768	2.6e-122	5	504	237	741	0.990079
MAG036	GH123.hmm	538	NODE_4913_length_13723_cov_28.618086_3	540	6.9e-41	105	531	89	533	0.791822
MAG036	GH25.hmm	177	NODE_4948_length_13662_cov_29.805027_3	411	5.2e-44	1	177	43	217	0.99435
MAG036	CE3.hmm	194	NODE_5122_length_13351_cov_29.755566_3	208	1.5e-17	1	193	4	202	0.989691
MAG036	GH35.hmm	307	NODE_5342_length_13024_cov_27.371193_4	581	9.3e-124	2	305	10	320	0.986971
MAG036	GH2.hmm	752	NODE_5463_length_12854_cov_28.868818_2	735	9.4e-90	27	489	2	554	0.614362
MAG036	GH95.hmm	722	NODE_5467_length_12847_cov_30.248906_3	766	3.3e-267	7	707	5	743	0.969529
MAG036	GH3.hmm	216	NODE_5567_length_12737_cov_28.427062_8	794	3.5e-65	4	215	545	755	0.976852
MAG036	GT8.hmm	257	NODE_55962_length_2739_cov_31.849851_4	269	1.3e-51	31	255	2	243	0.871595
MAG036	CE4.hmm	130	NODE_5717_length_12527_cov_30.207826_11	498	4.4e-30	9	109	286	388	0.769231
MAG036	CBM67.hmm	176	NODE_6243_length_11893_cov_29.446866_4	720	2.1e-19	3	146	7	157	0.8125
MAG036	GH78.hmm	504	NODE_6243_length_11893_cov_29.446866_4	720	1.9e-175	2	503	196	702	0.994048
MAG036	CE3.hmm	194	NODE_6763_length_11350_cov_27.786277_8	215	7.4e-19	2	193	2	208	0.984536
MAG036	GH109.hmm	126	NODE_68308_length_2386_cov_28.072501_1	297	1.1e-16	1	120	2	108	0.944444
MAG036	CE9.hmm	373	NODE_6841_length_11264_cov_29.143902_6	373	9.4e-118	1	372	3	368	0.994638
MAG036	GH109.hmm	126	NODE_740_length_37031_cov_29.231204_10	424	2.9e-39	3	126	8	127	0.97619
MAG036	GT2_Glycos_transf_2.hmm	170	NODE_740_length_37031_cov_29.231204_14	318	2.5e-39	1	130	6	134	0.758824
MAG036	GH4.hmm	179	NODE_740_length_37031_cov_29.231204_19	440	3.5e-59	1	175	2	182	0.972067
MAG036	GH38.hmm	269	NODE_740_length_37031_cov_29.231204_2	831	2.8e-67	1	255	6	260	0.944238
MAG036	GT4.hmm	160	NODE_740_length_37031_cov_29.231204_3	348	1e-21	10	158	169	321	0.925
MAG036	GT2_Glycos_transf_2.hmm	170	NODE_740_length_37031_cov_29.231204_5	313	6e-25	1	166	4	166	0.970588
MAG036	GH4.hmm	179	NODE_740_length_37031_cov_29.231204_8	434	1.3e-65	2	177	6	180	0.977654
MAG036	GH27.hmm	375	NODE_8461_length_9843_cov_28.775746_13	375	7e-28	119	341	90	286	0.592
MAG036	GH13_39.hmm	316	NODE_8512_length_9814_cov_33.101342_8	619	3.2e-127	1	315	185	513	0.993671
MAG036	GH109.hmm	126	NODE_9035_length_9446_cov_29.353211_5	335	4.8e-16	2	123	2	113	0.960317
MAG036	GT2_Glycos_transf_2.hmm	170	NODE_9230_length_9308_cov_31.238950_7	877	1.9e-34	1	128	9	138	0.747059
MAG036	GH38.hmm	269	NODE_924_length_33446_cov_28.329430_1	1037	5.6e-73	2	256	254	512	0.944238
MAG036	CE10.hmm	341	NODE_924_length_33446_cov_28.329430_2	249	3.6e-28	79	316	13	214	0.695015
MAG036	GH2.hmm	752	NODE_924_length_33446_cov_28.329430_20	584	3.9e-103	25	406	27	471	0.506649
MAG036	GH129.hmm	618	NODE_924_length_33446_cov_28.329430_28	640	5.1e-118	12	598	3	637	0.94822
MAG036	GT28.hmm	157	NODE_984_length_32479_cov_28.598291_24	376	7.8e-49	2	156	197	361	0.980892
MAG037	GH3.hmm	216	NODE_114_length_80471_cov_18.656014_22	387	7e-59	4	216	90	320	0.981481
MAG037	CBM50.hmm	40	NODE_114_length_80471_cov_18.656014_34	400	1.2e-16	1	39	196	237	0.95
MAG037	CBM50.hmm	40	NODE_114_length_80471_cov_18.656014_34	400	7.8e-16	1	39	252	293	0.95
MAG037	CBM50.hmm	40	NODE_114_length_80471_cov_18.656014_34	400	3.2e-16	1	40	305	347	0.975
MAG037	CBM50.hmm	40	NODE_114_length_80471_cov_18.656014_34	400	3.7e-16	1	40	356	398	0.975
MAG037	GT28.hmm	157	NODE_114_length_80471_cov_18.656014_74	365	2.3e-46	2	154	188	342	0.968153
MAG037	CE4.hmm	130	NODE_130_length_73872_cov_18.419890_16	250	6e-24	5	112	42	148	0.823077
MAG037	GT4.hmm	160	NODE_14_length_214205_cov_17.965963_142	363	8.3e-30	3	152	183	329	0.93125
MAG037	GT4.hmm	160	NODE_14_length_214205_cov_17.965963_143	713	3.5e-35	6	158	194	342	0.95
MAG037	GT4.hmm	160	NODE_14_length_214205_cov_17.965963_143	713	1.1e-28	8	156	539	683	0.925
MAG037	GT51.hmm	177	NODE_14_length_214205_cov_17.965963_25	984	3.6e-50	2	176	124	304	0.983051
MAG037	GT2_Glycos_transf_2.hmm	170	NODE_14_length_214205_cov_17.965963_99	361	1.5e-36	1	126	5	123	0.735294
MAG037	GT28.hmm	157	NODE_246_length_59661_cov_18.199191_15	379	1.5e-24	2	153	212	361	0.961783
MAG037	CBM50.hmm	40	NODE_25_length_162943_cov_18.903474_104	261	2.2e-16	1	40	61	103	0.975
MAG037	CBM50.hmm	40	NODE_25_length_162943_cov_18.903474_104	261	3.5e-16	1	40	166	208	0.975
MAG037	GT51.hmm	177	NODE_25_length_162943_cov_18.903474_112	656	3.8e-63	11	177	55	220	0.937853
MAG037	GT8.hmm	257	NODE_347_length_50711_cov_19.009495_40	320	2.5e-56	30	255	6	248	0.875486
MAG037	GT8.hmm	257	NODE_347_length_50711_cov_19.009495_41	272	4.2e-37	31	254	2	241	0.867704
MAG037	GT2_Glyco_tranf_2_3.hmm	230	NODE_347_length_50711_cov_19.009495_8	499	1.4e-19	4	228	62	285	0.973913
MAG037	GT2_Glycos_transf_2.hmm	170	NODE_347_length_50711_cov_19.009495_9	311	4.7e-37	1	166	5	166	0.970588
MAG037	GH31.hmm	427	NODE_4151_length_15075_cov_19.929361_9	785	1.2e-72	1	427	172	578	0.997658
MAG037	GT11.hmm	276	NODE_5292_length_13077_cov_19.672785_8	294	1.4e-64	1	275	1	292	0.992754
MAG037	GT2_Glycos_transf_2.hmm	170	NODE_62884_length_2525_cov_18.091498_5	104	7.1e-16	1	90	12	103	0.523529
MAG037	GT2_Glycos_transf_2.hmm	170	NODE_97_length_84535_cov_17.664725_49	317	5.6e-38	1	125	6	129	0.729412
MAG037	GT4.hmm	160	NODE_97_length_84535_cov_17.664725_50	391	4.2e-31	8	153	215	360	0.90625
MAG037	GT2_Glycos_transf_2.hmm	170	NODE_97_length_84535_cov_17.664725_52	318	3.5e-36	1	131	4	132	0.764706
MAG037	GT4.hmm	160	NODE_97_length_84535_cov_17.664725_55	359	6.2e-20	5	150	190	329	0.90625
MAG037	CE4.hmm	130	NODE_9_length_222077_cov_18.785174_195	313	8.4e-22	4	113	103	220	0.838462
MAG037	GT28.hmm	157	NODE_9_length_222077_cov_18.785174_86	373	5.1e-28	3	153	205	351	0.955414
MAG038	GH13_31.hmm	349	NODE_1121_length_28151_cov_19.074459_17	563	1.7e-140	1	348	30	378	0.994269
MAG038	CE4.hmm	130	NODE_117_length_82177_cov_17.706559_71	235	6.4e-21	25	126	66	169	0.776923
MAG038	GH5_54.hmm	263	NODE_1358_length_25294_cov_17.865724_6	415	8.3e-90	2	263	91	355	0.992395
MAG038	CE10.hmm	341	NODE_1358_length_25294_cov_17.865724_9	294	9.3e-44	70	326	46	284	0.750733
MAG038	GT28.hmm	157	NODE_139_length_76081_cov_17.066096_26	346	1.6e-34	2	135	186	316	0.847134
MAG038	GH16.hmm	189	NODE_1472_length_24082_cov_18.229908_10	329	2.6e-39	2	189	70	316	0.989418
MAG038	GH23.hmm	135	NODE_182_length_67081_cov_17.820144_38	197	3.9e-27	14	121	44	162	0.792593
MAG038	GH3.hmm	216	NODE_187_length_65679_cov_17.777962_41	802	2.4e-65	3	216	29	246	0.986111
MAG038	CE10.hmm	341	NODE_1890_length_20714_cov_18.086064_11	307	7.7e-32	64	209	30	187	0.42522
MAG038	CE10.hmm	341	NODE_1890_length_20714_cov_18.086064_13	309	3.6e-32	66	319	34	288	0.741935
MAG038	CE10.hmm	341	NODE_20_length_171631_cov_18.187858_44	332	6.3e-35	61	316	26	282	0.747801
MAG038	CBM48.hmm	76	NODE_20_length_171631_cov_18.187858_46	638	3.4e-16	8	68	36	105	0.789474
MAG038	GH13_9.hmm	301	NODE_20_length_171631_cov_18.187858_46	638	7.2e-149	1	301	175	475	0.996678
MAG038	GT5.hmm	472	NODE_20_length_171631_cov_18.187858_49	473	2.3e-177	1	471	2	470	0.995763
MAG038	GT35.hmm	674	NODE_20_length_171631_cov_18.187858_50	813	4.2e-264	1	673	95	805	0.997033
MAG038	GH13_39.hmm	316	NODE_20_length_171631_cov_18.187858_51	615	9.2e-124	1	315	175	504	0.993671
MAG038	GH127.hmm	524	NODE_20_length_171631_cov_18.187858_55	660	5.3e-22	302	516	322	542	0.408397
MAG038	GH2.hmm	752	NODE_20_length_171631_cov_18.187858_56	608	4.1e-102	21	429	22	517	0.542553
MAG038	CE4.hmm	130	NODE_2109_length_19454_cov_17.641270_6	255	9.6e-28	4	124	48	170	0.923077
MAG038	GH2.hmm	752	NODE_240_length_57796_cov_17.783793_50	1028	3.8e-187	25	750	35	909	0.964096
MAG038	CE10.hmm	341	NODE_2944_length_15798_cov_19.324589_5	302	1.8e-38	51	334	13	296	0.829912
MAG038	GH163.hmm	251	NODE_3926_length_13044_cov_18.904381_6	678	6.2e-74	1	251	248	516	0.996016
MAG038	GH29.hmm	346	NODE_434_length_44430_cov_18.026885_12	506	7.1e-76	38	336	47	374	0.861272
MAG038	GH3.hmm	216	NODE_509_length_42032_cov_17.650856_3	808	4.6e-66	2	216	29	251	0.990741
MAG038	GH77.hmm	494	NODE_857_length_32462_cov_18.700219_10	515	1.5e-153	1	491	11	494	0.991903
MAG038	GH31.hmm	427	NODE_857_length_32462_cov_18.700219_24	805	1.4e-123	1	427	170	613	0.997658
MAG038	GT51.hmm	177	NODE_932_length_31075_cov_16.998711_11	734	2.1e-68	13	177	62	226	0.926554
MAG039	GT2_Glycos_transf_2.hmm	170	NODE_11663_length_7096_cov_22.331629_1	251	1.1e-20	1	165	6	160	0.964706
MAG039	GT2_Glycos_transf_2.hmm	170	NODE_1316_length_25405_cov_22.219724_6	341	6.8e-18	2	125	7	124	0.723529
MAG039	GT5.hmm	472	NODE_1438_length_24313_cov_24.941834_12	274	1.9e-44	1	213	5	228	0.449153
MAG039	GT2_Glycos_transf_2.hmm	170	NODE_1438_length_24313_cov_24.941834_14	311	8.9e-32	1	167	4	165	0.976471
MAG039	GT83.hmm	540	NODE_1438_length_24313_cov_24.941834_15	527	8.3e-69	8	360	9	395	0.651852
MAG039	GH2.hmm	752	NODE_1480_length_23964_cov_25.340039_11	805	1.4e-58	76	548	86	727	0.62766
MAG039	GH3.hmm	216	NODE_1768_length_22011_cov_22.837129_9	1002	6.4e-54	7	216	101	327	0.967593
MAG039	CE10.hmm	341	NODE_1960_length_20837_cov_22.646521_10	824	8.9e-22	80	316	562	790	0.692082
MAG039	GT4.hmm	160	NODE_2161_length_19764_cov_22.126947_12	409	1.9e-16	6	156	224	378	0.9375
MAG039	GH33.hmm	342	NODE_2283_length_19221_cov_23.404414_16	431	2.8e-50	10	330	47	407	0.935673
MAG039	GT28.hmm	157	NODE_2301_length_19157_cov_23.579154_7	373	2.1e-48	1	157	194	354	0.993631
MAG039	GT4.hmm	160	NODE_2309_length_19116_cov_24.266670_2	373	4.7e-19	4	159	187	343	0.96875
MAG039	GT2_Glycos_transf_2.hmm	170	NODE_2330_length_19048_cov_24.038962_17	653	3.1e-24	1	169	4	189	0.988235
MAG039	GH29.hmm	346	NODE_23949_length_4353_cov_25.067473_4	448	8.5e-101	23	345	29	362	0.930636
MAG039	GT19.hmm	354	NODE_2621_length_17815_cov_24.334291_12	375	1.8e-111	2	351	4	354	0.985876
MAG039	GH3.hmm	216	NODE_314_length_49090_cov_21.667136_24	778	9.9e-69	3	215	121	347	0.981481
MAG039	GH29.hmm	346	NODE_314_length_49090_cov_21.667136_25	459	8.5e-105	19	345	19	364	0.942197
MAG039	CE10.hmm	341	NODE_314_length_49090_cov_21.667136_3	718	2.2e-19	72	311	469	697	0.70088
MAG039	GT3.hmm	637	NODE_314_length_49090_cov_21.667136_9	1413	4.3e-110	1	349	11	348	0.546311
MAG039	GT35.hmm	674	NODE_314_length_49090_cov_21.667136_9	1413	4.3e-122	20	549	686	1187	0.784866
MAG039	GH73.hmm	128	NODE_350_length_46294_cov_23.337680_22	269	4e-35	2	128	45	173	0.984375
MAG039	GT2_Glycos_transf_2.hmm	170	NODE_350_length_46294_cov_23.337680_28	292	4.8e-32	1	164	4	165	0.958824
MAG039	GT9.hmm	225	NODE_3677_length_14682_cov_24.938333_2	334	1.2e-38	3	221	66	312	0.968889
MAG039	GH25.hmm	177	NODE_398_length_43974_cov_22.987409_16	266	5.7e-52	1	177	60	232	0.99435
MAG039	GT51.hmm	177	NODE_402_length_43790_cov_22.320956_21	239	2.5e-57	12	176	65	229	0.926554
MAG039	GT2_Glycos_transf_2.hmm	170	NODE_4487_length_13043_cov_24.629504_4	382	3.8e-19	1	128	60	190	0.747059
MAG039	GH29.hmm	346	NODE_4759_length_12599_cov_23.284758_9	489	1.1e-73	95	346	2	256	0.725434
MAG039	GT9.hmm	225	NODE_51911_length_2561_cov_14.905427_3	395	3.6e-30	2	206	97	354	0.906667
MAG039	CE4.hmm	130	NODE_5318_length_11820_cov_21.891373_5	277	1.7e-20	24	126	35	138	0.784615
MAG039	GH20.hmm	337	NODE_5318_length_11820_cov_21.891373_6	784	2.6e-121	9	336	170	522	0.970326
MAG039	GT51.hmm	177	NODE_5372_length_11745_cov_22.259795_3	756	6.5e-64	2	177	71	251	0.988701
MAG039	GT4.hmm	160	NODE_5455_length_11634_cov_21.793937_2	377	2.6e-27	6	157	194	345	0.94375
MAG039	GH133.hmm	372	NODE_5455_length_11634_cov_21.793937_4	654	2.7e-105	9	372	288	637	0.975806
MAG039	GT4.hmm	160	NODE_5455_length_11634_cov_21.793937_5	445	7.1e-32	9	154	264	406	0.90625
MAG039	GH57.hmm	383	NODE_5455_length_11634_cov_21.793937_6	395	5.4e-64	2	315	6	328	0.817232
MAG039	GH23.hmm	135	NODE_5567_length_11507_cov_24.046018_1	523	2.3e-27	2	124	121	258	0.903704
MAG039	GT4.hmm	160	NODE_5567_length_11507_cov_24.046018_8	336	2.5e-22	4	154	149	300	0.9375
[truncated: 18,653 more rows]
