# Supplementary material for: Characterization of Metagenome-Assembled Genomes and Carbohydrate-Degrading Genes in the Gut Microbiota of Tibetan Pig
Source: Front Microbiol. 2020 Dec 23;11:595066. doi: 10.3389/fmicb.2020.595066 (PMC7785962; doi:10.3389/fmicb.2020.595066)
Supplement: Supplementary file 8 [file Table_6.XLSX]

## Sheet: Table S6
Table S6. Summary of the genes encoding carbohydrate-degrading enzymes affiliated to different families in the mini-microbiome.
Family	Genome no.	GH genes		PL genes		CE genes		Total genes
		No.	Mean	No.	Mean	No.	Mean	No.	Mean
UBA1829	1	144	144	5	5	27	27	176	176
UBA1067	3	426	142	12	4	59	19.6667	497	165.667
UBA3663	1	91	91	0	0	14	14	105	105
CAG-74	4	358	89.5	6	1.5	86	21.5	450	112.5
Bacteroidaceae	18	1526	84.7778	83	4.61111	279	15.5	1888	104.889
UMGS1810	1	76	76	50	50	17	17	143	143
QAMX01	2	138	69	0	0	13	6.5	151	75.5
UBA1407	4	247	61.75	0	0	35	8.75	282	70.5
UBA3636	1	59	59	2	2	15	15	76	76
Clostridiaceae	1	58	58	0	0	12	12	70	70
Fibrobacteraceae	3	162	54	17	5.66667	29	9.66667	208	69.3333
UBA3824	1	51	51	0	0	22	22	73	73
UBA932	26	1244	47.8462	22	0.846154	223	8.57692	1489	57.2692
Victivallaceae	1	46	46	0	0	27	27	73	73
Borkfalkiaceae	1	41	41	0	0	4	4	45	45
Muribaculaceae	7	277	39.5714	0	0	77	11	354	50.5714
Acutalibacteraceae	20	746	37.3	0	0	181	9.05	927	46.35
Enterobacteriaceae	1	37	37	0	0	12	12	49	49
Treponemataceae	28	990	35.3571	30	1.07143	162	5.78571	1182	42.2143
Lachnospiraceae	26	896	34.4615	3	0.115385	218	8.38462	1117	42.9615
Ruminococcaceae	19	609	32.0526	44	2.31579	146	7.68421	799	42.0526
DTU072	1	32	32	0	0	10	10	42	42
CAG-272	5	159	31.8	2	0.4	44	8.8	205	41
Butyricicoccaceae	6	189	31.5	0	0	69	11.5	258	43
Paludibacteraceae	9	270	30	19	2.11111	80	8.88889	369	41
UBA953	2	56	28	0	0	11	5.5	67	33.5
CAG-826	6	165	27.5	1	0.166667	18	3	184	30.6667
Bifidobacteriaceae	2	55	27.5	0	0	11	5.5	66	33
Sphaerochaetaceae	2	54	27	4	2	18	9	76	38
CAG-288	3	77	25.6667	5	1.66667	26	8.66667	108	36
F082	2	48	24	0	0	12	6	60	30
Lactobacillaceae	5	112	22.4	2	0.4	16	3.2	130	26
CAG-1252	1	21	21	1	1	8	8	30	30
CAG-382	1	20	20	0	0	9	9	29	29
WCHB1-69	1	20	20	0	0	8	8	28	28
Selenomonadaceae	1	20	20	0	0	5	5	25	25
Monoglobaceae	1	19	19	0	0	9	9	28	28
Erysipelotrichaceae	4	76	19	0	0	23	5.75	99	24.75
CAG-698	1	18	18	0	0	4	4	22	22
P3	4	63	15.75	0	0	23	5.75	86	21.5
Mycobacteriaceae	1	15	15	0	0	11	11	26	26
CAG-917	7	93	13.2857	0	0	54	7.71429	147	21
Gastranaerophilaceae	1	13	13	0	0	2	2	15	15
Oscillospiraceae	26	324	12.4615	0	0	141	5.42308	465	17.8846
Anaeroplasmataceae	1	12	12	5	5	9	9	26	26
CAG-313	1	12	12	0	0	4	4	16	16
Elusimicrobiaceae	1	9	9	0	0	3	3	12	12
Megasphaeraceae	1	8	8	0	0	6	6	14	14
CAG-138	16	121	7.5625	0	0	86	5.375	207	12.9375
Unclassified	1	7	7	0	0	2	2	9	9
Desulfovibrionaceae	1	7	7	0	0	1	1	8	8
Burkholderiaceae	1	6	6	0	0	2	2	8	8
Anaerovoracaceae	4	16	4	0	0	14	3.5	30	7.5
CAG-1000	5	20	4	0	0	8	1.6	28	5.6
Rs-D84	1	4	4	0	0	0	0	4	4
Acidaminococcaceae	2	7	3.5	0	0	11	5.5	18	9
CAG-433	1	3	3	0	0	3	3	6	6
UBA1242	2	6	3	0	0	4	2	10	5
CAG-611	4	11	2.75	0	0	5	1.25	16	4
CAG-302	5	10	2	0	0	12	2.4	22	4.4
Methanobacteriaceae	4	6	1.5	0	0	3	0.75	9	2.25
Campylobacteraceae	1	1	1	0	0	0	0	1	1
CAG-314	4	1	0.25	0	0	12	3	13	3.25
Methanomethylophilaceae	5	0	0	0	0	5	1	5	1
