# Supplementary material for: Characterization of Metagenome-Assembled Genomes and Carbohydrate-Degrading Genes in the Gut Microbiota of Tibetan Pig
Source: Front Microbiol. 2020 Dec 23;11:595066. doi: 10.3389/fmicb.2020.595066 (PMC7785962; doi:10.3389/fmicb.2020.595066)
Supplement: Supplementary file 9 [file Table_7.XLSX]

## Sheet: Table S7
Table S7. Summary data of the carbohydrate-degrading genes in the individual genomes. Detailed information for the three classes of CAZymes (i.e. GHs, PLs, and CEs) is provided, including the total number of genes, gene density, CAZy family, and the number of genes per family.
ID	Total genes			Total families			Gene densitya			Details of CAZy family
	GH	PL	CE	GH	PL	CE	GH	PL	CE	GH	PL	CE
MAG001	2	0	1	2	0	1	1.31865	0	0.659327	GH154 (1), GH109 (1)		CE1 (1)
MAG002	18	0	1	10	0	1	10.442	0	0.580114	GH25 (5), GH73 (4), GH13 (2), GH8 (1), GH2 (1), GH65 (1), GH68 (1), GH53 (1), GH31 (1), GH36 (1)		CE10 (1)
MAG003	6	0	2	5	0	2	2.95898	0	0.986328	GH23 (2), GH8 (1), GH102 (1), GH103 (1), GH3 (1)		CE11 (1), CE10 (1)
MAG004	2	0	1	2	0	1	1.24283	0	0.621416	GH154 (1), GH109 (1)		CE1 (1)
MAG005	28	0	7	14	0	5	15.8954	0	3.97384	GH13 (11), GH43 (3), GH2 (2), GH77 (2), GH3 (2), GH112 (1), GH51 (1), GH42 (1), GH30 (1), GH53 (1), GH32 (1), GH136 (1), GH36 (1), GH109 (1)		CE4 (2), CE10 (2), CE1 (1), CE5 (1), CE9 (1)
MAG006	12	5	9	6	2	4	7.56119	3.1505	5.6709	GH28 (5), GH105 (2), GH13 (2), GH43 (1), GH77 (1), GH78 (1)	PL9 (3), PL1 (2)	CE8 (4), CE4 (2), CE12 (2), CE10 (1)
MAG007	22	0	5	14	0	3	8.65591	0	1.96725	GH43 (3), GH23 (3), GH77 (2), GH13 (2), GH57 (2), GH3 (2), GH112 (1), GH29 (1), GH18 (1), GH73 (1), GH120 (1), GH98 (1), GH33 (1), GH39 (1)		CE9 (3), CE4 (1), CE10 (1)
MAG008	1	0	1	1	0	1	0.544126	0	0.544126	GH109 (1)		CE10 (1)
MAG009	7	0	5	6	0	3	4.5569	0	3.25493	GH13 (2), GH2 (1), GH77 (1), GH94 (1), GH18 (1), GH23 (1)		CE4 (2), CE1 (2), CE10 (1)
MAG010	21	0	7	12	0	4	9.47606	0	3.15869	GH13 (6), GH25 (4), GH36 (2), GH5 (1), GH2 (1), GH16 (1), GH77 (1), GH18 (1), GH31 (1), GH9 (1), GH109 (1), GH3 (1)		CE4 (4), CE10 (1), CE1 (1), CE9 (1)
MAG011	49	6	9	19	3	7	18.898	2.31404	3.47106	GH5 (9), GH8 (5), GH9 (5), GH13 (4), GH43 (4), GH23 (3), GH57 (3), GH30 (2), GH10 (2), GH45 (2), GH26 (2), GH2 (1), GH77 (1), GH94 (1), GH18 (1), GH44 (1), GH16 (1), GH51 (1), GH11 (1)	PL1 (3), PL11 (2), PL14 (1)	CE6 (2), CE12 (2), CE11 (1), CE4 (1), CE1 (1), CE10 (1), CE2 (1)
MAG012	17	2	5	9	1	2	9.14563	1.07596	2.68989	GH13 (6), GH1 (3), GH73 (2), GH32 (1), GH114 (1), GH36 (1), GH25 (1), GH3 (1), GH65 (1)	PL14 (2)	CE10 (4), CE9 (1)
MAG013	33	0	4	17	0	3	13.6767	0	1.65778	GH3 (5), GH94 (4), GH23 (4), GH13 (3), GH2 (2), GH77 (2), GH57 (2), GH5 (2), GH18 (1), GH25 (1), GH35 (1), GH16 (1), GH43 (1), GH26 (1), GH53 (1), GH9 (1), GH95 (1)		CE10 (2), CE1 (1), CE8 (1)
MAG014	0	0	0	0	0	0	0	0	0
MAG015	2	0	5	2	0	3	1.11345	0	2.78363	GH23 (1), GH33 (1)		CE4 (3), CE11 (1), CE10 (1)
MAG016	6	0	5	5	0	2	3.6926	0	3.07717	GH13 (2), GH2 (1), GH77 (1), GH29 (1), GH3 (1)		CE4 (3), CE10 (2)
MAG017	64	0	13	25	0	5	27.5073	0	5.58742	GH43 (12), GH13 (6), GH2 (5), GH10 (5), GH25 (4), GH31 (4), GH36 (3), GH3 (3), GH51 (3), GH27 (2), GH1 (2), GH146 (2), GH8 (1), GH77 (1), GH94 (1), GH30 (1), GH18 (1), GH67 (1), GH129 (1), GH5 (1), GH115 (1), GH9 (1), GH39 (1), GH95 (1), GH113 (1)		CE1 (6), CE4 (5), CE2 (2), CE15 (1), CE9 (1)
MAG018	48	0	8	26	0	4	16.8645	0	2.81076	GH43 (6), GH10 (3), GH23 (3), GH13 (3), GH3 (3), GH5 (3), GH2 (2), GH77 (2), GH94 (2), GH18 (2), GH27 (2), GH57 (2), GH31 (2), GH8 (1), GH130 (1), GH142 (1), GH36 (1), GH1 (1), GH146 (1), GH51 (1), GH115 (1), GH73 (1), GH120 (1), GH9 (1), GH39 (1), GH95 (1)		CE1 (3), CE10 (2), CE2 (2), CE4 (1)
MAG019	27	0	5	15	0	4	11.6702	0	2.16115	GH13 (10), GH32 (2), GH3 (2), GH16 (2), GH31 (2), GH2 (1), GH77 (1), GH97 (1), GH23 (1), GH57 (1), GH25 (1), GH133 (1), GH53 (1), GH73 (1), GH128 (1)		CE10 (2), CE11 (1), CE4 (1), CE1 (1)
MAG020	26	0	3	11	0	2	22.7353	0	2.6233	GH13 (8), GH32 (3), GH16 (3), GH53 (3), GH2 (2), GH130 (2), GH77 (1), GH30 (1), GH36 (1), GH3 (1), GH161 (1)		CE1 (2), CE10 (1)
MAG021	12	0	4	9	0	3	6.25443	0	2.08481	GH18 (2), GH13 (2), GH3 (2), GH77 (1), GH20 (1), GH5 (1), GH73 (1), GH9 (1), GH4 (1)		CE4 (2), CE14 (1), CE9 (1)
MAG022	9	0	5	7	0	3	3.8066	0	2.11478	GH77 (2), GH13 (2), GH2 (1), GH18 (1), GH25 (1), GH3 (1), GH73 (1)		CE4 (3), CE1 (1), CE9 (1)
MAG023	10	0	1	7	0	1	5.97229	0	0.597229	GH13 (3), GH2 (2), GH77 (1), GH94 (1), GH18 (1), GH36 (1), GH3 (1)		CE4 (1)
MAG024	8	0	5	7	0	3	4.45184	0	2.7824	GH13 (2), GH2 (1), GH77 (1), GH94 (1), GH18 (1), GH23 (1), GH109 (1)		CE4 (2), CE1 (2), CE10 (1)
MAG025	63	7	20	23	3	8	18.4305	2.04783	5.85094	GH5 (19), GH11 (7), GH43 (5), GH9 (5), GH8 (3), GH10 (3), GH23 (3), GH94 (2), GH30 (2), GH3 (2), GH16 (2), GH73 (2), GH39 (2), GH2 (1), GH77 (1), GH74 (1), GH141 (1), GH44 (1), GH13 (1), GH25 (1), GH51 (1), GH53 (1), GH19 (1)	PL11 (3), PL1 (3), PL14 (1)	CE10 (5), CE6 (4), CE1 (4), CE12 (4), CE4 (3), CE11 (1), CE2 (1), CE15 (1)
MAG026	23	0	13	9	0	4	11.1873	0	6.32326	GH33 (10), GH165 (3), GH2 (2), GH13 (2), GH109 (2), GH77 (1), GH94 (1), GH20 (1), GH25 (1)		CE9 (8), CE4 (3), CE14 (1), CE1 (1)
MAG027	51	0	22	22	0	8	13.1736	0	5.68274	GH43 (11), GH3 (6), GH10 (4), GH97 (3), GH13 (3), GH51 (3), GH31 (3), GH2 (2), GH24 (2), GH5 (2), GH9 (2), GH8 (1), GH77 (1), GH94 (1), GH18 (1), GH23 (1), GH67 (1), GH57 (1), GH78 (1), GH35 (1), GH115 (1), GH95 (1)		CE1 (10), CE10 (7), CE4 (2), CE11 (1), CE2 (1), CE6 (1), CE15 (1), CE7 (1)
MAG028	4	0	3	3	0	2	2.26324	0	1.69743	GH25 (2), GH18 (1), GH32 (1)		CE4 (2), CE10 (1)
MAG029	4	0	7	3	0	2	1.8491	0	3.23592	GH18 (2), GH25 (1), GH105 (1)		CE4 (5), CE10 (2)
MAG030	50	0	8	26	0	4	17.4679	0	2.79486	GH43 (6), GH10 (4), GH3 (4), GH23 (3), GH13 (3), GH5 (3), GH2 (2), GH77 (2), GH18 (2), GH27 (2), GH57 (2), GH115 (2), GH31 (2), GH8 (1), GH94 (1), GH130 (1), GH142 (1), GH36 (1), GH146 (1), GH1 (1), GH51 (1), GH120 (1), GH73 (1), GH9 (1), GH39 (1), GH95 (1)		CE1 (3), CE10 (2), CE2 (2), CE4 (1)
MAG031	16	11	9	11	4	3	7.18825	4.94192	4.04339	GH23 (3), GH13 (2), GH57 (2), GH3 (2), GH77 (1), GH18 (1), GH142 (1), GH43 (1), GH105 (1), GH28 (1), GH73 (1)	PL1 (7), PL9 (3), PL7 (1), PL10 (1)	CE8 (4), CE10 (3), CE12 (3)
MAG032	34	0	3	19	0	2	14.2409	0	1.25655	GH3 (5), GH13 (4), GH5 (3), GH77 (2), GH94 (2), GH23 (2), GH57 (2), GH16 (2), GH53 (2), GH2 (1), GH32 (1), GH18 (1), GH10 (1), GH149 (1), GH142 (1), GH35 (1), GH43 (1), GH73 (1), GH31 (1)		CE10 (2), CE2 (1)
MAG033	17	1	4	11	1	2	12.7707	0.751217	3.00487	GH43 (6), GH13 (2), GH77 (1), GH94 (1), GH42 (1), GH127 (1), GH23 (1), GH36 (1), GH25 (1), GH5 (1), GH51 (1)	PL11 (1)	CE4 (3), CE1 (1)
MAG034	13	0	9	8	0	4	5.70652	0	3.95067	GH13 (4), GH77 (2), GH25 (2), GH18 (1), GH3 (1), GH16 (1), GH73 (1), GH165 (1)		CE4 (4), CE1 (3), CE10 (1), CE9 (1)
MAG035	7	0	2	6	0	2	7.55903	0	2.15972	GH13 (2), GH77 (1), GH23 (1), GH108 (1), GH103 (1), GH102 (1)		CE4 (1), CE11 (1)
MAG036	54	0	8	29	0	4	29.2247	0	4.32959	GH2 (6), GH109 (6), GH78 (4), GH13 (3), GH3 (3), GH33 (3), GH38 (3), GH29 (2), GH5 (2), GH4 (2), GH95 (2), GH97 (1), GH30 (1), GH123 (1), GH27 (1), GH130 (1), GH20 (1), GH127 (1), GH110 (1), GH23 (1), GH36 (1), GH63 (1), GH25 (1), GH35 (1), GH129 (1), GH106 (1), GH43 (1), GH89 (1), GH39 (1)		CE10 (3), CE4 (2), CE3 (2), CE9 (1)
MAG037	2	0	2	2	0	1	1.46852	0	1.46852	GH3 (1), GH31 (1)		CE4 (2)
MAG038	15	0	7	11	0	2	11.4025	0	5.32117	GH13 (3), GH2 (2), GH3 (2), GH77 (1), GH29 (1), GH127 (1), GH23 (1), GH163 (1), GH16 (1), GH5 (1), GH31 (1)		CE10 (5), CE4 (2)
MAG039	15	0	6	11	0	4	8.00072	0	3.20029	GH29 (3), GH2 (2), GH3 (2), GH20 (1), GH23 (1), GH57 (1), GH25 (1), GH133 (1), GH92 (1), GH73 (1), GH33 (1)		CE4 (2), CE10 (2), CE11 (1), CE1 (1)
MAG040	14	0	5	10	0	4	7.67664	0	2.74166	GH23 (3), GH13 (2), GH3 (2), GH77 (1), GH18 (1), GH20 (1), GH57 (1), GH133 (1), GH73 (1), GH9 (1)		CE1 (2), CE4 (1), CE11 (1), CE10 (1)
MAG041	38	0	5	20	0	3	17.1272	0	2.25358	GH3 (6), GH16 (5), GH13 (3), GH5 (3), GH77 (2), GH94 (2), GH10 (2), GH23 (2), GH43 (2), GH2 (1), GH18 (1), GH32 (1), GH142 (1), GH149 (1), GH57 (1), GH25 (1), GH1 (1), GH51 (1), GH73 (1), GH31 (1)		CE10 (3), CE4 (1), CE2 (1)
MAG042	42	0	5	20	0	3	17.8212	0	2.12157	GH3 (6), GH13 (5), GH23 (4), GH5 (4), GH43 (4), GH77 (2), GH94 (2), GH57 (2), GH16 (2), GH2 (1), GH32 (1), GH10 (1), GH149 (1), GH25 (1), GH35 (1), GH51 (1), GH26 (1), GH120 (1), GH31 (1), GH95 (1)		CE10 (3), CE4 (1), CE8 (1)
MAG043	62	0	13	28	0	5	22.4601	0	4.70938	GH43 (10), GH13 (6), GH3 (5), GH10 (4), GH5 (4), GH31 (4), GH2 (2), GH94 (2), GH18 (2), GH130 (2), GH27 (2), GH36 (2), GH25 (2), GH51 (2), GH8 (1), GH77 (1), GH42 (1), GH20 (1), GH67 (1), GH146 (1), GH1 (1), GH129 (1), GH115 (1), GH120 (1), GH161 (1), GH9 (1), GH39 (1), GH95 (1)		CE10 (4), CE4 (3), CE1 (3), CE2 (2), CE9 (1)
MAG044	7	0	3	4	0	2	4.51282	0	1.93407	GH13 (4), GH77 (1), GH94 (1), GH23 (1)		CE4 (2), CE10 (1)
MAG045	20	0	9	16	0	5	11.4947	0	5.17263	GH109 (3), GH20 (2), GH13 (2), GH2 (1), GH77 (1), GH94 (1), GH18 (1), GH27 (1), GH23 (1), GH36 (1), GH35 (1), GH3 (1), GH26 (1), GH73 (1), GH95 (1), GH38 (1)		CE4 (3), CE9 (3), CE10 (2), CE2 (1), CE12 (1)
MAG046	39	3	10	15	3	5	21.4814	1.65242	5.50805	GH5 (7), GH9 (6), GH10 (4), GH13 (4), GH26 (4), GH25 (3), GH16 (3), GH94 (2), GH3 (2), GH43 (2), GH77 (1), GH42 (1), GH130 (1), GH48 (1), GH95 (1)	PL1 (2), PL11 (1), PL9 (1)	CE1 (4), CE4 (3), CE2 (1), CE8 (1), CE3 (1)
MAG047	65	3	7	30	2	3	28.5425	1.31735	3.07381	GH43 (7), GH2 (6), GH97 (6), GH78 (6), GH92 (6), GH13 (5), GH23 (3), GH127 (2), GH106 (2), GH88 (2), GH28 (2), GH99 (2), GH109 (2), GH77 (1), GH29 (1), GH32 (1), GH123 (1), GH125 (1), GH57 (1), GH25 (1), GH146 (1), GH3 (1), GH5 (1), GH133 (1), GH105 (1), GH116 (1), GH73 (1), GH31 (1), GH95 (1), GH38 (1)	PL35 (2), PL1 (1)	CE10 (4), CE1 (3), CE11 (1)
MAG048	37	0	12	19	0	7	9.04611	0	2.93387	GH13 (7), GH23 (4), GH2 (3), GH1 (3), GH4 (3), GH37 (2), GH3 (2), GH73 (2), GH8 (1), GH77 (1), GH32 (1), GH63 (1), GH25 (1), GH103 (1), GH65 (1), GH31 (1), GH104 (1), GH102 (1), GH38 (1)		CE1 (4), CE10 (2), CE9 (2), CE14 (1), CE4 (1), CE11 (1), CE8 (1)
MAG049	36	0	6	20	0	3	16.2168	0	2.70281	GH3 (6), GH94 (3), GH5 (3), GH16 (3), GH77 (2), GH10 (2), GH13 (2), GH57 (2), GH120 (2), GH2 (1), GH18 (1), GH32 (1), GH23 (1), GH142 (1), GH25 (1), GH1 (1), GH43 (1), GH51 (1), GH73 (1), GH31 (1)		CE10 (3), CE4 (2), CE2 (1)
MAG050	32	0	4	16	0	3	14.2195	0	1.77744	GH3 (5), GH94 (4), GH23 (4), GH77 (3), GH13 (3), GH57 (2), GH5 (2), GH2 (1), GH18 (1), GH25 (1), GH35 (1), GH16 (1), GH26 (1), GH53 (1), GH9 (1), GH95 (1)		CE10 (2), CE14 (1), CE8 (1)
MAG051	58	0	12	29	0	5	13.46	0	2.78483	GH33 (9), GH13 (7), GH16 (6), GH20 (4), GH136 (4), GH73 (3), GH29 (2), GH23 (2), GH25 (2), GH112 (1), GH2 (1), GH77 (1), GH94 (1), GH130 (1), GH108 (1), GH101 (1), GH163 (1), GH35 (1), GH1 (1), GH3 (1), GH5 (1), GH133 (1), GH31 (1), GH89 (1), GH84 (1), GH39 (1), GH113 (1), GH95 (1), GH109 (1)		CE4 (5), CE10 (3), CE9 (2), CE1 (1), CE3 (1)
MAG052	76	50	17	27	6	8	25.76	16.9474	5.76211	GH20 (15), GH109 (8), GH2 (7), GH88 (6), GH13 (5), GH78 (5), GH106 (4), GH130 (2), GH36 (2), GH63 (2), GH25 (2), GH39 (2), GH38 (2), GH97 (1), GH123 (1), GH18 (1), GH148 (1), GH127 (1), GH23 (1), GH125 (1), GH163 (1), GH35 (1), GH146 (1), GH5 (1), GH73 (1), GH28 (1), GH4 (1)	PL35 (39), PL12 (5), PL21 (2), PL27 (2), PL33 (1), PL8 (1)	CE4 (7), CE14 (2), CE9 (2), CE1 (2), CE10 (1), CE2 (1), CE6 (1), CE7 (1)
MAG053	62	0	10	33	0	4	25.0214	0	4.03571	GH10 (6), GH3 (5), GH5 (5), GH43 (5), GH130 (3), GH13 (3), GH16 (3), GH94 (2), GH23 (2), GH77 (2), GH148 (2), GH149 (2), GH57 (2), GH51 (2), GH2 (1), GH1 (1), GH129 (1), GH26 (1), GH31 (1), GH8 (1), GH37 (1), GH18 (1), GH32 (1), GH27 (1), GH36 (1), GH146 (1), GH115 (1), GH11 (1), GH73 (1), GH120 (1), GH9 (1), GH39 (1), GH95 (1)		CE2 (3), CE1 (3), CE4 (2), CE10 (2)
MAG054	82	3	24	32	2	9	29.875	1.09299	8.74391	GH43 (23), GH2 (9), GH3 (5), GH97 (4), GH51 (4), GH30 (3), GH35 (3), GH31 (3), GH10 (2), GH23 (2), GH25 (2), GH5 (2), GH13 (2), GH146 (2), GH105 (2), GH115 (2), GH29 (1), GH127 (1), GH98 (1), GH133 (1), GH26 (1), GH28 (1), GH128 (1), GH8 (1), GH77 (1), GH154 (1), GH67 (1), GH57 (1), GH106 (1), GH73 (1), GH9 (1), GH95 (1)	PL11 (2), PL10 (1)	CE1 (11), CE10 (4), CE6 (3), CE12 (3), CE4 (1), CE11 (1), CE2 (1), CE8 (1), CE15 (1)
MAG055	10	0	8	7	0	5	4.82266	0	3.85813	GH13 (3), GH77 (2), GH2 (1), GH23 (1), GH3 (1), GH1 (1), GH36 (1)		CE4 (3), CE10 (2), CE14 (1), CE9 (1), CE1 (1)
MAG056	35	0	11	11	0	5	17.5266	0	5.50835	GH1 (17), GH13 (7), GH2 (2), GH4 (2), GH29 (1), GH25 (1), GH129 (1), GH31 (1), GH77 (1), GH32 (1), GH36 (1)		CE1 (7), CE10 (3), CE14 (1), CE4 (1), CE9 (1)
MAG057	25	0	5	13	0	3	14.1762	0	2.83523	GH13 (6), GH2 (4), GH36 (3), GH77 (2), GH18 (2), GH42 (1), GH3 (1), GH129 (1), GH53 (1), GH31 (1), GH32 (1), GH146 (1), GH73 (1)		CE4 (3), CE10 (1), CE9 (1)
MAG058	29	0	4	13	0	3	13.716	0	1.89187	GH13 (8), GH25 (4), GH1 (4), GH31 (2), GH36 (2), GH73 (2), GH2 (1), GH42 (1), GH3 (1), GH4 (1), GH8 (1), GH32 (1), GH65 (1)		CE10 (2), CE9 (1), CE7 (1)
MAG059	10	0	8	5	0	3	5.1218	0	4.09744	GH13 (5), GH77 (2), GH25 (1), GH3 (1), GH18 (1)		CE4 (5), CE1 (2), CE9 (1)
MAG060	75	1	8	30	1	7	34.0501	0.454002	3.63202	GH78 (10), GH2 (7), GH106 (6), GH109 (6), GH20 (5), GH13 (5), GH127 (4), GH23 (3), GH36 (3), GH43 (3), GH110 (2), GH3 (2), GH97 (2), GH105 (2), GH29 (1), GH163 (1), GH25 (1), GH5 (1), GH133 (1), GH53 (1), GH28 (1), GH77 (1), GH32 (1), GH37 (1), GH57 (1), GH146 (1), GH88 (1), GH73 (1), GH9 (1), GH38 (1)	PL1 (1)	CE10 (3), CE1 (2), CE11 (1), CE4 (1), CE8 (1), CE3 (1), CE12 (1)
MAG061	0	0	3	0	0	2	0	0	2.36193			CE4 (2), CE10 (1)
MAG062	28	0	12	18	0	6	14.6064	0	6.25987	GH2 (5), GH13 (4), GH20 (2), GH163 (2), GH3 (2), GH29 (1), GH23 (1), GH5 (1), GH31 (1), GH33 (1), GH77 (1), GH36 (1), GH16 (1), GH43 (1), GH89 (1), GH95 (1), GH109 (1), GH38 (1)		CE10 (5), CE4 (3), CE14 (1), CE2 (1), CE9 (1), CE1 (1)
MAG063	13	0	7	10	0	4	7.79033	0	4.19479	GH23 (3), GH13 (2), GH20 (1), GH3 (1), GH133 (1), GH77 (1), GH18 (1), GH57 (1), GH73 (1), GH9 (1)		CE4 (2), CE10 (2), CE1 (2), CE11 (1)
MAG064	4	0	2	4	0	1	3.26387	0	1.63193	GH94 (1), GH25 (1), GH3 (1), GH31 (1)		CE4 (2)
MAG065	25	0	2	15	0	2	13.241	0	1.05928	GH13 (5), GH25 (4), GH3 (2), GH53 (2), GH77 (2), GH2 (1), GH94 (1), GH42 (1), GH133 (1), GH26 (1), GH31 (1), GH18 (1), GH36 (1), GH43 (1), GH9 (1)		CE4 (1), CE9 (1)
MAG066	15	0	2	8	0	1	9.66202	0	1.28827	GH13 (6), GH2 (2), GH109 (2), GH25 (1), GH3 (1), GH77 (1), GH32 (1), GH36 (1)		CE4 (2)
MAG067	0	0	3	0	0	2	0	0	1.92217			CE4 (2), CE10 (1)
MAG068	14	0	10	7	0	3	6.8896	0	4.92114	GH13 (5), GH3 (2), GH77 (2), GH109 (2), GH25 (1), GH28 (1), GH36 (1)		CE4 (7), CE10 (2), CE14 (1)
MAG069	9	0	3	4	0	3	7.0606	0	2.35353	GH3 (4), GH77 (2), GH57 (2), GH13 (1)		CE11 (1), CE4 (1), CE9 (1)
MAG070	91	0	14	36	0	6	38.4004	0	5.90775	GH43 (15), GH3 (10), GH2 (7), GH97 (4), GH13 (4), GH51 (4), GH10 (3), GH23 (3), GH5 (3), GH31 (3), GH146 (3), GH115 (3), GH127 (2), GH26 (2), GH53 (2), GH92 (2), GH9 (2), GH95 (2), GH94 (1), GH29 (1), GH20 (1), GH130 (1), GH35 (1), GH133 (1), GH28 (1), GH33 (1), GH8 (1), GH77 (1), GH32 (1), GH67 (1), GH57 (1), GH36 (1), GH63 (1), GH16 (1), GH73 (1), GH89 (1)		CE10 (8), CE1 (3), CE6 (2), CE15 (1), CE7 (1), CE3 (1)
MAG071	17	0	7	12	0	3	11.9784	0	4.93229	GH2 (3), GH13 (3), GH3 (2), GH94 (1), GH20 (1), GH127 (1), GH28 (1), GH31 (1), GH77 (1), GH146 (1), GH95 (1), GH38 (1)		CE4 (3), CE10 (3), CE14 (1)
MAG072	23	0	2	10	0	1	12.0764	0	1.05012	GH13 (12), GH23 (2), GH3 (2), GH77 (2), GH57 (2), GH133 (1), GH53 (1), GH31 (1), GH32 (1), GH73 (1)		CE10 (2)
MAG073	5	0	5	4	0	3	3.39334	0	3.39334	GH13 (2), GH94 (1), GH29 (1), GH77 (1)		CE4 (3), CE10 (1), CE9 (1)
MAG074	0	0	3	0	0	2	0	0	2.46786			CE4 (2), CE10 (1)
MAG075	5	0	5	4	0	3	3.3564	0	3.3564	GH13 (2), GH94 (1), GH29 (1), GH77 (1)		CE4 (3), CE10 (1), CE9 (1)
MAG076	15	0	3	9	0	1	8.03075	0	1.60615	GH13 (6), GH2 (2), GH25 (1), GH3 (1), GH4 (1), GH77 (1), GH32 (1), GH36 (1), GH109 (1)		CE4 (3)
MAG077	32	0	14	19	0	8	11.5783	0	5.06551	GH13 (8), GH3 (4), GH23 (2), GH53 (2), GH97 (2), GH2 (1), GH29 (1), GH20 (1), GH25 (1), GH133 (1), GH33 (1), GH77 (1), GH144 (1), GH18 (1), GH57 (1), GH65 (1), GH73 (1), GH89 (1), GH9 (1)		CE1 (5), CE4 (3), CE11 (1), CE14 (1), CE10 (1), CE2 (1), CE9 (1), CE7 (1)
MAG078	4	0	3	3	0	2	1.30219	0	0.976645	GH25 (2), GH18 (1), GH32 (1)		CE4 (2), CE10 (1)
MAG079	80	4	25	28	3	7	47.7065	2.38533	14.9083	GH9 (12), GH11 (11), GH43 (8), GH5 (7), GH25 (6), GH3 (5), GH16 (5), GH10 (4), GH26 (4), GH13 (4), GH94 (2), GH30 (2), GH95 (2), GH2 (1), GH42 (1), GH141 (1), GH130 (1), GH53 (1), GH31 (1), GH77 (1), GH97 (1), GH18 (1), GH44 (1), GH146 (1), GH48 (1), GH51 (1), GH105 (1), GH124 (1)	PL1 (3), PL11 (1), PL9 (1)	CE1 (10), CE4 (6), CE3 (5), CE10 (3), CE12 (2), CE8 (1), CE15 (1)
MAG080	24	0	2	12	0	1	13.0249	0	1.08541	GH13 (5), GH25 (4), GH43 (4), GH2 (2), GH3 (2), GH127 (1), GH5 (1), GH26 (1), GH77 (1), GH18 (1), GH51 (1), GH9 (1)		CE4 (2)
MAG081	27	2	9	14	2	5	22.3045	1.65219	7.43483	GH13 (6), GH2 (4), GH3 (3), GH28 (2), GH31 (2), GH77 (2), GH78 (1), GH1 (1), GH4 (1), GH37 (1), GH36 (1), GH43 (1), GH105 (1), GH39 (1)	PL1 (1), PL9 (1)	CE1 (3), CE10 (2), CE8 (2), CE9 (1), CE12 (1)
MAG082	15	0	7	10	0	4	7.18785	0	3.35433	GH13 (4), GH23 (2), GH77 (2), GH2 (1), GH25 (1), GH3 (1), GH112 (1), GH18 (1), GH73 (1), GH165 (1)		CE4 (3), CE1 (2), CE10 (1), CE9 (1)
MAG083	65	0	4	32	0	2	32.2795	0	1.98643	GH2 (6), GH109 (6), GH38 (6), GH78 (4), GH13 (4), GH29 (3), GH3 (3), GH5 (3), GH42 (2), GH130 (2), GH25 (2), GH33 (2), GH39 (2), GH95 (2), GH141 (1), GH127 (1), GH125 (1), GH35 (1), GH31 (1), GH4 (1), GH77 (1), GH32 (1), GH123 (1), GH27 (1), GH36 (1), GH63 (1), GH16 (1), GH106 (1), GH43 (1), GH105 (1), GH165 (1), GH89 (1)		CE4 (3), CE10 (1)
MAG084	59	0	8	32	0	4	27.0739	0	3.67103	GH10 (6), GH3 (5), GH43 (5), GH5 (4), GH13 (3), GH16 (3), GH94 (2), GH130 (2), GH23 (2), GH77 (2), GH148 (2), GH149 (2), GH57 (2), GH51 (2), GH2 (1), GH1 (1), GH26 (1), GH31 (1), GH8 (1), GH32 (1), GH37 (1), GH18 (1), GH27 (1), GH36 (1), GH146 (1), GH115 (1), GH11 (1), GH120 (1), GH73 (1), GH9 (1), GH39 (1), GH95 (1)		CE4 (2), CE10 (2), CE2 (2), CE1 (2)
MAG085	19	0	6	11	0	4	10.4487	0	3.2996	GH13 (6), GH23 (3), GH77 (2), GH29 (1), GH20 (1), GH133 (1), GH97 (1), GH32 (1), GH57 (1), GH16 (1), GH73 (1)		CE4 (2), CE1 (2), CE11 (1), CE10 (1)
MAG086	93	0	15	33	0	4	39.5621	0	6.38098	GH43 (18), GH13 (6), GH109 (6), GH2 (5), GH127 (5), GH78 (5), GH3 (5), GH97 (5), GH36 (4), GH23 (3), GH5 (3), GH28 (3), GH51 (3), GH93 (2), GH53 (2), GH32 (2), GH106 (2), GH29 (1), GH30 (1), GH20 (1), GH125 (1), GH25 (1), GH35 (1), GH133 (1), GH92 (1), GH85 (1), GH84 (1), GH77 (1), GH147 (1), GH123 (1), GH27 (1), GH57 (1), GH73 (1)		CE1 (7), CE10 (6), CE4 (1), CE11 (1)
MAG087	99	0	12	43	0	6	43.314	0	5.25018	GH43 (10), GH2 (8), GH78 (7), GH92 (7), GH5 (5), GH146 (4), GH109 (4), GH29 (3), GH30 (3), GH76 (3), GH97 (3), GH20 (2), GH130 (2), GH127 (2), GH110 (2), GH23 (2), GH25 (2), GH35 (2), GH3 (2), GH31 (2), GH13 (2), GH36 (2), GH106 (2), GH115 (2), GH10 (1), GH125 (1), GH133 (1), GH53 (1), GH28 (1), GH84 (1), GH33 (1), GH77 (1), GH50 (1), GH123 (1), GH32 (1), GH27 (1), GH148 (1), GH57 (1), GH66 (1), …		CE10 (4), CE1 (4), CE4 (2), CE11 (1), CE9 (1), CE6 (1)
MAG088	63	1	14	30	1	7	20.7609	0.329539	4.61354	GH43 (8), GH2 (6), GH13 (6), GH3 (5), GH25 (3), GH5 (3), GH105 (3), GH42 (2), GH130 (2), GH127 (2), GH18 (2), GH36 (2), GH9 (2), GH94 (1), GH29 (1), GH10 (1), GH1 (1), GH26 (1), GH28 (1), GH31 (1), GH8 (1), GH77 (1), GH27 (1), GH154 (1), GH67 (1), GH51 (1), GH115 (1), GH88 (1), GH120 (1), GH113 (1)	PL33 (1)	CE10 (6), CE4 (3), CE2 (1), CE8 (1), CE9 (1), CE1 (1), CE12 (1)
MAG089	25	0	9	14	0	4	8.89476	0	3.20211	GH13 (5), GH25 (4), GH3 (3), GH31 (3), GH5 (2), GH29 (1), GH127 (1), GH77 (1), GH18 (1), GH32 (1), GH27 (1), GH16 (1), GH9 (1), GH39 (1)		CE10 (4), CE4 (3), CE2 (1), CE3 (1)
MAG090	33	0	10	16	0	5	14.119	0	4.27849	GH13 (5), GH3 (4), GH2 (3), GH36 (3), GH130 (2), GH5 (2), GH31 (2), GH77 (2), GH18 (2), GH43 (2), GH94 (1), GH127 (1), GH125 (1), GH1 (1), GH32 (1), GH109 (1)		CE4 (4), CE10 (3), CE13 (1), CE2 (1), CE9 (1)
MAG091	16	0	9	10	0	3	9.52196	0	5.3561	GH1 (3), GH13 (3), GH140 (2), GH77 (2), GH25 (1), GH4 (1), GH32 (1), GH43 (1), GH106 (1), GH73 (1)		CE1 (5), CE4 (2), CE9 (2)
MAG092	5	0	2	4	0	1	4.56207	0	1.82483	GH13 (2), GH23 (1), GH77 (1), GH18 (1)		CE4 (2)
MAG093	1	0	2	1	0	1	1.3254	0	2.65081	GH23 (1)		CE4 (2)
MAG094	17	0	11	11	0	5	9.31093	0	6.02472	GH13 (5), GH3 (2), GH109 (2), GH2 (1), GH29 (1), GH25 (1), GH1 (1), GH77 (1), GH18 (1), GH24 (1), GH36 (1)		CE4 (5), CE14 (2), CE1 (2), CE10 (1), CE9 (1)
MAG095	52	0	7	28	0	3	20.0189	0	2.69485	GH13 (6), GH43 (5), GH10 (3), GH23 (3), GH3 (3), GH5 (3), GH2 (2), GH130 (2), GH31 (2), GH77 (2), GH27 (2), GH57 (2), GH146 (2), GH94 (1), GH142 (1), GH1 (1), GH129 (1), GH8 (1), GH18 (1), GH36 (1), GH51 (1), GH115 (1), GH120 (1), GH73 (1), GH9 (1), GH39 (1), GH95 (1), GH113 (1)		CE10 (3), CE2 (2), CE1 (2)
MAG096	69	1	15	33	1	5	23.4384	0.339687	5.09531	GH13 (7), GH2 (6), GH31 (5), GH43 (5), GH42 (4), GH25 (4), GH3 (4), GH5 (3), GH94 (2), GH130 (2), GH18 (2), GH36 (2), GH51 (2), GH120 (2), GH9 (2), GH140 (1), GH29 (1), GH127 (1), GH1 (1), GH26 (1), GH53 (1), GH28 (1), GH8 (1), GH77 (1), GH27 (1), GH154 (1), GH67 (1), GH146 (1), GH105 (1), GH88 (1), GH39 (1), GH95 (1), GH113 (1)	PL33 (1)	CE10 (6), CE4 (4), CE1 (4), CE2 (1), CE8 (1)
MAG097	13	0	6	7	0	2	6.3665	0	2.93838	GH13 (4), GH3 (2), GH77 (2), GH109 (2), GH25 (1), GH32 (1), GH36 (1)		CE4 (5), CE9 (1)
MAG098	0	0	1	0	0	1	0	0	0.757771			CE4 (1)
MAG099	1	0	3	1	0	2	0.742438	0	2.22732	GH13 (1)		CE4 (2), CE10 (1)
MAG100	8	0	2	6	0	1	3.84349	0	0.960873	GH25 (2), GH13 (2), GH140 (1), GH5 (1), GH31 (1), GH24 (1)		CE4 (2)
MAG101	86	10	17	33	4	7	34.3967	3.99962	6.79936	GH43 (15), GH2 (8), GH28 (6), GH13 (5), GH105 (5), GH97 (4), GH30 (3), GH25 (3), GH3 (3), GH53 (3), GH51 (3), GH29 (2), GH127 (2), GH23 (2), GH92 (2), GH31 (2), GH128 (2), GH154 (2), GH16 (2), GH115 (2), GH95 (2), GH10 (1), GH20 (1), GH35 (1), GH133 (1), GH77 (1), GH27 (1), GH57 (1), GH66 (1), GH146 (1), GH106 (1), GH88 (1), GH89 (1)	PL11 (4), PL1 (4), PL26 (1), PL29 (1)	CE12 (5), CE8 (4), CE1 (3), CE10 (2), CE7 (2), CE4 (1), CE11 (1)
MAG102	46	5	6	20	4	3	21.6353	2.35167	2.822	GH9 (9), GH5 (6), GH13 (6), GH26 (5), GH25 (3), GH10 (2), GH130 (2), GH3 (2), GH94 (1), GH59 (1), GH1 (1), GH8 (1), GH77 (1), GH32 (1), GH44 (1), GH36 (1), GH48 (1), GH16 (1), GH43 (1), GH95 (1)	PL31 (2), PL1 (2), PL11 (1), PL9 (1)	CE4 (3), CE3 (2), CE10 (1)
MAG103	64	0	12	28	0	5	31.3495	0	5.87803	GH2 (7), GH109 (6), GH29 (4), GH78 (4), GH3 (4), GH38 (4), GH33 (3), GH13 (3), GH36 (3), GH163 (2), GH25 (2), GH5 (2), GH4 (2), GH27 (2), GH106 (2), GH95 (2), GH94 (1), GH20 (1), GH127 (1), GH125 (1), GH35 (1), GH92 (1), GH28 (1), GH31 (1), GH77 (1), GH123 (1), GH16 (1), GH51 (1)		CE10 (5), CE4 (3), CE1 (2), CE9 (1), CE15 (1)
MAG104	49	0	8	27	0	4	27.0334	0	4.41362	GH2 (6), GH109 (5), GH78 (3), GH3 (3), GH13 (3), GH38 (3), GH29 (2), GH5 (2), GH33 (2), GH4 (2), GH95 (2), GH30 (1), GH130 (1), GH20 (1), GH127 (1), GH23 (1), GH110 (1), GH25 (1), GH35 (1), GH129 (1), GH97 (1), GH123 (1), GH27 (1), GH36 (1), GH106 (1), GH89 (1), GH39 (1)		CE10 (3), CE4 (2), CE3 (2), CE9 (1)
MAG105	80	0	9	32	0	6	27.4682	0	3.09017	GH97 (8), GH2 (7), GH13 (7), GH20 (6), GH3 (6), GH78 (5), GH92 (5), GH29 (4), GH23 (3), GH106 (3), GH9 (3), GH110 (2), GH31 (2), GH109 (2), GH127 (1), GH125 (1), GH25 (1), GH133 (1), GH53 (1), GH28 (1), GH33 (1), GH77 (1), GH50 (1), GH123 (1), GH18 (1), GH27 (1), GH57 (1), GH66 (1), GH73 (1), GH89 (1), GH39 (1), GH95 (1)		CE10 (3), CE4 (2), CE1 (2), CE11 (1), CE9 (1), CE3 (1)
MAG106	55	1	8	30	1	8	29.9705	0.544919	4.35935	GH13 (7), GH3 (5), GH5 (4), GH2 (3), GH20 (2), GH23 (2), GH26 (2), GH28 (2), GH31 (2), GH97 (2), GH144 (2), GH27 (2), GH43 (2), GH89 (2), GH94 (1), GH29 (1), GH42 (1), GH130 (1), GH127 (1), GH25 (1), GH133 (1), GH53 (1), GH77 (1), GH50 (1), GH57 (1), GH36 (1), GH16 (1), GH105 (1), GH73 (1), GH109 (1)	PL1 (1)	CE4 (1), CE11 (1), CE10 (1), CE2 (1), CE8 (1), CE15 (1), CE7 (1), CE1 (1)
MAG107	72	0	20	28	0	7	29.3424	0	8.15066	GH109 (12), GH20 (7), GH29 (5), GH33 (5), GH163 (4), GH2 (3), GH25 (3), GH36 (3), GH106 (3), GH3 (2), GH5 (2), GH28 (2), GH4 (2), GH123 (2), GH13 (2), GH151 (2), GH38 (2), GH94 (1), GH127 (1), GH78 (1), GH116 (1), GH31 (1), GH32 (1), GH148 (1), GH24 (1), GH43 (1), GH39 (1), GH95 (1)		CE4 (7), CE10 (4), CE9 (3), CE14 (2), CE15 (2), CE2 (1), CE1 (1)
MAG108	63	0	8	34	0	3	32.0494	0	4.06976	GH2 (6), GH109 (5), GH78 (3), GH3 (3), GH5 (3), GH13 (3), GH38 (3), GH29 (2), GH30 (2), GH163 (2), GH4 (2), GH77 (2), GH18 (2), GH27 (2), GH36 (2), GH43 (2), GH95 (2), GH94 (1), GH42 (1), GH130 (1), GH20 (1), GH127 (1), GH125 (1), GH129 (1), GH92 (1), GH31 (1), GH84 (1), GH33 (1), GH123 (1), GH16 (1), GH106 (1), GH51 (1), GH151 (1), GH89 (1)		CE10 (4), CE4 (3), CE9 (1)
MAG109	71	2	23	37	2	9	27.7069	0.780475	8.97546	GH2 (6), GH38 (5), GH109 (5), GH13 (4), GH43 (4), GH105 (4), GH29 (3), GH31 (3), GH94 (2), GH42 (2), GH130 (2), GH3 (2), GH4 (2), GH51 (2), GH88 (2), GH9 (2), GH30 (1), GH20 (1), GH127 (1), GH23 (1), GH125 (1), GH78 (1), GH35 (1), GH5 (1), GH28 (1), GH50 (1), GH32 (1), GH18 (1), GH123 (1), GH27 (1), GH154 (1), GH36 (1), GH66 (1), GH146 (1), GH65 (1), GH106 (1), GH95 (1)	PL33 (1), PL15 (1)	CE1 (5), CE4 (4), CE10 (4), CE14 (3), CE15 (3), CE8 (1), CE9 (1), CE7 (1), CE12 (1)
MAG110	39	0	5	19	0	3	16.7693	0	2.14992	GH3 (6), GH5 (6), GH23 (4), GH13 (4), GH53 (2), GH77 (2), GH57 (2), GH16 (2), GH10 (1), GH25 (1), GH35 (1), GH26 (1), GH31 (1), GH32 (1), GH149 (1), GH43 (1), GH51 (1), GH120 (1), GH95 (1)		CE10 (3), CE4 (1), CE8 (1)
MAG111	35	0	12	16	0	4	13.4749	0	4.61997	GH13 (6), GH2 (5), GH31 (4), GH3 (3), GH77 (3), GH43 (3), GH51 (2), GH42 (1), GH127 (1), GH133 (1), GH53 (1), GH18 (1), GH32 (1), GH27 (1), GH36 (1), GH109 (1)		CE4 (3), CE10 (3), CE9 (3), CE1 (3)
MAG112	63	0	11	31	0	5	32.7395	0	5.71641	GH43 (10), GH3 (9), GH2 (5), GH51 (4), GH23 (3), GH31 (3), GH13 (3), GH30 (2), GH5 (2), GH26 (2), GH54 (2), GH9 (2), GH94 (1), GH29 (1), GH10 (1), GH20 (1), GH130 (1), GH127 (1), GH133 (1), GH53 (1), GH92 (1), GH77 (1), GH97 (1), GH67 (1), GH36 (1), GH57 (1), GH146 (1), GH16 (1), GH115 (1), GH73 (1), GH95 (1)		CE1 (7), CE10 (2), CE6 (2), CE11 (1), CE15 (1)
MAG113	31	0	2	12	0	1	14.1749	0	0.914507	GH13 (15), GH3 (3), GH23 (2), GH31 (2), GH77 (2), GH57 (2), GH30 (1), GH25 (1), GH133 (1), GH53 (1), GH18 (1), GH73 (1)		CE10 (2)
MAG114	16	12	15	10	3	5	7.48975	5.61731	7.02164	GH23 (3), GH105 (3), GH28 (2), GH13 (2), GH3 (1), GH77 (1), GH18 (1), GH57 (1), GH43 (1), GH73 (1)	PL1 (8), PL9 (4), PL10 (1)	CE8 (5), CE12 (5), CE10 (4), CE4 (1), CE1 (1)
MAG115	7	0	1	5	0	1	3.37134	0	0.481619	GH23 (3), GH108 (1), GH133 (1), GH13 (1), GH57 (1)		CE4 (1)
MAG116	32	0	13	17	0	6	12.8891	0	5.2362	GH13 (9), GH3 (3), GH20 (2), GH23 (2), GH133 (2), GH53 (2), GH97 (2), GH2 (1), GH25 (1), GH5 (1), GH77 (1), GH32 (1), GH18 (1), GH57 (1), GH73 (1), GH89 (1), GH9 (1)		CE1 (6), CE4 (3), CE11 (1), CE10 (1), CE9 (1), CE7 (1)
MAG117	12	0	5	10	0	4	7.6497	0	3.18738	GH23 (3), GH20 (1), GH3 (1), GH133 (1), GH77 (1), GH18 (1), GH13 (1), GH57 (1), GH73 (1), GH9 (1)		CE1 (2), CE11 (1), CE4 (1), CE10 (1)
MAG118	25	0	2	12	0	2	22.4546	0	1.79637	GH13 (8), GH32 (3), GH2 (2), GH53 (2), GH16 (2), GH43 (2), GH94 (1), GH30 (1), GH35 (1), GH3 (1), GH77 (1), GH36 (1)		CE10 (1), CE1 (1)
MAG119	8	0	6	6	0	5	4.49203	0	3.36902	GH13 (3), GH23 (2), GH3 (1), GH77 (1), GH18 (1), GH73 (1)		CE4 (2), CE11 (1), CE10 (1), CE9 (1), CE1 (1)
MAG120	44	0	5	18	0	3	15.5897	0	1.77155	GH13 (8), GH25 (4), GH5 (4), GH36 (4), GH9 (3), GH94 (2), GH130 (2), GH1 (2), GH3 (2), GH26 (2), GH53 (2), GH77 (2), GH32 (2), GH2 (1), GH42 (1), GH31 (1), GH16 (1), GH43 (1)		CE4 (2), CE10 (2), CE2 (1)
MAG121	16	0	7	11	0	4	8.32241	0	3.64105	GH29 (3), GH2 (2), GH23 (2), GH3 (2), GH20 (1), GH25 (1), GH133 (1), GH92 (1), GH33 (1), GH57 (1), GH73 (1)		CE4 (2), CE10 (2), CE1 (2), CE11 (1)
MAG122	35	0	11	18	0	4	22.1215	0	6.95247	GH78 (8), GH2 (3), GH94 (3), GH3 (3), GH13 (3), GH29 (2), GH23 (2), GH31 (2), GH20 (1), GH130 (1), GH28 (1), GH156 (1), GH77 (1), GH18 (1), GH27 (1), GH106 (1), GH151 (1), GH38 (1)		CE4 (5), CE10 (3), CE1 (2), CE9 (1)
MAG123	30	7	9	16	2	6	15.6524	3.65223	4.69573	GH13 (10), GH16 (3), GH28 (2), GH32 (2), GH105 (2), GH30 (1), GH23 (1), GH3 (1), GH133 (1), GH128 (1), GH33 (1), GH77 (1), GH149 (1), GH57 (1), GH43 (1), GH73 (1)	PL1 (6), PL9 (2)	CE1 (3), CE8 (2), CE11 (1), CE4 (1), CE7 (1), CE12 (1)
MAG124	20	0	8	11	0	2	10.7944	0	4.31778	GH94 (4), GH13 (3), GH3 (2), GH5 (2), GH16 (2), GH9 (2), GH25 (1), GH77 (1), GH18 (1), GH36 (1), GH43 (1)		CE4 (7), CE1 (1)
MAG125	22	0	8	11	0	2	11.5439	0	4.19779	GH13 (5), GH94 (4), GH3 (2), GH5 (2), GH16 (2), GH9 (2), GH23 (1), GH77 (1), GH18 (1), GH24 (1), GH43 (1)		CE4 (7), CE1 (1)
MAG126	1	0	0	1	0	0	0.759934	0	0	GH23 (1)
MAG127	9	0	4	5	0	2	5.69217	0	2.52986	GH13 (4), GH94 (2), GH23 (1), GH25 (1), GH77 (1)		CE4 (3), CE10 (1)
MAG128	32	0	13	18	0	5	15.494	0	6.29443	GH13 (9), GH3 (3), GH20 (2), GH133 (2), GH53 (2), GH97 (2), GH2 (1), GH23 (1), GH25 (1), GH5 (1), GH31 (1), GH77 (1), GH32 (1), GH18 (1), GH57 (1), GH73 (1), GH89 (1), GH9 (1)		CE1 (6), CE4 (4), CE11 (1), CE10 (1), CE7 (1)
MAG129	32	0	6	19	0	4	17.368	0	3.2565	GH5 (4), GH2 (3), GH13 (3), GH130 (2), GH3 (2), GH26 (2), GH31 (2), GH27 (2), GH43 (2), GH94 (1), GH23 (1), GH25 (1), GH77 (1), GH74 (1), GH16 (1), GH51 (1), GH9 (1), GH95 (1), GH113 (1)		CE4 (3), CE10 (1), CE2 (1), CE1 (1)
MAG130	46	1	8	28	1	8	26.1507	0.568494	4.54796	GH3 (4), GH5 (4), GH13 (4), GH2 (3), GH20 (2), GH23 (2), GH26 (2), GH28 (2), GH31 (2), GH97 (2), GH89 (2), GH94 (1), GH42 (1), GH29 (1), GH130 (1), GH127 (1), GH25 (1), GH133 (1), GH77 (1), GH50 (1), GH27 (1), GH57 (1), GH36 (1), GH16 (1), GH43 (1), GH105 (1), GH73 (1), GH109 (1)	PL1 (1)	CE4 (1), CE11 (1), CE10 (1), CE2 (1), CE8 (1), CE15 (1), CE7 (1), CE1 (1)
MAG131	30	0	4	16	0	3	16.1997	0	2.15995	GH23 (4), GH3 (4), GH94 (3), GH77 (3), GH13 (3), GH5 (2), GH57 (2), GH2 (1), GH25 (1), GH35 (1), GH26 (1), GH53 (1), GH18 (1), GH16 (1), GH9 (1), GH95 (1)		CE10 (2), CE8 (1), CE1 (1)
MAG132	41	0	5	20	0	3	19.805	0	2.41524	GH3 (6), GH5 (6), GH23 (4), GH13 (3), GH94 (2), GH53 (2), GH77 (2), GH149 (2), GH57 (2), GH16 (2), GH10 (1), GH25 (1), GH35 (1), GH26 (1), GH31 (1), GH32 (1), GH43 (1), GH51 (1), GH120 (1), GH95 (1)		CE10 (3), CE4 (1), CE8 (1)
MAG133	51	0	8	26	0	4	18.7204	0	2.93653	GH43 (6), GH3 (4), GH2 (3), GH10 (3), GH23 (3), GH5 (3), GH94 (2), GH1 (2), GH31 (2), GH77 (2), GH18 (2), GH27 (2), GH13 (2), GH57 (2), GH115 (2), GH130 (1), GH142 (1), GH78 (1), GH36 (1), GH146 (1), GH51 (1), GH73 (1), GH120 (1), GH9 (1), GH39 (1), GH95 (1)		CE1 (3), CE10 (2), CE2 (2), CE4 (1)
MAG134	32	0	10	18	0	3	23.7819	0	7.43183	GH2 (6), GH109 (4), GH38 (4), GH78 (3), GH13 (3), GH94 (1), GH20 (1), GH127 (1), GH110 (1), GH3 (1), GH28 (1), GH92 (1), GH33 (1), GH77 (1), GH148 (1), GH27 (1), GH106 (1), GH95 (1)		CE10 (5), CE4 (4), CE9 (1)
MAG135	0	0	1	0	0	1	0	0	0.536252			CE4 (1)
MAG136	21	1	8	12	1	4	15.0283	0.715633	5.72507	GH13 (6), GH2 (4), GH53 (2), GH94 (1), GH30 (1), GH20 (1), GH1 (1), GH3 (1), GH31 (1), GH77 (1), GH36 (1), GH38 (1)	PL27 (1)	CE4 (3), CE10 (3), CE14 (1), CE9 (1)
MAG137	109	12	25	43	4	9	41.2268	4.53873	9.45568	GH43 (13), GH2 (12), GH28 (8), GH31 (6), GH13 (6), GH3 (4), GH32 (4), GH51 (4), GH105 (4), GH10 (3), GH78 (3), GH25 (3), GH35 (3), GH5 (3), GH97 (3), GH95 (3), GH141 (2), GH127 (2), GH23 (2), GH26 (2), GH92 (2), GH33 (2), GH36 (2), GH106 (2), GH94 (1), GH29 (1), GH140 (1), GH130 (1), GH142 (1), GH133 (1), GH53 (1), GH139 (1), GH8 (1), GH77 (1), GH137 (1), GH154 (1), GH143 (1), GH67 (1), GH57 (1),…	PL1 (7), PL11 (2), PL10 (2), PL26 (1)	CE10 (7), CE8 (4), CE1 (4), CE12 (4), CE7 (3), CE4 (2), CE6 (2), CE3 (2), CE11 (1)
MAG138	51	1	9	32	1	9	26.8286	0.526052	4.73446	GH13 (6), GH3 (4), GH20 (3), GH5 (3), GH92 (3), GH2 (2), GH26 (2), GH28 (2), GH97 (2), GH43 (2), GH89 (2), GH94 (1), GH42 (1), GH29 (1), GH130 (1), GH127 (1), GH23 (1), GH125 (1), GH25 (1), GH133 (1), GH53 (1), GH31 (1), GH33 (1), GH77 (1), GH50 (1), GH27 (1), GH36 (1), GH57 (1), GH16 (1), GH105 (1), GH73 (1), GH109 (1)	PL1 (1)	CE4 (1), CE11 (1), CE10 (1), CE2 (1), CE8 (1), CE15 (1), CE7 (1), CE1 (1), CE12 (1)
MAG139	8	0	9	6	0	3	4.28442	0	4.81998	GH77 (2), GH13 (2), GH2 (1), GH23 (1), GH3 (1), GH109 (1)		CE4 (4), CE9 (3), CE10 (2)
MAG140	18	0	4	11	0	3	9.71742	0	2.15943	GH13 (5), GH3 (3), GH18 (2), GH2 (1), GH20 (1), GH78 (1), GH163 (1), GH25 (1), GH4 (1), GH77 (1), GH9 (1)		CE10 (2), CE4 (1), CE1 (1)
MAG141	1	0	2	1	0	1	0.793984	0	1.58797	GH31 (1)		CE4 (2)
MAG142	51	1	9	29	1	9	28.731	0.563352	5.07017	GH5 (5), GH13 (5), GH3 (4), GH2 (3), GH97 (3), GH20 (2), GH23 (2), GH26 (2), GH28 (2), GH31 (2), GH27 (2), GH43 (2), GH89 (2), GH94 (1), GH42 (1), GH29 (1), GH127 (1), GH78 (1), GH25 (1), GH133 (1), GH53 (1), GH77 (1), GH50 (1), GH57 (1), GH36 (1), GH16 (1), GH105 (1), GH73 (1), GH109 (1)	PL1 (1)	CE11 (1), CE4 (1), CE10 (1), CE2 (1), CE8 (1), CE15 (1), CE7 (1), CE1 (1), CE12 (1)
MAG143	14	0	4	5	0	2	7.64889	0	2.1854	GH13 (6), GH25 (5), GH23 (1), GH77 (1), GH24 (1)		CE4 (3), CE1 (1)
MAG144	3	0	3	3	0	1	1.8181	0	1.8181	GH2 (1), GH23 (1), GH13 (1)		CE4 (3)
MAG145	55	0	8	22	0	7	27.3149	0	3.97307	GH78 (9), GH163 (7), GH109 (7), GH20 (5), GH2 (4), GH13 (3), GH94 (2), GH29 (2), GH127 (2), GH123 (2), GH151 (2), GH38 (2), GH130 (1), GH23 (1), GH133 (1), GH28 (1), GH31 (1), GH4 (1), GH36 (1), GH16 (1), GH106 (1), GH95 (1)		CE9 (2), CE4 (1), CE11 (1), CE10 (1), CE15 (1), CE7 (1), CE1 (1)
MAG146	3	0	3	3	0	1	1.93157	0	1.93157	GH2 (1), GH23 (1), GH13 (1)		CE4 (3)
MAG147	29	0	3	14	0	2	14.4702	0	1.49692	GH13 (7), GH94 (4), GH25 (3), GH5 (3), GH3 (2), GH43 (2), GH42 (1), GH10 (1), GH1 (1), GH31 (1), GH77 (1), GH32 (1), GH36 (1), GH9 (1)		CE10 (2), CE4 (1)
MAG148	12	0	2	9	0	2	8.01543	0	1.3359	GH13 (3), GH2 (2), GH94 (1), GH25 (1), GH3 (1), GH77 (1), GH18 (1), GH24 (1), GH36 (1)		CE14 (1), CE4 (1)
MAG149	28	0	11	17	0	6	16.0171	0	6.29242	GH2 (5), GH13 (4), GH20 (2), GH3 (2), GH77 (2), GH38 (2), GH23 (1), GH5 (1), GH136 (1), GH33 (1), GH112 (1), GH36 (1), GH16 (1), GH43 (1), GH89 (1), GH95 (1), GH109 (1)		CE10 (4), CE4 (3), CE14 (1), CE13 (1), CE2 (1), CE9 (1)
MAG150	92	0	20	36	0	7	36.372	0	7.90696	GH3 (11), GH2 (8), GH43 (8), GH38 (7), GH13 (5), GH28 (4), GH105 (4), GH94 (3), GH130 (3), GH31 (3), GH51 (3), GH42 (2), GH10 (2), GH78 (2), GH5 (2), GH36 (2), GH65 (2), GH106 (2), GH109 (2), GH29 (1), GH20 (1), GH127 (1), GH25 (1), GH26 (1), GH53 (1), GH4 (1), GH8 (1), GH112 (1), GH77 (1), GH18 (1), GH27 (1), GH67 (1), GH120 (1), GH39 (1), GH113 (1), GH95 (1)		CE4 (6), CE1 (4), CE10 (3), CE12 (3), CE8 (2), CE2 (1), CE9 (1)
MAG151	13	0	8	8	0	3	10.2597	0	6.31367	GH2 (3), GH13 (3), GH3 (2), GH94 (1), GH20 (1), GH127 (1), GH31 (1), GH77 (1)		CE10 (4), CE4 (3), CE9 (1)
MAG152	7	0	8	6	0	5	3.69024	0	4.21742	GH13 (2), GH2 (1), GH94 (1), GH23 (1), GH77 (1), GH18 (1)		CE10 (3), CE4 (2), CE13 (1), CE9 (1), CE1 (1)
MAG153	24	0	2	15	0	2	16.1716	0	1.34763	GH13 (5), GH25 (2), GH3 (2), GH53 (2), GH77 (2), GH43 (2), GH2 (1), GH94 (1), GH42 (1), GH133 (1), GH26 (1), GH31 (1), GH18 (1), GH36 (1), GH9 (1)		CE4 (1), CE9 (1)
MAG154	32	0	3	12	0	3	27.9702	0	2.62221	GH43 (9), GH13 (6), GH2 (4), GH36 (3), GH78 (2), GH31 (2), GH3 (1), GH53 (1), GH37 (1), GH32 (1), GH51 (1), GH109 (1)		CE14 (1), CE10 (1), CE9 (1)
MAG155	28	2	9	14	2	5	25.5279	1.82342	8.2054	GH13 (7), GH2 (4), GH3 (3), GH28 (2), GH31 (2), GH77 (2), GH78 (1), GH1 (1), GH4 (1), GH37 (1), GH36 (1), GH43 (1), GH105 (1), GH39 (1)	PL1 (1), PL9 (1)	CE1 (3), CE8 (2), CE12 (2), CE10 (1), CE9 (1)
MAG156	116	0	14	51	0	6	45.8692	0	5.53594	GH43 (12), GH2 (11), GH78 (6), GH20 (5), GH13 (5), GH5 (4), GH97 (4), GH106 (4), GH29 (3), GH35 (3), GH28 (3), GH36 (3), GH146 (3), GH109 (3), GH140 (2), GH10 (2), GH127 (2), GH23 (2), GH110 (2), GH3 (2), GH26 (2), GH92 (2), GH31 (2), GH76 (2), GH77 (2), GH18 (2), GH51 (2), GH95 (2), GH141 (1), GH55 (1), GH30 (1), GH130 (1), GH125 (1), GH25 (1), GH59 (1), GH133 (1), GH53 (1), GH84 (1), GH33 (1), …		CE1 (5), CE10 (4), CE12 (3), CE4 (2), CE11 (1), CE9 (1)
MAG157	30	0	12	18	0	6	15.5497	0	6.21988	GH2 (6), GH13 (4), GH20 (2), GH3 (2), GH77 (2), GH38 (2), GH29 (1), GH23 (1), GH5 (1), GH31 (1), GH33 (1), GH32 (1), GH36 (1), GH16 (1), GH43 (1), GH89 (1), GH95 (1), GH109 (1)		CE10 (5), CE4 (3), CE14 (1), CE2 (1), CE9 (1), CE1 (1)
MAG158	7	0	4	4	0	2	4.23639	0	2.4208	GH13 (4), GH94 (1), GH23 (1), GH77 (1)		CE4 (3), CE10 (1)
MAG159	46	0	27	26	0	9	14.2692	0	8.37539	GH3 (4), GH36 (4), GH29 (3), GH141 (3), GH20 (3), GH13 (3), GH2 (2), GH23 (2), GH78 (2), GH63 (2), GH16 (2), GH106 (2), GH39 (2), GH42 (1), GH10 (1), GH127 (1), GH1 (1), GH5 (1), GH133 (1), GH28 (1), GH31 (1), GH4 (1), GH147 (1), GH151 (1), GH95 (1), GH99 (1)		CE10 (6), CE4 (5), CE9 (4), CE7 (4), CE14 (3), CE1 (2), CE11 (1), CE3 (1), CE12 (1)
MAG160	115	12	27	41	4	8	59.7815	6.23807	14.0357	GH43 (17), GH2 (10), GH31 (8), GH28 (6), GH13 (6), GH3 (5), GH32 (5), GH5 (4), GH51 (4), GH105 (4), GH95 (4), GH10 (3), GH25 (3), GH35 (3), GH97 (3), GH36 (3), GH29 (2), GH141 (2), GH127 (2), GH78 (2), GH26 (2), GH92 (2), GH33 (2), GH106 (2), GH73 (2), GH94 (1), GH140 (1), GH130 (1), GH23 (1), GH133 (1), GH53 (1), GH8 (1), GH77 (1), GH137 (1), GH154 (1), GH67 (1), GH57 (1), GH115 (1), GH89 (1), G…	PL1 (7), PL11 (2), PL10 (2), PL26 (1)	CE10 (6), CE8 (6), CE1 (5), CE12 (4), CE6 (3), CE7 (3), CE4 (2), CE3 (2)
MAG161	30	0	12	20	0	6	16.0124	0	6.40495	GH2 (5), GH13 (4), GH20 (3), GH77 (2), GH29 (1), GH23 (1), GH163 (1), GH3 (1), GH5 (1), GH31 (1), GH136 (1), GH33 (1), GH112 (1), GH32 (1), GH36 (1), GH16 (1), GH89 (1), GH95 (1), GH109 (1), GH38 (1)		CE10 (5), CE4 (3), CE14 (1), CE2 (1), CE9 (1), CE1 (1)
MAG162	26	0	2	11	0	1	15.2253	0	1.17117	GH13 (10), GH23 (3), GH77 (3), GH3 (2), GH31 (2), GH57 (2), GH142 (1), GH133 (1), GH53 (1), GH18 (1), GH73 (1)		CE10 (2)
MAG163	12	0	2	9	0	1	8.63792	0	1.43965	GH13 (3), GH2 (2), GH94 (1), GH25 (1), GH3 (1), GH77 (1), GH18 (1), GH24 (1), GH36 (1)		CE4 (2)
MAG164	1	0	1	1	0	1	0.707647	0	0.707647	GH31 (1)		CE4 (1)
MAG165	3	0	3	2	0	2	2.91846	0	2.91846	GH25 (2), GH43 (1)		CE3 (2), CE4 (1)
MAG166	39	5	12	24	2	9	20.8696	2.67559	6.42141	GH28 (4), GH13 (4), GH2 (3), GH29 (3), GH25 (3), GH141 (2), GH23 (2), GH31 (2), GH97 (2), GH43 (2), GH127 (1), GH78 (1), GH35 (1), GH133 (1), GH53 (1), GH77 (1), GH32 (1), GH137 (1), GH143 (1), GH57 (1), GH16 (1), GH105 (1), GH73 (1), GH138 (1)	PL1 (4), PL29 (1)	CE8 (3), CE1 (2), CE11 (1), CE4 (1), CE10 (1), CE15 (1), CE7 (1), CE12 (1), CE3 (1)
MAG167	66	0	4	33	0	4	28.2484	0	1.71202	GH92 (7), GH13 (6), GH2 (4), GH97 (4), GH3 (3), GH5 (3), GH31 (3), GH43 (3), GH29 (2), GH20 (2), GH130 (2), GH23 (2), GH78 (2), GH26 (2), GH53 (2), GH76 (2), GH38 (2), GH94 (1), GH127 (1), GH125 (1), GH93 (1), GH133 (1), GH116 (1), GH33 (1), GH77 (1), GH32 (1), GH123 (1), GH27 (1), GH57 (1), GH66 (1), GH73 (1), GH95 (1), GH109 (1)		CE11 (1), CE10 (1), CE2 (1), CE1 (1)
MAG168	20	0	9	9	0	4	9.55685	0	4.30058	GH32 (5), GH13 (5), GH25 (2), GH77 (2), GH36 (2), GH3 (1), GH1 (1), GH18 (1), GH73 (1)		CE4 (5), CE1 (2), CE10 (1), CE9 (1)
MAG169	15	0	5	9	0	3	9.59913	0	3.19971	GH13 (5), GH23 (2), GH77 (2), GH114 (1), GH133 (1), GH31 (1), GH57 (1), GH16 (1), GH73 (1)		CE4 (2), CE1 (2), CE11 (1)
MAG170	1	0	0	1	0	0	0.591034	0	0	GH109 (1)
MAG171	99	2	21	45	2	9	38.8933	0.785724	8.2501	GH43 (9), GH2 (8), GH78 (6), GH38 (6), GH51 (5), GH109 (5), GH29 (4), GH127 (4), GH10 (3), GH3 (3), GH13 (3), GH105 (3), GH140 (2), GH130 (2), GH5 (2), GH31 (2), GH33 (2), GH36 (2), GH9 (2), GH94 (1), GH42 (1), GH30 (1), GH20 (1), GH125 (1), GH163 (1), GH93 (1), GH35 (1), GH26 (1), GH53 (1), GH28 (1), GH92 (1), GH4 (1), GH8 (1), GH77 (1), GH32 (1), GH123 (1), GH18 (1), GH137 (1), GH27 (1), GH143 …	PL33 (1), PL27 (1)	CE4 (7), CE10 (4), CE1 (3), CE7 (2), CE14 (1), CE2 (1), CE9 (1), CE6 (1), CE15 (1)
MAG172	22	4	8	14	4	4	7.88486	1.43361	2.86722	GH23 (3), GH3 (2), GH28 (2), GH77 (2), GH13 (2), GH57 (2), GH105 (2), GH2 (1), GH94 (1), GH142 (1), GH4 (1), GH32 (1), GH115 (1), GH88 (1)	PL12 (1), PL1 (1), PL10 (1), PL9 (1)	CE10 (3), CE8 (2), CE12 (2), CE9 (1)
MAG173	11	0	9	6	0	4	8.73471	0	7.14658	GH2 (3), GH13 (3), GH3 (2), GH94 (1), GH20 (1), GH31 (1)		CE10 (4), CE4 (3), CE14 (1), CE9 (1)
MAG174	58	0	17	24	0	5	29.216	0	8.56331	GH43 (16), GH3 (7), GH51 (5), GH2 (4), GH23 (3), GH97 (3), GH10 (2), GH31 (2), GH13 (2), GH146 (2), GH54 (2), GH29 (1), GH127 (1), GH25 (1), GH133 (1), GH8 (1), GH77 (1), GH67 (1), GH57 (1), GH115 (1), GH73 (1), GH9 (1), GH164 (1), GH95 (1)		CE1 (10), CE10 (6), CE11 (1), CE6 (1), CE15 (1)
MAG175	24	0	9	16	0	3	9.89229	0	3.70961	GH3 (4), GH13 (3), GH4 (2), GH77 (2), GH51 (2), GH2 (1), GH127 (1), GH78 (1), GH33 (1), GH32 (1), GH123 (1), GH18 (1), GH148 (1), GH24 (1), GH105 (1), GH109 (1)		CE9 (5), CE4 (3), CE14 (1)
MAG176	57	0	9	27	0	4	23.3978	0	3.69439	GH43 (10), GH10 (4), GH3 (4), GH5 (4), GH31 (4), GH2 (3), GH23 (3), GH94 (2), GH130 (2), GH77 (2), GH13 (2), GH57 (2), GH142 (1), GH26 (1), GH8 (1), GH27 (1), GH148 (1), GH149 (1), GH36 (1), GH146 (1), GH51 (1), GH115 (1), GH73 (1), GH120 (1), GH39 (1), GH95 (1), GH109 (1)		CE4 (3), CE10 (3), CE2 (2), CE1 (1)
MAG177	4	0	6	3	0	2	1.96911	0	2.95367	GH18 (2), GH25 (1), GH77 (1)		CE4 (4), CE10 (2)
MAG178	17	0	5	9	0	3	9.90547	0	2.91337	GH13 (7), GH23 (2), GH77 (2), GH114 (1), GH133 (1), GH31 (1), GH57 (1), GH16 (1), GH73 (1)		CE4 (2), CE1 (2), CE11 (1)
MAG179	54	5	14	20	4	7	24.1517	2.23626	6.26154	GH9 (9), GH43 (8), GH5 (7), GH3 (5), GH25 (4), GH10 (3), GH26 (3), GH13 (3), GH16 (3), GH94 (2), GH30 (2), GH11 (2), GH130 (1), GH53 (1), GH77 (1), GH36 (1), GH48 (1), GH105 (1), GH124 (1), GH95 (1)	PL1 (2), PL31 (1), PL11 (1), PL10 (1)	CE1 (4), CE4 (3), CE12 (3), CE3 (2), CE2 (1), CE8 (1), CE9 (1)
MAG180	51	1	8	29	1	8	28.7319	0.563371	4.50697	GH13 (7), GH3 (4), GH5 (4), GH43 (3), GH2 (2), GH20 (2), GH23 (2), GH28 (2), GH31 (2), GH97 (2), GH105 (2), GH89 (2), GH94 (1), GH42 (1), GH29 (1), GH130 (1), GH127 (1), GH25 (1), GH26 (1), GH133 (1), GH53 (1), GH77 (1), GH50 (1), GH27 (1), GH57 (1), GH36 (1), GH16 (1), GH73 (1), GH109 (1)	PL1 (1)	CE11 (1), CE4 (1), CE10 (1), CE2 (1), CE8 (1), CE15 (1), CE7 (1), CE1 (1)
MAG181	5	0	3	5	0	1	3.35529	0	2.01317	GH2 (1), GH23 (1), GH25 (1), GH3 (1), GH13 (1)		CE4 (3)
MAG182	97	0	12	41	0	6	44.8225	0	5.54505	GH43 (9), GH2 (8), GH78 (7), GH92 (7), GH5 (5), GH76 (4), GH146 (4), GH109 (4), GH30 (3), GH20 (3), GH97 (3), GH29 (2), GH130 (2), GH127 (2), GH110 (2), GH23 (2), GH125 (2), GH35 (2), GH3 (2), GH31 (2), GH32 (2), GH13 (2), GH36 (2), GH106 (2), GH10 (1), GH25 (1), GH53 (1), GH28 (1), GH84 (1), GH33 (1), GH77 (1), GH50 (1), GH123 (1), GH18 (1), GH148 (1), GH27 (1), GH66 (1), GH51 (1), GH73 (1), GH9…		CE10 (4), CE1 (4), CE4 (2), CE11 (1), CE9 (1), CE6 (1)
MAG183	4	0	3	3	0	2	2.94082	0	2.20561	GH13 (2), GH94 (1), GH77 (1)		CE10 (2), CE4 (1)
MAG184	0	0	0	0	0	0	0	0	0
MAG185	81	10	19	38	5	8	33.6097	4.14934	7.88375	GH43 (13), GH2 (7), GH13 (5), GH97 (4), GH51 (4), GH35 (3), GH28 (3), GH31 (3), GH36 (3), GH105 (3), GH29 (2), GH30 (2), GH10 (2), GH23 (2), GH5 (2), GH133 (2), GH53 (2), GH77 (2), GH106 (2), GH115 (2), GH95 (2), GH94 (1), GH130 (1), GH127 (1), GH98 (1), GH142 (1), GH78 (1), GH25 (1), GH3 (1), GH26 (1), GH33 (1), GH8 (1), GH143 (1), GH154 (1), GH67 (1), GH57 (1), GH73 (1), GH9 (1)	PL1 (4), PL11 (3), PL26 (1), PL33 (1), PL4 (1)	CE1 (6), CE12 (4), CE10 (3), CE8 (3), CE6 (2), CE7 (2), CE4 (1), CE11 (1)
MAG186	12	0	8	8	0	3	9.26509	0	6.17673	GH2 (3), GH13 (3), GH94 (1), GH20 (1), GH127 (1), GH3 (1), GH31 (1), GH77 (1)		CE10 (4), CE4 (3), CE9 (1)
MAG187	16	0	6	11	0	4	8.62584	0	3.23469	GH29 (3), GH2 (2), GH23 (2), GH3 (2), GH20 (1), GH25 (1), GH133 (1), GH92 (1), GH33 (1), GH57 (1), GH73 (1)		CE4 (2), CE10 (2), CE11 (1), CE1 (1)
MAG188	67	0	12	28	0	7	34.0258	0	6.09418	GH3 (8), GH106 (6), GH2 (5), GH5 (4), GH28 (4), GH31 (4), GH13 (4), GH29 (3), GH23 (3), GH26 (3), GH92 (3), GH144 (3), GH77 (2), GH97 (2), GH94 (1), GH130 (1), GH127 (1), GH125 (1), GH78 (1), GH133 (1), GH36 (1), GH57 (1), GH16 (1), GH43 (1), GH51 (1), GH73 (1), GH95 (1), GH109 (1)		CE1 (4), CE10 (3), CE7 (2), CE11 (1), CE4 (1), CE2 (1), CE15 (1)
MAG189	70	1	7	28	1	6	40.3786	0.576837	4.03786	GH78 (10), GH2 (6), GH106 (6), GH109 (6), GH20 (5), GH13 (5), GH127 (4), GH23 (3), GH36 (3), GH43 (3), GH3 (2), GH97 (2), GH29 (1), GH110 (1), GH163 (1), GH25 (1), GH5 (1), GH133 (1), GH28 (1), GH77 (1), GH32 (1), GH37 (1), GH57 (1), GH146 (1), GH105 (1), GH88 (1), GH73 (1), GH38 (1)	PL1 (1)	CE1 (3), CE10 (2), CE11 (1), CE8 (1), CE3 (1), CE12 (1)
MAG190	3	0	1	3	0	1	2.588	0	0.862665	GH25 (1), GH3 (1), GH31 (1)		CE4 (1)
MAG191	41	1	6	16	1	6	29.0953	0.709642	4.25785	GH78 (7), GH13 (7), GH43 (5), GH2 (3), GH3 (3), GH28 (3), GH65 (3), GH110 (2), GH94 (1), GH20 (1), GH35 (1), GH136 (1), GH123 (1), GH36 (1), GH106 (1), GH105 (1)	PL9 (1)	CE4 (1), CE10 (1), CE2 (1), CE8 (1), CE9 (1), CE12 (1)
MAG192	22	1	8	11	1	5	19.156	0.870725	6.9658	GH13 (5), GH3 (4), GH2 (3), GH28 (2), GH77 (2), GH31 (1), GH37 (1), GH36 (1), GH43 (1), GH105 (1), GH39 (1)	PL9 (1)	CE1 (3), CE8 (2), CE10 (1), CE9 (1), CE12 (1)
MAG193	28	0	8	15	0	4	13.825	0	3.94999	GH13 (5), GH3 (4), GH78 (3), GH38 (3), GH2 (2), GH36 (2), GH29 (1), GH141 (1), GH25 (1), GH5 (1), GH77 (1), GH123 (1), GH24 (1), GH43 (1), GH106 (1)		CE1 (3), CE4 (2), CE10 (2), CE9 (1)
MAG194	38	0	2	14	0	2	19.2377	0	1.01251	GH13 (17), GH3 (4), GH23 (3), GH31 (2), GH77 (2), GH57 (2), GH2 (1), GH25 (1), GH133 (1), GH53 (1), GH18 (1), GH146 (1), GH73 (1), GH95 (1)		CE10 (1), CE8 (1)
MAG195	6	0	2	4	0	1	3.7602	0	1.2534	GH25 (3), GH5 (1), GH33 (1), GH13 (1)		CE4 (2)
MAG196	0	0	1	0	0	1	0	0	0.369943			CE4 (1)
MAG197	57	5	10	22	4	6	37.1028	3.25463	6.50926	GH9 (11), GH5 (7), GH43 (6), GH26 (5), GH16 (5), GH2 (3), GH25 (3), GH3 (3), GH94 (2), GH30 (2), GH10 (2), GH31 (2), GH74 (2), GH13 (2), GH141 (1), GH130 (1), GH1 (1), GH77 (1), GH24 (1), GH146 (1), GH48 (1), GH105 (1)	PL1 (3), PL31 (1), PL11 (1), PL9 (1)	CE1 (3), CE4 (2), CE12 (2), CE3 (2), CE10 (1), CE2 (1)
MAG198	13	0	6	10	0	4	8.70991	0	4.01996	GH23 (2), GH3 (2), GH13 (2), GH20 (1), GH133 (1), GH77 (1), GH18 (1), GH57 (1), GH73 (1), GH9 (1)		CE10 (2), CE1 (2), CE4 (1), CE11 (1)
MAG199	85	6	21	32	5	10	32.5861	2.3002	8.05069	GH43 (14), GH2 (9), GH3 (6), GH5 (5), GH31 (5), GH105 (4), GH10 (3), GH28 (3), GH97 (3), GH51 (3), GH23 (2), GH25 (2), GH35 (2), GH26 (2), GH53 (2), GH8 (2), GH77 (2), GH32 (2), GH115 (2), GH95 (2), GH94 (1), GH130 (1), GH133 (1), GH154 (1), GH13 (1), GH67 (1), GH57 (1), GH36 (1), GH146 (1), GH106 (1), GH88 (1), GH73 (1)	PL11 (2), PL33 (1), PL26 (1), PL1 (1), PL9 (1)	CE1 (5), CE12 (4), CE10 (3), CE4 (2), CE8 (2), CE6 (2), CE7 (2), CE11 (1), CE2 (1), CE15 (1)
MAG200	144	5	27	34	4	11	40.1977	1.39575	7.53707	GH163 (36), GH109 (14), GH20 (11), GH130 (6), GH78 (6), GH106 (6), GH2 (5), GH4 (5), GH123 (5), GH39 (5), GH29 (4), GH36 (4), GH151 (4), GH42 (3), GH10 (3), GH13 (3), GH127 (2), GH23 (2), GH129 (2), GH28 (2), GH50 (2), GH16 (2), GH89 (2), GH110 (1), GH35 (1), GH1 (1), GH5 (1), GH133 (1), GH33 (1), GH156 (1), GH63 (1), GH9 (1), GH95 (1), GH38 (1)	PL33 (2), PL35 (1), PL30 (1), PL9 (1)	CE4 (5), CE7 (5), CE10 (4), CE9 (4), CE15 (3), CE14 (1), CE11 (1), CE6 (1), CE1 (1), CE12 (1), CE3 (1)
MAG201	15	0	11	8	0	5	7.06861	0	5.18365	GH13 (7), GH25 (2), GH94 (1), GH23 (1), GH1 (1), GH77 (1), GH32 (1), GH65 (1)		CE10 (4), CE1 (3), CE5 (2), CE14 (1), CE9 (1)
MAG202	185	7	27	47	6	12	49.9539	1.89015	7.29056	GH2 (30), GH43 (30), GH3 (12), GH16 (10), GH5 (9), GH31 (9), GH95 (9), GH29 (7), GH78 (7), GH97 (7), GH51 (7), GH28 (5), GH92 (5), GH109 (5), GH36 (4), GH106 (4), GH115 (4), GH141 (3), GH146 (3), GH39 (3), GH140 (2), GH30 (2), GH10 (2), GH163 (2), GH35 (2), GH129 (2), GH50 (2), GH148 (2), GH27 (2), GH105 (2), GH42 (1), GH55 (1), GH20 (1), GH130 (1), GH127 (1), GH110 (1), GH133 (1), GH76 (1), GH14…	PL11 (2), PL35 (1), PL37 (1), PL1 (1), PL8 (1), PL10 (1)	CE10 (7), CE7 (4), CE1 (3), CE12 (3), CE4 (2), CE15 (2), CE3 (2), CE14 (1), CE11 (1), CE9 (1), CE8 (1), CE6 (1)
MAG203	11	0	10	8	0	4	6.05776	0	5.50705	GH25 (2), GH13 (2), GH109 (2), GH20 (1), GH3 (1), GH28 (1), GH77 (1), GH24 (1)		CE4 (5), CE9 (3), CE14 (1), CE15 (1)
MAG204	32	0	11	17	0	4	23.5464	0	8.09407	GH78 (7), GH2 (3), GH3 (3), GH13 (3), GH94 (2), GH29 (2), GH23 (2), GH31 (2), GH20 (1), GH28 (1), GH156 (1), GH77 (1), GH18 (1), GH27 (1), GH106 (1), GH151 (1), GH38 (1)		CE4 (5), CE10 (3), CE1 (2), CE9 (1)
MAG205	25	0	10	17	0	6	13.5991	0	5.43964	GH2 (4), GH13 (3), GH20 (2), GH77 (2), GH38 (2), GH29 (1), GH23 (1), GH163 (1), GH3 (1), GH31 (1), GH33 (1), GH36 (1), GH16 (1), GH43 (1), GH89 (1), GH95 (1), GH109 (1)		CE4 (3), CE10 (3), CE14 (1), CE2 (1), CE9 (1), CE1 (1)
MAG206	34	0	5	20	0	3	15.5806	0	2.29126	GH3 (6), GH16 (4), GH5 (3), GH23 (2), GH77 (2), GH13 (2), GH43 (2), GH2 (1), GH94 (1), GH10 (1), GH142 (1), GH25 (1), GH1 (1), GH31 (1), GH18 (1), GH32 (1), GH149 (1), GH57 (1), GH51 (1), GH73 (1)		CE10 (3), CE4 (1), CE2 (1)
MAG207	38	5	9	24	1	7	20.7786	2.73402	4.92124	GH13 (5), GH3 (3), GH5 (3), GH2 (2), GH23 (2), GH25 (2), GH31 (2), GH77 (2), GH97 (2), GH43 (2), GH94 (1), GH10 (1), GH35 (1), GH133 (1), GH53 (1), GH28 (1), GH8 (1), GH67 (1), GH36 (1), GH57 (1), GH51 (1), GH105 (1), GH73 (1), GH95 (1)	PL1 (5)	CE8 (2), CE1 (2), CE12 (2), CE11 (1), CE4 (1), CE10 (1), CE2 (1)
MAG208	20	0	8	14	0	3	8.27703	0	3.31081	GH23 (3), GH3 (2), GH92 (2), GH97 (2), GH73 (2), GH2 (1), GH29 (1), GH20 (1), GH78 (1), GH133 (1), GH33 (1), GH13 (1), GH57 (1), GH89 (1)		CE10 (4), CE1 (3), CE11 (1)
MAG209	28	0	11	17	0	5	16.5905	0	6.51769	GH2 (6), GH13 (4), GH3 (2), GH77 (2), GH38 (2), GH29 (1), GH20 (1), GH23 (1), GH163 (1), GH5 (1), GH31 (1), GH36 (1), GH16 (1), GH43 (1), GH89 (1), GH95 (1), GH109 (1)		CE10 (5), CE4 (3), CE14 (1), CE2 (1), CE9 (1)
MAG210	65	0	7	35	0	3	34.4621	0	3.7113	GH2 (8), GH109 (5), GH38 (4), GH78 (3), GH3 (3), GH5 (3), GH13 (3), GH42 (2), GH30 (2), GH4 (2), GH77 (2), GH27 (2), GH36 (2), GH43 (2), GH95 (2), GH29 (1), GH20 (1), GH130 (1), GH127 (1), GH23 (1), GH125 (1), GH163 (1), GH25 (1), GH35 (1), GH129 (1), GH92 (1), GH31 (1), GH33 (1), GH18 (1), GH32 (1), GH123 (1), GH16 (1), GH106 (1), GH51 (1), GH89 (1)		CE4 (3), CE10 (3), CE9 (1)
MAG211	16	0	4	11	0	2	9.03923	0	2.25981	GH29 (3), GH2 (2), GH23 (2), GH3 (2), GH20 (1), GH25 (1), GH133 (1), GH92 (1), GH33 (1), GH57 (1), GH73 (1)		CE4 (2), CE10 (2)
MAG212	67	0	8	26	0	5	33.811	0	4.03713	GH78 (10), GH2 (6), GH106 (6), GH109 (6), GH13 (5), GH20 (4), GH127 (4), GH23 (3), GH36 (3), GH110 (2), GH3 (2), GH97 (2), GH43 (2), GH29 (1), GH163 (1), GH25 (1), GH5 (1), GH133 (1), GH53 (1), GH77 (1), GH32 (1), GH57 (1), GH146 (1), GH73 (1), GH9 (1), GH38 (1)		CE10 (3), CE1 (3), CE11 (1), CE4 (1), CE3 (1)
MAG213	23	0	6	14	0	4	10.4367	0	2.72261	GH2 (3), GH23 (3), GH29 (2), GH3 (2), GH33 (2), GH97 (2), GH13 (2), GH20 (1), GH133 (1), GH77 (1), GH57 (1), GH16 (1), GH73 (1), GH109 (1)		CE10 (2), CE1 (2), CE11 (1), CE4 (1)
MAG214	25	0	6	15	0	4	13.0792	0	3.139	GH2 (3), GH23 (3), GH29 (2), GH20 (2), GH3 (2), GH33 (2), GH97 (2), GH13 (2), GH133 (1), GH92 (1), GH77 (1), GH57 (1), GH73 (1), GH95 (1), GH109 (1)		CE10 (2), CE1 (2), CE4 (1), CE11 (1)
MAG215	2	0	3	2	0	1	1.78286	0	2.67429	GH25 (1), GH73 (1)		CE4 (3)
MAG216	12	0	5	10	0	4	7.84026	0	3.26678	GH23 (3), GH20 (1), GH3 (1), GH133 (1), GH77 (1), GH18 (1), GH13 (1), GH57 (1), GH73 (1), GH9 (1)		CE1 (2), CE11 (1), CE4 (1), CE10 (1)
MAG217	78	4	13	40	2	9	39.4058	2.02081	6.56764	GH43 (10), GH2 (9), GH3 (5), GH28 (4), GH97 (4), GH10 (3), GH78 (3), GH25 (3), GH31 (3), GH13 (3), GH95 (3), GH23 (2), GH26 (2), GH77 (2), GH106 (2), GH51 (2), GH105 (2), GH9 (2), GH140 (1), GH141 (1), GH130 (1), GH127 (1), GH142 (1), GH35 (1), GH5 (1), GH133 (1), GH139 (1), GH33 (1), GH8 (1), GH32 (1), GH137 (1), GH27 (1), GH143 (1), GH67 (1), GH57 (1), GH36 (1), GH146 (1), GH115 (1), GH73 (1), …	PL1 (2), PL10 (2)	CE1 (5), CE8 (2), CE7 (2), CE11 (1), CE4 (1), CE10 (1), CE6 (1), CE15 (1), CE12 (1)
MAG218	66	9	15	27	4	8	21.5114	2.93337	4.88895	GH43 (12), GH5 (9), GH9 (7), GH10 (3), GH45 (3), GH26 (3), GH13 (3), GH16 (3), GH2 (2), GH30 (2), GH23 (2), GH57 (2), GH94 (1), GH141 (1), GH3 (1), GH53 (1), GH116 (1), GH8 (1), GH77 (1), GH74 (1), GH18 (1), GH27 (1), GH44 (1), GH146 (1), GH51 (1), GH11 (1), GH39 (1)	PL1 (5), PL11 (2), PL10 (1), PL9 (1)	CE6 (4), CE1 (3), CE12 (3), CE4 (1), CE11 (1), CE2 (1), CE8 (1), CE15 (1)
MAG219	12	0	4	9	0	2	8.56681	0	2.8556	GH13 (3), GH2 (2), GH94 (1), GH25 (1), GH3 (1), GH77 (1), GH18 (1), GH24 (1), GH36 (1)		CE4 (3), CE14 (1)
MAG220	96	2	22	40	2	8	40.0352	0.834067	9.17474	GH2 (10), GH43 (8), GH3 (7), GH38 (6), GH31 (5), GH13 (5), GH28 (4), GH105 (4), GH94 (3), GH10 (3), GH5 (3), GH51 (3), GH42 (2), GH130 (2), GH127 (2), GH36 (2), GH106 (2), GH65 (2), GH109 (2), GH29 (1), GH20 (1), GH23 (1), GH78 (1), GH25 (1), GH35 (1), GH26 (1), GH53 (1), GH4 (1), GH8 (1), GH112 (1), GH77 (1), GH18 (1), GH27 (1), GH154 (1), GH67 (1), GH88 (1), GH120 (1), GH39 (1), GH95 (1), GH113…	PL33 (1), PL11 (1)	CE4 (7), CE10 (3), CE1 (3), CE12 (3), CE9 (2), CE8 (2), CE2 (1), CE15 (1)
MAG221	0	0	2	0	0	1	0	0	1.60232			CE10 (2)
MAG222	12	0	8	8	0	3	8.83945	0	5.89296	GH2 (3), GH13 (3), GH94 (1), GH20 (1), GH127 (1), GH3 (1), GH31 (1), GH77 (1)		CE10 (4), CE4 (3), CE9 (1)
MAG223	63	5	20	24	3	9	52.2071	4.14342	16.5737	GH5 (18), GH11 (9), GH43 (6), GH9 (4), GH10 (3), GH23 (3), GH16 (3), GH94 (2), GH30 (2), GH8 (2), GH73 (2), GH2 (1), GH141 (1), GH25 (1), GH3 (1), GH133 (1), GH53 (1), GH19 (1), GH77 (1), GH74 (1), GH44 (1), GH13 (1), GH57 (1), GH51 (1)	PL1 (3), PL14 (1), PL11 (1)	CE4 (4), CE10 (4), CE1 (4), CE12 (4), CE6 (3), CE15 (2), CE11 (1), CE2 (1), CE8 (1)
MAG224	6	0	2	6	0	1	1.78706	0	0.595685	GH13 (2), GH25 (1), GH3 (1), GH77 (1), GH18 (1), GH24 (1)		CE4 (2)
MAG225	27	0	6	16	0	5	16.1266	0	3.58369	GH20 (8), GH109 (3), GH2 (2), GH84 (2), GH29 (1), GH110 (1), GH163 (1), GH35 (1), GH31 (1), GH33 (1), GH77 (1), GH97 (1), GH123 (1), GH13 (1), GH89 (1), GH95 (1)		CE3 (2), CE11 (1), CE4 (1), CE9 (1), CE1 (1)
MAG226	12	0	4	9	0	2	8.68555	0	2.89518	GH13 (3), GH2 (2), GH94 (1), GH25 (1), GH3 (1), GH77 (1), GH18 (1), GH24 (1), GH36 (1)		CE4 (3), CE14 (1)
MAG227	60	0	28	28	0	5	28.8392	0	13.4583	GH10 (10), GH43 (5), GH3 (4), GH51 (4), GH29 (3), GH31 (3), GH109 (3), GH2 (2), GH42 (2), GH25 (2), GH5 (2), GH4 (2), GH13 (2), GH36 (2), GH95 (2), GH94 (1), GH55 (1), GH30 (1), GH127 (1), GH78 (1), GH8 (1), GH77 (1), GH32 (1), GH67 (1), GH146 (1), GH151 (1), GH39 (1), GH138 (1)		CE1 (15), CE10 (6), CE4 (4), CE15 (2), CE6 (1)
MAG228	36	4	6	18	4	5	21.0085	2.33428	3.50142	GH9 (8), GH5 (5), GH94 (2), GH10 (2), GH25 (2), GH26 (2), GH53 (2), GH77 (2), GH13 (2), GH43 (2), GH42 (1), GH30 (1), GH98 (1), GH3 (1), GH31 (1), GH48 (1), GH105 (1), GH11 (1)	PL1 (2), PL31 (1), PL11 (1), PL9 (1)	CE4 (2), CE12 (2), CE2 (1), CE1 (1), CE3 (1)
MAG229	9	0	2	7	0	1	4.41289	0	0.980643	GH25 (2), GH13 (2), GH94 (1), GH3 (1), GH133 (1), GH77 (1), GH32 (1)		CE4 (2)
MAG230	27	0	8	13	0	4	13.3837	0	3.96554	GH13 (9), GH31 (3), GH2 (2), GH3 (2), GH77 (2), GH36 (2), GH94 (1), GH42 (1), GH127 (1), GH1 (1), GH146 (1), GH73 (1), GH109 (1)		CE4 (3), CE10 (3), CE9 (1), CE1 (1)
MAG231	27	0	4	14	0	4	16.6812	0	2.47129	GH13 (11), GH43 (3), GH42 (2), GH1 (1), GH5 (1), GH31 (1), GH77 (1), GH32 (1), GH18 (1), GH36 (1), GH91 (1), GH51 (1), GH113 (1), GH109 (1)		CE4 (1), CE10 (1), CE2 (1), CE1 (1)
MAG232	60	0	15	27	0	5	33.1828	0	8.2957	GH43 (14), GH2 (5), GH3 (5), GH51 (5), GH31 (4), GH23 (3), GH97 (3), GH127 (2), GH13 (2), GH54 (2), GH9 (2), GH29 (1), GH10 (1), GH25 (1), GH35 (1), GH5 (1), GH133 (1), GH8 (1), GH77 (1), GH27 (1), GH67 (1), GH57 (1), GH146 (1), GH115 (1), GH73 (1), GH164 (1), GH95 (1)		CE1 (10), CE10 (4), CE11 (1), CE6 (1), CE15 (1)
MAG233	55	0	12	29	0	7	32.0495	0	6.99263	GH3 (7), GH13 (4), GH2 (3), GH23 (3), GH78 (3), GH5 (3), GH28 (3), GH29 (2), GH31 (2), GH97 (2), GH144 (2), GH36 (2), GH43 (2), GH106 (2), GH51 (2), GH20 (1), GH130 (1), GH127 (1), GH125 (1), GH133 (1), GH92 (1), GH33 (1), GH77 (1), GH27 (1), GH57 (1), GH16 (1), GH105 (1), GH73 (1), GH109 (1)		CE10 (4), CE1 (3), CE15 (2), CE11 (1), CE2 (1), CE7 (1), CE12 (1)
MAG234	2	0	3	2	0	1	1.31081	0	1.96622	GH2 (1), GH13 (1)		CE4 (3)
MAG235	22	0	3	8	0	2	11.6976	0	1.59513	GH13 (10), GH23 (3), GH31 (2), GH77 (2), GH57 (2), GH142 (1), GH3 (1), GH73 (1)		CE10 (2), CE4 (1)
MAG236	47	2	5	22	2	5	19.818	0.843319	2.1083	GH5 (11), GH23 (3), GH3 (3), GH13 (3), GH57 (3), GH9 (3), GH30 (2), GH45 (2), GH26 (2), GH16 (2), GH43 (2), GH2 (1), GH94 (1), GH10 (1), GH116 (1), GH8 (1), GH77 (1), GH74 (1), GH18 (1), GH44 (1), GH51 (1), GH11 (1)	PL9 (1), PL10 (1)	CE11 (1), CE10 (1), CE2 (1), CE8 (1), CE6 (1)
MAG237	27	0	4	12	0	2	16.4615	0	2.43873	GH13 (8), GH25 (5), GH1 (3), GH32 (3), GH2 (1), GH42 (1), GH3 (1), GH31 (1), GH4 (1), GH36 (1), GH65 (1), GH73 (1)		CE10 (3), CE9 (1)
MAG238	34	0	14	15	0	6	21.5709	0	8.88216	GH16 (8), GH109 (4), GH2 (3), GH20 (3), GH13 (3), GH3 (2), GH37 (2), GH165 (2), GH30 (1), GH10 (1), GH142 (1), GH163 (1), GH77 (1), GH36 (1), GH39 (1)		CE2 (5), CE4 (4), CE10 (2), CE14 (1), CE9 (1), CE15 (1)
MAG239	2	0	4	2	0	1	1.97826	0	3.95653	GH3 (1), GH31 (1)		CE4 (4)
MAG240	94	0	12	42	0	6	40.1631	0	5.1272	GH78 (9), GH43 (9), GH2 (7), GH92 (7), GH146 (4), GH29 (3), GH30 (3), GH20 (3), GH5 (3), GH97 (3), GH106 (3), GH109 (3), GH130 (2), GH127 (2), GH23 (2), GH25 (2), GH35 (2), GH3 (2), GH76 (2), GH13 (2), GH36 (2), GH10 (1), GH125 (1), GH133 (1), GH53 (1), GH28 (1), GH31 (1), GH84 (1), GH33 (1), GH77 (1), GH50 (1), GH123 (1), GH32 (1), GH148 (1), GH27 (1), GH57 (1), GH66 (1), GH51 (1), GH115 (1), GH…		CE10 (4), CE1 (4), CE4 (2), CE11 (1), CE9 (1), CE6 (1)
MAG241	59	2	15	31	2	8	25.2081	0.854512	6.40884	GH5 (6), GH148 (6), GH16 (5), GH2 (4), GH50 (4), GH109 (4), GH10 (3), GH13 (3), GH110 (2), GH78 (2), GH3 (2), GH28 (2), GH106 (2), GH39 (2), GH94 (1), GH42 (1), GH140 (1), GH29 (1), GH141 (1), GH20 (1), GH130 (1), GH133 (1), GH112 (1), GH123 (1), GH27 (1), GH158 (1), GH146 (1), GH51 (1), GH151 (1), GH95 (1), GH38 (1)	PL33 (1), PL35 (1)	CE4 (5), CE7 (4), CE10 (2), CE14 (1), CE11 (1), CE15 (1), CE1 (1), CE3 (1)
MAG242	69	4	20	31	3	8	40.6763	2.35804	11.7902	GH43 (12), GH2 (11), GH28 (6), GH78 (5), GH23 (3), GH106 (3), GH51 (3), GH29 (2), GH3 (2), GH31 (2), GH97 (2), GH13 (2), GH105 (2), GH115 (2), GH10 (1), GH127 (1), GH35 (1), GH133 (1), GH159 (1), GH8 (1), GH77 (1), GH144 (1), GH154 (1), GH67 (1), GH57 (1), GH36 (1), GH146 (1), GH88 (1), GH73 (1), GH9 (1), GH95 (1)	PL10 (2), PL26 (1), PL11 (1)	CE1 (6), CE10 (4), CE12 (4), CE8 (3), CE6 (2), CE15 (2), CE11 (1), CE7 (1)
MAG243	3	0	4	3	0	2	1.38919	0	1.85226	GH2 (1), GH25 (1), GH33 (1)		CE4 (3), CE10 (1)
MAG244	64	0	14	27	0	7	34.8336	0	7.61985	GH43 (11), GH3 (6), GH13 (6), GH10 (4), GH5 (4), GH31 (4), GH2 (3), GH51 (3), GH94 (2), GH20 (2), GH130 (2), GH25 (2), GH27 (2), GH127 (1), GH1 (1), GH28 (1), GH161 (1), GH8 (1), GH77 (1), GH18 (1), GH36 (1), GH146 (1), GH115 (1), GH105 (1), GH9 (1), GH39 (1), GH95 (1)		CE4 (3), CE2 (3), CE10 (2), CE9 (2), CE1 (2), CE8 (1), CE12 (1)
MAG245	58	10	15	24	4	8	31.1301	5.36726	8.05089	GH5 (9), GH43 (8), GH9 (7), GH25 (4), GH26 (4), GH2 (3), GH30 (3), GH3 (3), GH94 (2), GH10 (2), GH27 (2), GH13 (2), GH130 (1), GH98 (1), GH78 (1), GH31 (1), GH77 (1), GH74 (1), GH36 (1), GH48 (1), GH51 (1), GH105 (1), GH11 (1), GH95 (1)	PL1 (5), PL11 (3), PL31 (1), PL10 (1)	CE4 (3), CE2 (3), CE10 (2), CE1 (2), CE12 (2), CE3 (2), CE8 (1), CE9 (1)
MAG246	9	0	4	8	0	3	4.62978	0	2.05768	GH13 (2), GH94 (1), GH29 (1), GH23 (1), GH25 (1), GH3 (1), GH85 (1), GH77 (1)		CE4 (2), CE10 (1), CE9 (1)
MAG247	20	0	1	9	0	1	12.3159	0	0.615793	GH13 (9), GH3 (2), GH77 (2), GH57 (2), GH23 (1), GH133 (1), GH53 (1), GH31 (1), GH32 (1)		CE10 (1)
MAG248	6	0	5	5	0	3	3.83996	0	3.19997	GH13 (2), GH2 (1), GH23 (1), GH3 (1), GH77 (1)		CE4 (2), CE1 (2), CE10 (1)
MAG249	4	0	6	4	0	2	2.23772	0	3.35658	GH20 (1), GH25 (1), GH18 (1), GH13 (1)		CE4 (3), CE10 (3)
MAG250	15	0	6	7	0	5	10.2221	0	4.08885	GH13 (9), GH23 (1), GH133 (1), GH128 (1), GH77 (1), GH57 (1), GH73 (1)		CE4 (2), CE11 (1), CE10 (1), CE2 (1), CE1 (1)
MAG251	27	0	11	17	0	5	15.2277	0	6.20386	GH2 (5), GH13 (4), GH3 (2), GH77 (2), GH38 (2), GH29 (1), GH20 (1), GH23 (1), GH163 (1), GH5 (1), GH31 (1), GH33 (1), GH36 (1), GH16 (1), GH43 (1), GH89 (1), GH95 (1)		CE10 (5), CE4 (3), CE14 (1), CE2 (1), CE1 (1)
MAG252	26	2	9	14	2	5	14.7651	1.13578	5.11101	GH13 (5), GH2 (4), GH77 (3), GH1 (2), GH36 (2), GH105 (2), GH94 (1), GH42 (1), GH20 (1), GH78 (1), GH5 (1), GH28 (1), GH32 (1), GH109 (1)	PL12 (1), PL9 (1)	CE10 (3), CE9 (2), CE8 (2), CE14 (1), CE12 (1)
MAG253	19	0	9	11	0	7	11.989	0	5.67902	GH4 (3), GH13 (3), GH2 (2), GH29 (2), GH5 (2), GH109 (2), GH23 (1), GH110 (1), GH77 (1), GH18 (1), GH151 (1)		CE4 (3), CE10 (1), CE9 (1), CE6 (1), CE7 (1), CE1 (1), CE3 (1)
MAG254	41	0	4	19	0	3	20.9006	0	2.03908	GH43 (7), GH33 (6), GH78 (3), GH13 (3), GH2 (2), GH110 (2), GH35 (2), GH3 (2), GH5 (2), GH136 (2), GH36 (2), GH42 (1), GH23 (1), GH93 (1), GH31 (1), GH112 (1), GH77 (1), GH123 (1), GH165 (1)		CE4 (2), CE14 (1), CE10 (1)
MAG255	38	4	4	21	4	2	25.8642	2.72255	2.72255	GH5 (7), GH26 (4), GH13 (4), GH9 (4), GH94 (2), GH130 (2), GH25 (2), GH42 (1), GH30 (1), GH20 (1), GH10 (1), GH59 (1), GH1 (1), GH31 (1), GH8 (1), GH77 (1), GH24 (1), GH36 (1), GH48 (1), GH43 (1), GH105 (1)	PL9 (2), PL31 (1), PL11 (1), PL1 (1)	CE4 (3), CE3 (1)
MAG256	62	0	12	32	0	5	21.3996	0	4.14186	GH2 (11), GH78 (6), GH163 (5), GH109 (4), GH20 (3), GH156 (3), GH106 (3), GH29 (2), GH97 (2), GH123 (2), GH148 (2), GH13 (2), GH16 (2), GH42 (1), GH55 (1), GH30 (1), GH10 (1), GH35 (1), GH3 (1), GH5 (1), GH133 (1), GH92 (1), GH31 (1), GH137 (1), GH27 (1), GH158 (1), GH63 (1), GH81 (1), GH43 (1), GH88 (1), GH39 (1), GH95 (1)		CE10 (6), CE7 (4), CE11 (2), CE14 (1), CE9 (1)
MAG257	39	3	10	19	2	6	18.5578	1.42752	4.75841	GH43 (6), GH9 (5), GH5 (4), GH26 (4), GH25 (3), GH3 (3), GH2 (2), GH10 (2), GH13 (2), GH94 (1), GH42 (1), GH130 (1), GH53 (1), GH31 (1), GH77 (1), GH97 (1), GH146 (1), GH124 (1), GH95 (1)	PL1 (2), PL11 (1)	CE4 (2), CE2 (2), CE3 (2), CE12 (2), CE8 (1), CE1 (1)
MAG258	12	0	2	9	0	2	8.04266	0	1.34044	GH13 (3), GH2 (2), GH94 (1), GH25 (1), GH3 (1), GH77 (1), GH18 (1), GH24 (1), GH36 (1)		CE14 (1), CE4 (1)
MAG259	36	7	5	21	6	4	20.9565	4.07488	2.91063	GH3 (6), GH93 (5), GH5 (3), GH88 (3), GH97 (2), GH13 (2), GH43 (2), GH2 (1), GH20 (1), GH23 (1), GH78 (1), GH129 (1), GH133 (1), GH28 (1), GH77 (1), GH50 (1), GH105 (1), GH73 (1), GH89 (1), GH39 (1), GH109 (1)	PL8 (2), PL33 (1), PL35 (1), PL12 (1), PL29 (1), PL21 (1)	CE10 (2), CE1 (2), CE11 (1), CE3 (1)
MAG260	16	3	9	11	2	3	8.5672	1.60635	4.81905	GH23 (3), GH3 (2), GH13 (2), GH57 (2), GH142 (1), GH28 (1), GH77 (1), GH18 (1), GH43 (1), GH105 (1), GH73 (1)	PL1 (2), PL9 (1)	CE12 (5), CE10 (3), CE8 (1)
MAG261	66	0	9	27	0	7	28.7365	0	3.91861	GH78 (11), GH109 (7), GH20 (5), GH106 (5), GH2 (4), GH29 (4), GH163 (4), GH151 (3), GH42 (2), GH127 (2), GH13 (2), GH36 (2), GH38 (2), GH94 (1), GH130 (1), GH23 (1), GH1 (1), GH3 (1), GH5 (1), GH133 (1), GH31 (1), GH4 (1), GH32 (1), GH123 (1), GH16 (1), GH39 (1), GH95 (1)		CE4 (2), CE9 (2), CE11 (1), CE10 (1), CE15 (1), CE7 (1), CE1 (1)
MAG262	87	1	17	34	1	6	32.073	0.368656	6.26715	GH43 (13), GH13 (10), GH31 (7), GH2 (6), GH25 (4), GH3 (4), GH5 (4), GH36 (4), GH105 (4), GH130 (3), GH51 (3), GH4 (2), GH112 (2), GH18 (2), GH94 (1), GH42 (1), GH29 (1), GH10 (1), GH20 (1), GH127 (1), GH1 (1), GH129 (1), GH26 (1), GH28 (1), GH8 (1), GH77 (1), GH154 (1), GH115 (1), GH88 (1), GH9 (1), GH39 (1), GH95 (1), GH38 (1), GH109 (1)	PL33 (1)	CE4 (6), CE1 (4), CE10 (3), CE2 (2), CE12 (2), CE8 (1)
MAG263	75	0	6	33	0	4	36.9141	0	2.95313	GH38 (10), GH109 (7), GH78 (5), GH2 (4), GH3 (4), GH33 (4), GH29 (3), GH92 (3), GH36 (3), GH95 (3), GH42 (2), GH5 (2), GH31 (2), GH123 (2), GH13 (2), GH43 (2), GH94 (1), GH20 (1), GH110 (1), GH125 (1), GH163 (1), GH25 (1), GH28 (1), GH4 (1), GH32 (1), GH27 (1), GH143 (1), GH16 (1), GH106 (1), GH51 (1), GH151 (1), GH165 (1), GH39 (1)		CE9 (2), CE15 (2), CE10 (1), CE1 (1)
MAG264	2	0	2	2	0	1	1.53649	0	1.53649	GH3 (1), GH31 (1)		CE4 (2)
MAG265	18	0	6	11	0	4	15.7313	0	5.24377	GH2 (3), GH25 (2), GH3 (2), GH77 (2), GH13 (2), GH16 (2), GH94 (1), GH20 (1), GH127 (1), GH31 (1), GH65 (1)		CE4 (2), CE10 (2), CE9 (1), CE1 (1)
MAG266	7	0	3	6	0	2	4.58735	0	1.96601	GH13 (2), GH2 (1), GH94 (1), GH23 (1), GH3 (1), GH77 (1)		CE4 (2), CE10 (1)
MAG267	179	5	20	40	4	8	54.7867	1.53036	6.12142	GH2 (21), GH78 (15), GH109 (14), GH141 (10), GH106 (9), GH127 (8), GH129 (8), GH28 (8), GH50 (8), GH5 (7), GH148 (7), GH13 (7), GH43 (7), GH92 (6), GH33 (5), GH97 (5), GH39 (5), GH20 (4), GH31 (4), GH27 (4), GH110 (3), GH163 (3), GH36 (3), GH26 (2), GH156 (2), GH32 (2), GH137 (2), GH16 (2), GH29 (1), GH42 (1), GH10 (1), GH142 (1), GH93 (1), GH133 (1), GH147 (1), GH123 (1), GH71 (1), GH88 (1), GH9…	PL35 (2), PL33 (1), PL11 (1), PL27 (1)	CE10 (9), CE7 (5), CE3 (3), CE9 (2), CE11 (1), CE4 (1), CE15 (1), CE12 (1)
MAG268	3	0	2	3	0	1	3.26848	0	2.17899	GH3 (1), GH31 (1), GH109 (1)		CE4 (2)
MAG269	65	9	12	32	5	7	26.8913	3.72341	4.96454	GH43 (8), GH2 (6), GH28 (5), GH51 (5), GH13 (4), GH25 (3), GH97 (3), GH105 (3), GH35 (2), GH3 (2), GH133 (2), GH53 (2), GH77 (2), GH32 (2), GH106 (2), GH95 (2), GH29 (1), GH140 (1), GH30 (1), GH10 (1), GH127 (1), GH23 (1), GH78 (1), GH136 (1), GH128 (1), GH33 (1), GH154 (1), GH36 (1), GH57 (1), GH146 (1), GH88 (1), GH73 (1)	PL1 (4), PL11 (2), PL33 (1), PL9 (1), PL10 (1)	CE12 (4), CE10 (3), CE8 (2), CE4 (1), CE11 (1), CE7 (1), CE1 (1)
MAG270	21	0	2	13	0	2	8.12193	0	0.773517	GH1 (5), GH25 (3), GH13 (2), GH73 (2), GH23 (1), GH68 (1), GH31 (1), GH4 (1), GH8 (1), GH24 (1), GH36 (1), GH43 (1), GH65 (1)		CE10 (1), CE9 (1)
MAG271	6	0	5	5	0	3	2.96585	0	2.47154	GH25 (2), GH94 (1), GH23 (1), GH3 (1), GH18 (1)		CE4 (3), CE14 (1), CE10 (1)
MAG272	6	0	1	6	0	1	4.62618	0	0.771031	GH13 (2), GH25 (1), GH3 (1), GH1 (1), GH18 (1), GH24 (1)		CE4 (1)
MAG273	5	0	0	4	0	0	2.85822	0	0	GH25 (2), GH94 (1), GH3 (1), GH13 (1)
MAG274	42	0	9	22	0	4	19.3864	0	4.15423	GH13 (10), GH94 (3), GH36 (3), GH2 (2), GH42 (2), GH130 (2), GH53 (2), GH31 (2), GH146 (2), GH43 (2), GH127 (1), GH23 (1), GH114 (1), GH1 (1), GH3 (1), GH133 (1), GH112 (1), GH77 (1), GH32 (1), GH51 (1), GH73 (1), GH113 (1)		CE4 (4), CE10 (3), CE2 (1), CE9 (1)
MAG275	28	0	12	18	0	6	15.4404	0	6.61733	GH2 (5), GH13 (4), GH20 (2), GH3 (2), GH77 (2), GH29 (1), GH23 (1), GH5 (1), GH31 (1), GH136 (1), GH33 (1), GH112 (1), GH36 (1), GH16 (1), GH89 (1), GH95 (1), GH109 (1), GH38 (1)		CE10 (4), CE4 (3), CE1 (2), CE14 (1), CE2 (1), CE9 (1)
MAG276	29	0	5	17	0	4	16.0261	0	2.76312	GH20 (7), GH16 (3), GH109 (3), GH2 (2), GH84 (2), GH29 (1), GH110 (1), GH163 (1), GH35 (1), GH31 (1), GH33 (1), GH77 (1), GH97 (1), GH123 (1), GH13 (1), GH89 (1), GH95 (1)		CE3 (2), CE11 (1), CE4 (1), CE1 (1)
MAG277	27	0	12	15	0	8	13.4898	0	5.99547	GH13 (7), GH3 (4), GH20 (2), GH23 (2), GH97 (2), GH2 (1), GH25 (1), GH53 (1), GH77 (1), GH144 (1), GH18 (1), GH57 (1), GH73 (1), GH89 (1), GH9 (1)		CE1 (4), CE4 (2), CE14 (1), CE11 (1), CE10 (1), CE2 (1), CE9 (1), CE7 (1)
MAG278	8	0	2	6	0	1	5.14288	0	1.28572	GH25 (2), GH13 (2), GH2 (1), GH94 (1), GH3 (1), GH77 (1)		CE4 (2)
MAG279	11	0	4	9	0	4	7.70915	0	2.80333	GH23 (3), GH20 (1), GH133 (1), GH77 (1), GH18 (1), GH13 (1), GH57 (1), GH73 (1), GH9 (1)		CE11 (1), CE4 (1), CE10 (1), CE1 (1)
MAG280	13	0	2	7	0	2	7.43285	0	1.14352	GH23 (3), GH13 (3), GH57 (3), GH3 (1), GH77 (1), GH24 (1), GH38 (1)		CE11 (1), CE9 (1)
MAG281	58	0	8	24	0	6	27.8494	0	3.84129	GH78 (10), GH109 (6), GH20 (5), GH29 (4), GH163 (4), GH2 (3), GH127 (3), GH36 (3), GH106 (3), GH13 (2), GH151 (2), GH38 (2), GH94 (1), GH42 (1), GH130 (1), GH23 (1), GH5 (1), GH133 (1), GH31 (1), GH4 (1), GH123 (1), GH16 (1), GH39 (1), GH95 (1)		CE4 (2), CE9 (2), CE11 (1), CE15 (1), CE7 (1), CE1 (1)
MAG282	19	0	1	10	0	1	24.7685	0	1.30361	GH13 (5), GH16 (3), GH2 (2), GH130 (2), GH77 (2), GH20 (1), GH3 (1), GH161 (1), GH36 (1), GH81 (1)		CE2 (1)
MAG283	25	0	9	17	0	6	15.4367	0	5.55722	GH2 (5), GH13 (3), GH20 (2), GH77 (2), GH29 (1), GH163 (1), GH25 (1), GH3 (1), GH31 (1), GH33 (1), GH36 (1), GH16 (1), GH43 (1), GH89 (1), GH95 (1), GH109 (1), GH38 (1)		CE4 (3), CE10 (2), CE14 (1), CE2 (1), CE9 (1), CE1 (1)
MAG284	23	0	6	17	0	4	13.6682	0	3.56562	GH92 (2), GH97 (2), GH13 (2), GH36 (2), GH89 (2), GH109 (2), GH2 (1), GH94 (1), GH29 (1), GH23 (1), GH78 (1), GH3 (1), GH31 (1), GH77 (1), GH63 (1), GH43 (1), GH38 (1)		CE4 (2), CE1 (2), CE9 (1), CE3 (1)
MAG285	41	0	8	16	0	4	22.5286	0	4.39582	GH5 (11), GH26 (5), GH13 (5), GH2 (4), GH94 (2), GH3 (2), GH31 (2), GH36 (2), GH130 (1), GH127 (1), GH23 (1), GH25 (1), GH27 (1), GH43 (1), GH51 (1), GH95 (1)		CE4 (5), CE10 (1), CE2 (1), CE1 (1)
MAG286	13	0	3	9	0	2	11.3666	0	2.62307	GH109 (3), GH2 (2), GH13 (2), GH141 (1), GH20 (1), GH78 (1), GH77 (1), GH27 (1), GH151 (1)		CE4 (2), CE10 (1)
MAG287	6	0	3	5	0	1	4.04681	0	2.02341	GH13 (2), GH77 (1), GH18 (1), GH65 (1), GH109 (1)		CE4 (3)
MAG288	22	0	5	13	0	4	13.4978	0	3.06767	GH13 (6), GH16 (4), GH53 (2), GH30 (1), GH23 (1), GH3 (1), GH133 (1), GH128 (1), GH77 (1), GH149 (1), GH57 (1), GH81 (1), GH73 (1)		CE10 (2), CE11 (1), CE4 (1), CE1 (1)
MAG289	5	0	6	3	0	3	3.16302	0	3.79562	GH13 (3), GH33 (1), GH73 (1)		CE4 (4), CE11 (1), CE1 (1)
MAG290	2	0	3	2	0	1	1.29312	0	1.93968	GH25 (1), GH18 (1)		CE4 (3)
MAG291	2	0	2	2	0	1	1.55254	0	1.55254	GH25 (1), GH31 (1)		CE4 (2)
MAG292	13	0	6	10	0	4	9.13059	0	4.21412	GH23 (3), GH13 (2), GH20 (1), GH3 (1), GH133 (1), GH77 (1), GH18 (1), GH57 (1), GH73 (1), GH9 (1)		CE4 (2), CE1 (2), CE11 (1), CE10 (1)
MAG293	12	0	8	7	0	4	7.945	0	5.29667	GH13 (4), GH2 (2), GH3 (2), GH23 (1), GH31 (1), GH77 (1), GH36 (1)		CE4 (4), CE10 (2), CE14 (1), CE1 (1)
MAG294	15	0	7	9	0	4	9.32966	0	4.35384	GH13 (4), GH3 (3), GH2 (2), GH94 (1), GH125 (1), GH25 (1), GH31 (1), GH77 (1), GH65 (1)		CE4 (3), CE1 (2), CE14 (1), CE10 (1)
MAG295	93	0	11	41	0	5	43.9692	0	5.20066	GH78 (8), GH43 (8), GH2 (7), GH92 (7), GH5 (5), GH20 (4), GH146 (4), GH30 (3), GH76 (3), GH97 (3), GH109 (3), GH29 (2), GH130 (2), GH127 (2), GH23 (2), GH25 (2), GH35 (2), GH3 (2), GH31 (2), GH13 (2), GH36 (2), GH106 (2), GH10 (1), GH110 (1), GH125 (1), GH133 (1), GH53 (1), GH28 (1), GH84 (1), GH77 (1), GH50 (1), GH32 (1), GH123 (1), GH27 (1), GH148 (1), GH57 (1), GH66 (1), GH51 (1), GH115 (1), G…		CE10 (4), CE1 (4), CE4 (2), CE9 (1), CE6 (1)
MAG296	69	7	14	30	4	8	31.9979	3.24617	6.49234	GH43 (18), GH2 (6), GH97 (4), GH10 (3), GH5 (3), GH105 (3), GH23 (2), GH35 (2), GH3 (2), GH53 (2), GH28 (2), GH31 (2), GH13 (2), GH146 (2), GH51 (2), GH115 (2), GH95 (2), GH29 (1), GH30 (1), GH127 (1), GH108 (1), GH98 (1), GH25 (1), GH133 (1), GH8 (1), GH77 (1), GH67 (1), GH57 (1), GH106 (1), GH73 (1)	PL11 (4), PL26 (1), PL1 (1), PL10 (1)	CE10 (4), CE1 (3), CE6 (2), CE12 (2), CE4 (1), CE11 (1), CE2 (1), CE8 (1)
MAG297	29	0	10	19	0	5	15.1586	0	5.22709	GH13 (6), GH2 (3), GH3 (2), GH43 (2), GH38 (2), GH29 (1), GH42 (1), GH20 (1), GH130 (1), GH25 (1), GH1 (1), GH53 (1), GH28 (1), GH31 (1), GH4 (1), GH77 (1), GH27 (1), GH51 (1), GH105 (1)		CE4 (4), CE10 (2), CE1 (2), CE14 (1), CE9 (1)
MAG298	3	0	2	3	0	1	2.08287	0	1.38858	GH2 (1), GH23 (1), GH13 (1)		CE4 (2)
MAG299	13	0	7	9	0	3	10.4309	0	5.61662	GH13 (3), GH2 (2), GH3 (2), GH94 (1), GH20 (1), GH127 (1), GH28 (1), GH31 (1), GH77 (1)		CE4 (3), CE10 (3), CE9 (1)
MAG300	26	0	4	14	0	3	14.6555	0	2.25469	GH13 (10), GH16 (4), GH30 (1), GH23 (1), GH3 (1), GH133 (1), GH53 (1), GH128 (1), GH77 (1), GH97 (1), GH149 (1), GH57 (1), GH81 (1), GH66 (1)		CE10 (2), CE4 (1), CE1 (1)
MAG301	87	0	11	41	0	6	42.573	0	5.38279	GH43 (9), GH2 (8), GH78 (7), GH92 (7), GH146 (4), GH30 (3), GH97 (3), GH109 (3), GH20 (2), GH127 (2), GH23 (2), GH25 (2), GH35 (2), GH3 (2), GH76 (2), GH77 (2), GH13 (2), GH36 (2), GH106 (2), GH29 (1), GH130 (1), GH10 (1), GH125 (1), GH5 (1), GH133 (1), GH53 (1), GH28 (1), GH31 (1), GH84 (1), GH33 (1), GH50 (1), GH123 (1), GH32 (1), GH27 (1), GH148 (1), GH57 (1), GH66 (1), GH51 (1), GH73 (1), GH9…		CE10 (4), CE1 (4), CE11 (1), CE4 (1), CE9 (1), CE6 (1)
MAG302	68	0	10	26	0	7	29.8331	0	4.38722	GH78 (11), GH109 (7), GH29 (5), GH20 (5), GH106 (5), GH2 (4), GH163 (4), GH36 (3), GH151 (3), GH42 (2), GH127 (2), GH13 (2), GH16 (2), GH38 (2), GH94 (1), GH130 (1), GH23 (1), GH3 (1), GH5 (1), GH133 (1), GH31 (1), GH4 (1), GH123 (1), GH71 (1), GH39 (1), GH95 (1)		CE4 (2), CE10 (2), CE7 (2), CE11 (1), CE9 (1), CE15 (1), CE1 (1)
MAG303	36	2	8	20	1	5	25.9157	1.43976	5.75905	GH78 (8), GH2 (3), GH94 (3), GH13 (3), GH20 (2), GH3 (2), GH28 (2), GH130 (1), GH127 (1), GH31 (1), GH33 (1), GH156 (1), GH77 (1), GH18 (1), GH27 (1), GH43 (1), GH106 (1), GH151 (1), GH95 (1), GH38 (1)	PL33 (2)	CE4 (3), CE1 (2), CE9 (1), CE15 (1), CE7 (1)
MAG304	63	0	7	26	0	4	33.9338	0	3.77042	GH38 (10), GH109 (8), GH78 (5), GH2 (4), GH29 (4), GH36 (4), GH92 (3), GH33 (3), GH42 (2), GH123 (2), GH13 (2), GH106 (2), GH94 (1), GH20 (1), GH163 (1), GH5 (1), GH31 (1), GH84 (1), GH4 (1), GH32 (1), GH27 (1), GH51 (1), GH151 (1), GH165 (1), GH39 (1), GH95 (1)		CE10 (2), CE9 (2), CE15 (2), CE1 (1)
MAG305	34	0	5	18	0	3	18.0382	0	2.65267	GH13 (6), GH66 (4), GH2 (3), GH31 (3), GH30 (2), GH23 (2), GH16 (2), GH43 (2), GH29 (1), GH20 (1), GH3 (1), GH133 (1), GH53 (1), GH128 (1), GH77 (1), GH147 (1), GH57 (1), GH51 (1)		CE1 (3), CE4 (1), CE10 (1)
MAG306	14	0	1	9	0	1	8.62667	0	0.61619	GH32 (3), GH13 (3), GH25 (2), GH3 (1), GH1 (1), GH26 (1), GH77 (1), GH36 (1), GH43 (1)		CE10 (1)
MAG307	50	0	9	26	0	3	22.1543	0	3.98777	GH5 (7), GH3 (5), GH43 (5), GH2 (4), GH13 (4), GH59 (2), GH26 (2), GH31 (2), GH36 (2), GH94 (1), GH130 (1), GH10 (1), GH23 (1), GH25 (1), GH4 (1), GH77 (1), GH74 (1), GH32 (1), GH44 (1), GH27 (1), GH67 (1), GH16 (1), GH51 (1), GH9 (1), GH95 (1), GH113 (1)		CE4 (5), CE2 (3), CE10 (1)
MAG308	15	0	6	7	0	3	7.00099	0	2.8004	GH13 (6), GH18 (3), GH77 (2), GH78 (1), GH25 (1), GH3 (1), GH146 (1)		CE10 (3), CE4 (2), CE1 (1)
MAG309	28	2	9	17	2	5	15.5923	1.11374	5.01182	GH2 (5), GH13 (5), GH1 (2), GH77 (2), GH36 (2), GH94 (1), GH42 (1), GH20 (1), GH78 (1), GH3 (1), GH5 (1), GH28 (1), GH4 (1), GH32 (1), GH43 (1), GH105 (1), GH109 (1)	PL12 (1), PL9 (1)	CE10 (4), CE8 (2), CE14 (1), CE9 (1), CE12 (1)
MAG310	20	0	5	13	0	4	11.6915	0	2.92287	GH1 (4), GH26 (3), GH13 (3), GH77 (2), GH2 (1), GH23 (1), GH25 (1), GH53 (1), GH32 (1), GH18 (1), GH149 (1), GH36 (1), GH9 (1)		CE2 (2), CE4 (1), CE9 (1), CE1 (1)
MAG311	15	0	6	6	0	4	7.77837	0	3.11135	GH13 (6), GH3 (3), GH2 (2), GH25 (2), GH94 (1), GH77 (1)		CE4 (2), CE10 (2), CE14 (1), CE1 (1)
MAG312	10	0	7	7	0	5	4.4609	0	3.12263	GH13 (3), GH77 (2), GH2 (1), GH23 (1), GH1 (1), GH3 (1), GH36 (1)		CE4 (3), CE14 (1), CE10 (1), CE9 (1), CE1 (1)
MAG313	93	0	14	44	0	6	59.4772	0	8.95355	GH43 (9), GH2 (8), GH78 (7), GH92 (6), GH5 (5), GH30 (3), GH20 (3), GH97 (3), GH146 (3), GH106 (3), GH109 (3), GH29 (2), GH130 (2), GH127 (2), GH23 (2), GH110 (2), GH35 (2), GH76 (2), GH18 (2), GH13 (2), GH36 (2), GH10 (1), GH125 (1), GH25 (1), GH3 (1), GH133 (1), GH53 (1), GH28 (1), GH31 (1), GH84 (1), GH33 (1), GH77 (1), GH50 (1), GH32 (1), GH123 (1), GH27 (1), GH148 (1), GH57 (1), GH66 (1), GH…		CE10 (5), CE1 (5), CE4 (2), CE11 (1), CE9 (1), CE6 (1)
MAG314	22	0	3	11	0	3	18.8368	0	2.56865	GH13 (6), GH77 (3), GH2 (2), GH78 (2), GH3 (2), GH31 (2), GH94 (1), GH37 (1), GH36 (1), GH16 (1), GH43 (1)		CE14 (1), CE10 (1), CE9 (1)
MAG315	23	0	7	11	0	1	13.9617	0	4.2492	GH25 (5), GH13 (5), GH30 (3), GH36 (2), GH99 (2), GH1 (1), GH3 (1), GH77 (1), GH18 (1), GH24 (1), GH43 (1)		CE4 (7)
MAG316	9	0	4	6	0	2	5.64088	0	2.50706	GH13 (3), GH25 (2), GH3 (1), GH18 (1), GH24 (1), GH109 (1)		CE4 (3), CE9 (1)
MAG317	33	0	8	19	0	5	22.5105	0	5.45709	GH78 (6), GH2 (3), GH3 (3), GH13 (3), GH94 (2), GH29 (2), GH20 (2), GH23 (2), GH130 (1), GH28 (1), GH31 (1), GH156 (1), GH77 (1), GH27 (1), GH106 (1), GH43 (1), GH151 (1), GH95 (1), GH38 (1)		CE4 (3), CE1 (2), CE10 (1), CE9 (1), CE7 (1)
MAG318	11	0	2	8	0	1	7.48357	0	1.36065	GH13 (2), GH43 (2), GH51 (2), GH127 (1), GH1 (1), GH31 (1), GH77 (1), GH36 (1)		CE10 (2)
MAG319	71	1	8	32	1	7	38.0932	0.536524	4.29219	GH78 (9), GH2 (7), GH13 (5), GH106 (5), GH20 (4), GH109 (4), GH127 (3), GH23 (3), GH3 (3), GH97 (3), GH36 (3), GH43 (3), GH29 (1), GH110 (1), GH163 (1), GH25 (1), GH5 (1), GH133 (1), GH53 (1), GH28 (1), GH31 (1), GH77 (1), GH37 (1), GH32 (1), GH57 (1), GH66 (1), GH146 (1), GH105 (1), GH88 (1), GH73 (1), GH9 (1), GH38 (1)	PL1 (1)	CE10 (2), CE1 (2), CE4 (1), CE11 (1), CE8 (1), CE12 (1), CE3 (1)
MAG320	19	0	6	10	0	3	9.62491	0	3.03945	GH13 (6), GH3 (4), GH31 (2), GH94 (1), GH42 (1), GH25 (1), GH18 (1), GH36 (1), GH106 (1), GH151 (1)		CE1 (3), CE4 (2), CE9 (1)
MAG321	4	0	0	4	0	0	4.95403	0	0	GH108 (1), GH23 (1), GH103 (1), GH102 (1)
MAG322	58	0	7	29	0	4	35.0571	0	4.23103	GH2 (9), GH109 (7), GH3 (4), GH38 (4), GH33 (3), GH78 (2), GH5 (2), GH92 (2), GH4 (2), GH27 (2), GH13 (2), GH43 (2), GH29 (1), GH30 (1), GH20 (1), GH127 (1), GH23 (1), GH163 (1), GH25 (1), GH35 (1), GH129 (1), GH28 (1), GH84 (1), GH77 (1), GH36 (1), GH106 (1), GH51 (1), GH89 (1), GH95 (1)		CE4 (2), CE10 (2), CE1 (2), CE3 (1)
a the number of genes per million base pairs per genome.
