# Supplementary material for: Characterization of Metagenome-Assembled Genomes and Carbohydrate-Degrading Genes in the Gut Microbiota of Tibetan Pig
Source: Front Microbiol. 2020 Dec 23;11:595066. doi: 10.3389/fmicb.2020.595066 (PMC7785962; doi:10.3389/fmicb.2020.595066)
Supplement: Supplementary file 10 [file Table_8.XLSX]

## Sheet: Table S8
Table S8. Summary of the predicted PULs present in the individual genomes.
Index	MAG ID	PUL ID	Contig id	Start	End	Pattern
1	MAG019	PUL1	NODE_1111_length_34336_cov_13.310755	13914	19059	susC-susD
2	MAG019	PUL2	NODE_113_length_99266_cov_13.127808	68664	80429	susC-susD-unk-GH16-GH16-GH3-GH128
3	MAG019	PUL3	NODE_2566_length_20569_cov_12.260456	1547	6406	susC-susD
4	MAG019	PUL4	NODE_288_length_66100_cov_13.628723	38508	51472	GH73-unk-unk-GH2-GH53-unk-susD-susC
5	MAG019	PUL5	NODE_979_length_36381_cov_12.490448	27550	32585	susD-susC
6	MAG025	PUL1	NODE_86_length_79150_cov_8.542411	4455	12226	susD-susC-unk-GT9
7	MAG027	PUL1	NODE_21_length_161617_cov_18.018593	19289	26411	GT27-GT2_Glycos_transf_2-unk-susD-susC
8	MAG027	PUL2	NODE_3_length_302344_cov_17.264469	48696	59294	GH43_4-susC-susD-unk-GH43_4
9	MAG027	PUL3	NODE_3_length_302344_cov_17.264469	76017	80841	susC-susD
10	MAG027	PUL4	NODE_3_length_302344_cov_17.264469	99421	119585	susC-susD-susC-susD-unk-GH10-unk-unk-GH10-GH5_21
11	MAG027	PUL5	NODE_54_length_110035_cov_17.247572	36381	41383	susC-susD
12	MAG040	PUL1	NODE_252_length_61273_cov_19.678412	15645	20373	susC-susD
13	MAG040	PUL2	NODE_48_length_122246_cov_20.539737	60417	69958	susD-susC-susC-susD
14	MAG047	PUL1	NODE_1059_length_35262_cov_11.362286	1245	16827	susC-susD-unk-unk-unk-unk-susC-susD
15	MAG047	PUL2	NODE_137_length_93451_cov_11.311855	72645	82565	GH92-unk-GH99-susD-susC
16	MAG047	PUL3	NODE_1409_length_29928_cov_10.907107	1862	15065	susC-susD-unk-unk-unk-CE10
17	MAG047	PUL4	NODE_1559_length_28287_cov_11.244722	13272	18472	susD-susC
18	MAG047	PUL5	NODE_1572_length_28190_cov_9.723796	403	15821	GH88-PL35-susC-susD-unk-unk-PL35
19	MAG047	PUL6	NODE_1753_length_26465_cov_10.541613	5964	14351	GH127-unk-susC-susD
20	MAG047	PUL7	NODE_2419_length_21388_cov_11.160315	3023	13546	susC-susD-unk-GH2
21	MAG047	PUL8	NODE_3404_length_17099_cov_11.141281	5663	16580	susD-susC-unk-unk-susD-susC
22	MAG047	PUL9	NODE_347_length_61091_cov_10.439069	1756	16290	susD-susC-unk-unk-unk-unk-GT2_Glycos_transf_2
23	MAG047	PUL10	NODE_347_length_61091_cov_10.439069	37061	53096	GH78-unk-unk-unk-susC-susD-unk-susD
24	MAG047	PUL11	NODE_4786_length_13424_cov_11.024609	1468	11390	GH78;CBM67-unk-unk-susC-susD
25	MAG047	PUL12	NODE_4983_length_13068_cov_10.229693	2	6934	susC-susC-susD
26	MAG047	PUL13	NODE_5073_length_12903_cov_9.676448	84	9751	susC-susD-unk-susD
27	MAG047	PUL14	NODE_5101_length_12846_cov_14.254710	405	9432	GH13_10-unk-susD-susC
28	MAG047	PUL15	NODE_554_length_48100_cov_11.436403	1989	9467	GH43_10-unk-susC-susD
29	MAG047	PUL16	NODE_559_length_47865_cov_11.650596	35337	44933	GH28;GH105-PL1_2-susC-susD
30	MAG047	PUL17	NODE_653_length_44424_cov_11.459848	6919	17979	CBM32-susD-susC-unk-GH78;CBM67
31	MAG047	PUL18	NODE_8039_length_9269_cov_10.640873	1	9267	GH97-unk-unk-unk-susC-susD
32	MAG047	PUL19	NODE_842_length_39416_cov_11.447194	33607	38706	susC-susD
33	MAG047	PUL20	NODE_898_length_38340_cov_11.720360	1	26073	GH43_2-unk-GH2-GH31-unk-susC-susD-unk-unk-GH43_2-unk-unk-unk-GH95
34	MAG047	PUL21	NODE_927_length_37361_cov_11.201335	17784	22386	susC-susD
35	MAG047	PUL22	NODE_970_length_36532_cov_9.997176	29507	36485	susD-susC-GH2
36	MAG054	PUL1	NODE_1013_length_29620_cov_13.474581	6471	19141	susC-susD-unk-unk-susC
37	MAG054	PUL2	NODE_5026_length_10693_cov_13.908347	165	5101	susC-susD
38	MAG060	PUL1	NODE_1079_length_31189_cov_19.656324	1124	9513	GH20-unk-unk-susC-susD
39	MAG060	PUL2	NODE_159_length_70124_cov_21.970786	47451	51893	susD-susC
40	MAG060	PUL3	NODE_239_length_60685_cov_21.840228	46759	51321	susD-susC
41	MAG060	PUL4	NODE_2_length_293287_cov_22.037001	139961	151373	susD-susC-PL1_2-GH105-CE8;CE12-GH28
42	MAG060	PUL5	NODE_2_length_293287_cov_22.037001	176340	181247	susC-susD
43	MAG060	PUL6	NODE_2_length_293287_cov_22.037001	254015	258564	susD-susC
44	MAG060	PUL7	NODE_4383_length_14589_cov_17.287601	3906	8655	susD-susC
45	MAG060	PUL8	NODE_43_length_119654_cov_21.415514	23233	34862	CBM32-susD-susC-susD-susC
46	MAG060	PUL9	NODE_512_length_42177_cov_19.892954	24048	33943	susC-unk-unk-susC-susD
47	MAG060	PUL10	NODE_629_length_39315_cov_21.026337	13643	36568	susC-susD-unk-GH13-unk-GH13-GH97-GH77-unk-unk-unk-GH5_13
48	MAG060	PUL11	NODE_975_length_32612_cov_22.133366	12069	18647	susC-susD-GH32
49	MAG063	PUL1	NODE_712_length_33361_cov_6.341860	27902	32630	susD-susC
50	MAG070	PUL1	NODE_13207_length_5929_cov_51.263023	1099	5769	susD-susC
51	MAG070	PUL2	NODE_1335_length_27465_cov_49.655746	3621	26755	GH43_34-GH146-unk-unk-unk-susC-susD-unk-GH16-GH3-susC
52	MAG070	PUL3	NODE_1465_length_26120_cov_50.495837	92	8563	GH32-unk-susD-susC
53	MAG070	PUL4	NODE_1508_length_25684_cov_47.968629	16461	25682	GH13_6-unk-unk-susD-susC
54	MAG070	PUL5	NODE_1774_length_23282_cov_51.682482	3707	20606	susC-susD-GH115-unk-GH36-unk-unk-unk-GH130-GH26
55	MAG070	PUL6	NODE_21243_length_4283_cov_53.410360	3	2940	susC-susD
56	MAG070	PUL7	NODE_2719_length_17805_cov_41.228507	4063	16494	GH97-GH127-unk-GH146-susC-susD
57	MAG070	PUL8	NODE_2732_length_17746_cov_51.099260	775	17746	GH13_38-unk-unk-unk-GH3-unk-susD-susC
58	MAG070	PUL9	NODE_3014_length_16654_cov_52.736550	4192	16564	susC-susD-unk-unk-GH26-CBM72;GH5_4
59	MAG070	PUL10	NODE_5566_length_11059_cov_49.076427	3	11010	susD-susC-unk-unk-unk-GH51
60	MAG070	PUL11	NODE_581_length_41933_cov_50.920006	3737	19077	GH43_35-unk-unk-susC-susD-susC
61	MAG070	PUL12	NODE_6100_length_10418_cov_52.672296	1532	10364	susC-susD-unk-GH43_4
62	MAG070	PUL13	NODE_758_length_36709_cov_50.277269	2073	6731	susD-susC
63	MAG077	PUL1	NODE_183_length_79414_cov_61.485603	58460	66309	CE14-unk-susD-susC
64	MAG077	PUL2	NODE_229_length_73304_cov_67.692064	38649	43829	susC-susD
65	MAG077	PUL3	NODE_3128_length_18087_cov_64.458685	2486	7405	susC-susD
66	MAG077	PUL4	NODE_3512_length_16716_cov_58.434068	3521	14331	susC-susD-unk-unk-GH144-GH3
67	MAG077	PUL5	NODE_879_length_38785_cov_63.691970	30899	35715	susC-susD
68	MAG085	PUL1	NODE_352_length_50577_cov_7.307054	37275	42094	susD-susC
69	MAG085	PUL2	NODE_744_length_34475_cov_7.335154	13228	18029	susD-susC
70	MAG086	PUL1	NODE_1499_length_23321_cov_10.109172	6723	20894	susD-susC-unk-unk-unk-GH28-GH28-GH28
71	MAG086	PUL2	NODE_2217_length_18496_cov_11.132097	7762	17662	GH32-unk-unk-susC-susD
72	MAG086	PUL3	NODE_2225_length_18444_cov_9.551417	301	14213	GH2-unk-susC-susD-unk-GH93-GH93
73	MAG086	PUL4	NODE_281_length_56329_cov_9.514429	50523	55715	susD-susC
74	MAG086	PUL5	NODE_315_length_53007_cov_9.325993	23570	28225	susD-susC
75	MAG086	PUL6	NODE_315_length_53007_cov_9.325993	33104	49032	GT2_Glycos_transf_2-unk-unk-GH2-GH53-unk-susD-susC-GH147
76	MAG086	PUL7	NODE_3389_length_14004_cov_9.192702	405	14003	susC-susD-unk-unk-unk-unk-susC
77	MAG086	PUL8	NODE_393_length_47866_cov_8.991090	16555	21386	susD-susC
78	MAG086	PUL9	NODE_393_length_47866_cov_8.991090	34041	39084	susD-susC
79	MAG086	PUL10	NODE_414_length_46417_cov_9.245007	6047	19522	GH43_3-unk-susC-susD-unk-unk-unk-GH97
80	MAG086	PUL11	NODE_5326_length_10247_cov_9.362343	2527	9834	GH109-unk-susC-susD
81	MAG086	PUL12	NODE_792_length_33398_cov_9.308581	18263	29948	GT8-unk-unk-unk-unk-susD-susC
82	MAG087	PUL1	NODE_1267_length_25645_cov_8.825674	7414	24604	CE11-unk-unk-unk-GT51-unk-unk-susC-susD
83	MAG087	PUL2	NODE_6116_length_9687_cov_8.214390	3469	8418	susD-susC
84	MAG101	PUL1	NODE_1342_length_22994_cov_10.926370	8726	21060	susC-susD-unk-unk-susC
85	MAG101	PUL2	NODE_2110_length_17820_cov_8.893442	1096	5750	susD-susC
86	MAG101	PUL3	NODE_3026_length_14290_cov_9.245873	1	10829	susC-susD-unk-unk-susC
87	MAG101	PUL4	NODE_5572_length_9826_cov_8.150241	2657	7996	susD-susC
88	MAG101	PUL5	NODE_803_length_29669_cov_9.396535	20253	24822	susD-susC
89	MAG101	PUL6	NODE_898_length_28446_cov_11.092353	19668	24831	susC-susD
90	MAG101	PUL7	NODE_951_length_27786_cov_10.528181	100	7392	GH43_29;GH43_19-susC-susD
91	MAG105	PUL1	NODE_107_length_102259_cov_84.105974	3721	13739	susD-susC-susD-unk-unk-susC
92	MAG105	PUL2	NODE_107_length_102259_cov_84.105974	58383	63779	susD-susC
93	MAG105	PUL3	NODE_107_length_102259_cov_84.105974	91981	102149	GH20-GH20-susD-susC
94	MAG105	PUL4	NODE_119_length_96533_cov_81.786314	34274	38926	susC-susD
95	MAG105	PUL5	NODE_119_length_96533_cov_81.786314	82135	94177	susC-susD-unk-unk-unk-GH89
96	MAG105	PUL6	NODE_123_length_96047_cov_69.741791	63394	73339	susC-susD-unk-GH66-GH97
97	MAG105	PUL7	NODE_1304_length_31294_cov_77.706457	25348	30110	susD-susC
98	MAG105	PUL8	NODE_142_length_91516_cov_77.818327	7426	26304	GH9-unk-unk-unk-susC-susD-unk-unk-unk-unk-GH18-CE9-GH3
99	MAG105	PUL9	NODE_167_length_83983_cov_78.375083	8092	12968	susD-susC
100	MAG105	PUL10	NODE_167_length_83983_cov_78.375083	22241	37602	GH50-unk-susD-unk-susD-susC-GH39
101	MAG105	PUL11	NODE_167_length_83983_cov_78.375083	44344	49106	susC-susD
102	MAG105	PUL12	NODE_17_length_183441_cov_76.645442	46559	51092	susD-susC
103	MAG105	PUL13	NODE_17_length_183441_cov_76.645442	146112	150864	susD-susC
104	MAG105	PUL14	NODE_190_length_78774_cov_85.054739	1078	14122	GH109-GH2-unk-unk-susD-susC
105	MAG105	PUL15	NODE_190_length_78774_cov_85.054739	61765	73643	susD-susC-unk-GH78;CBM67
106	MAG105	PUL16	NODE_197_length_77874_cov_70.756255	4032	8562	susD-susC
107	MAG105	PUL17	NODE_2414_length_21415_cov_68.468399	12344	21098	susD-susC-unk-unk-GH78;CBM67
108	MAG105	PUL18	NODE_2646_length_20157_cov_79.222167	393	8019	GH92-susC-susD
109	MAG105	PUL19	NODE_276_length_67116_cov_83.633483	12123	17037	susD-susC
110	MAG105	PUL20	NODE_276_length_67116_cov_83.633483	18929	23788	susC-susD
111	MAG105	PUL21	NODE_2996_length_18572_cov_75.706810	3682	15633	susC-susD-unk-unk-unk-unk-GH2
112	MAG105	PUL22	NODE_324_length_62547_cov_84.257121	22480	39602	susC-susD-unk-unk-unk-GH97-unk-unk-GH110
113	MAG105	PUL23	NODE_424_length_54530_cov_72.676604	25137	41835	GH27-unk-susC-susD-unk-unk-unk-unk-susC-susD
114	MAG105	PUL24	NODE_434_length_54109_cov_77.884597	3507	8299	susD-susC
115	MAG105	PUL25	NODE_43_length_146382_cov_79.568726	15631	20946	susC-susD
116	MAG105	PUL26	NODE_43_length_146382_cov_79.568726	124578	129878	susC-susD
117	MAG105	PUL27	NODE_45_length_142875_cov_77.976061	18641	28496	GH20-unk-unk-unk-susD-susC
118	MAG105	PUL28	NODE_47_length_142423_cov_74.355291	26237	40919	susC-susD-unk-unk-unk-GH97-GH13_36
119	MAG105	PUL29	NODE_47_length_142423_cov_74.355291	55380	75612	susC-unk-unk-unk-susD-susC-unk-unk-unk-CBM67;GH78
120	MAG105	PUL30	NODE_65_length_127031_cov_74.687398	69051	76467	GH29-susC-susD
121	MAG105	PUL31	NODE_67_length_124876_cov_82.278863	56788	65977	susC-susD-unk-unk-GH97
122	MAG105	PUL32	NODE_68_length_124513_cov_76.536880	91093	96023	susC-susD
123	MAG106	PUL1	NODE_10426_length_6513_cov_13.225302	3	4301	susC-susD
124	MAG106	PUL2	NODE_1048_length_29085_cov_11.345746	17223	28259	GH3-GH144-unk-susD-susC-GH144
125	MAG106	PUL3	NODE_1416_length_24204_cov_14.246511	7711	12489	susC-susD
126	MAG106	PUL4	NODE_1719_length_21623_cov_13.754868	3527	14235	GH28-GH105;CE8-PL1_2-susC-susD
127	MAG106	PUL5	NODE_2532_length_16858_cov_14.534190	6093	16856	susC-susD-GH43_3-unk-GH27
128	MAG106	PUL6	NODE_422_length_46130_cov_15.115985	36635	42021	susC-susD
129	MAG106	PUL7	NODE_543_length_40297_cov_15.439889	20226	24772	susC-susD
130	MAG106	PUL8	NODE_555_length_40063_cov_13.742501	1196	33519	GH2-GH31-unk-GH5_7;CE7-susC-susD-unk-unk-GH26-GH5_4-GH26-GH130-GH5_2-GH94-unk-unk-susC
131	MAG106	PUL9	NODE_571_length_39318_cov_14.081909	7387	12240	susD-susC
132	MAG106	PUL10	NODE_594_length_38646_cov_13.711202	22814	36132	susC-susD-unk-unk-unk-unk-GH89-GH89
133	MAG106	PUL11	NODE_7283_length_8293_cov_15.593105	43	5109	susC-susD
134	MAG106	PUL12	NODE_769_length_34014_cov_14.609971	7383	17382	susC-susD-unk-unk-GH23
135	MAG106	PUL13	NODE_812_length_32947_cov_14.438861	19676	27865	susC-susD-unk-GT2_Glycos_transf_2
136	MAG112	PUL1	NODE_1039_length_31197_cov_23.428425	660	16110	GH30_3-susC-susD-unk-GH16-unk-unk-GH3
137	MAG112	PUL2	NODE_1242_length_28684_cov_23.487617	4043	24566	GH130-GH26-GH94-GH5_4-GH31-GH26-unk-unk-susD-susC-GH5_7
138	MAG112	PUL3	NODE_138_length_74927_cov_23.065539	19024	31727	GH9-GH43_10-GH43_2-CE6;CE1-susD-susC
139	MAG112	PUL4	NODE_1932_length_22800_cov_23.320686	6276	16666	susD-susC-unk-susC-susD
140	MAG112	PUL5	NODE_33_length_137696_cov_23.546385	71133	80740	susC-susD-unk-CE1-GH3
141	MAG112	PUL6	NODE_435_length_45754_cov_24.040088	12631	22300	GH67-GH115-susC-susD
142	MAG112	PUL7	NODE_62_length_102823_cov_21.133680	24612	29071	susD-susC
143	MAG112	PUL8	NODE_72_length_97877_cov_23.121578	54623	74635	GH30_2-susC-susD-unk-GH3-GH2-unk-unk-unk-unk-GH23
144	MAG116	PUL1	NODE_2141_length_23258_cov_12.555058	14592	19257	susD-susC-susC
145	MAG116	PUL2	NODE_2316_length_22022_cov_12.237083	3348	8506	susC-susD
146	MAG116	PUL3	NODE_3132_length_18073_cov_13.154401	1666	17012	GH9-GH18-unk-susC-susD-unk-unk-GH97
147	MAG117	PUL1	NODE_1735_length_24145_cov_7.430095	4167	13708	susD-susC-susC-susD
148	MAG117	PUL2	NODE_943_length_32918_cov_7.614034	4964	9692	susD-susC
149	MAG123	PUL1	NODE_1408_length_29731_cov_12.105506	9229	17552	GH28-PL1_2-susD-susC
150	MAG123	PUL2	NODE_213_length_76066_cov_11.960808	1793	6863	susD-susC
151	MAG123	PUL3	NODE_224_length_73952_cov_11.980189	36536	46316	GH32-GH32-unk-susD-susC
152	MAG123	PUL4	NODE_284_length_66461_cov_12.183372	27301	59141	susC-susD-unk-GH16-GH128-GH16-unk-unk-GH16-unk-GH149-GH30_1-GH3-unk-unk-unk-CBM32-CBM32
153	MAG123	PUL5	NODE_65_length_124317_cov_11.342237	60865	65742	susD-susC
154	MAG123	PUL6	NODE_83_length_115332_cov_11.952584	66593	71381	susD-susC
155	MAG123	PUL7	NODE_83_length_115332_cov_11.952584	100640	105627	susD-susC
156	MAG128	PUL1	NODE_3127_length_18143_cov_8.766033	1140	16476	GH97-unk-unk-susD-susC-unk-GH18-GH9
157	MAG128	PUL2	NODE_6204_length_11600_cov_8.777999	3178	7844	susD-susC
158	MAG130	PUL1	NODE_1458_length_22058_cov_27.741853	12365	16911	susD-susC
159	MAG130	PUL2	NODE_1564_length_21126_cov_27.767453	4369	9755	susD-susC
160	MAG130	PUL3	NODE_2213_length_17240_cov_25.928426	3	4661	susD-susC
161	MAG130	PUL4	NODE_2354_length_16707_cov_26.335395	1554	14872	susC-susD-unk-unk-unk-unk-GH89-GH89
162	MAG130	PUL5	NODE_3437_length_13284_cov_25.363520	4970	9748	susD-susC
163	MAG130	PUL6	NODE_3766_length_12602_cov_27.754284	1214	9490	GH16-unk-susD-susC
164	MAG130	PUL7	NODE_4183_length_11842_cov_26.334182	3535	9967	susC-susD-GH43_3
165	MAG130	PUL8	NODE_439_length_39026_cov_24.642632	7100	11953	susD-susC
166	MAG130	PUL9	NODE_5680_length_9705_cov_24.847254	4598	9664	susD-susC
167	MAG130	PUL10	NODE_580_length_34189_cov_27.281039	26306	31195	susD-susC
168	MAG130	PUL11	NODE_601_length_33604_cov_25.568363	17144	27143	GH23-unk-unk-unk-susD-susC
169	MAG130	PUL12	NODE_614_length_33267_cov_26.326508	6071	32036	susC-unk-unk-GH94-GH5_2-GH130-GH26-GH5_4-GH26-unk-unk-susD-susC-CE7;GH5_7
170	MAG137	PUL1	NODE_1263_length_26445_cov_12.101667	14925	19711	susC-susD
171	MAG137	PUL2	NODE_1270_length_26368_cov_11.859271	6805	15914	GH32-unk-susD-susC
172	MAG137	PUL3	NODE_15322_length_4744_cov_9.409896	295	4742	susD-susC
173	MAG137	PUL4	NODE_1566_length_23179_cov_12.466096	16990	22639	susC-susD
174	MAG137	PUL5	NODE_1646_length_22437_cov_11.296622	13483	18476	susC-susD
175	MAG137	PUL6	NODE_1708_length_21939_cov_12.976558	15407	20251	susD-susC
176	MAG137	PUL7	NODE_1980_length_20235_cov_12.737314	5324	19542	PL1-unk-unk-susC-susD-unk-GH32
177	MAG137	PUL8	NODE_2323_length_18313_cov_12.185617	12704	18098	susC-susD
178	MAG137	PUL9	NODE_2804_length_16320_cov_13.302306	4202	9283	susD-susC
179	MAG137	PUL10	NODE_282_length_54018_cov_12.699628	2227	19689	PL11_1-unk-susD-susC-susD-susC
180	MAG137	PUL11	NODE_3393_length_14365_cov_11.818099	9611	14363	susC-susD
181	MAG137	PUL12	NODE_345_length_48621_cov_12.528683	18523	33886	PL1_2-unk-unk-susC-susD-unk-unk-GH28-PL1_2
182	MAG137	PUL13	NODE_4307_length_12208_cov_10.695631	2813	9703	susD-susC-GH36
183	MAG137	PUL14	NODE_43_length_120614_cov_12.520177	106771	120070	susC-susD-susC-susD-unk-GH10
184	MAG137	PUL15	NODE_542_length_40579_cov_12.354062	25643	30165	susD-susC
185	MAG137	PUL16	NODE_7175_length_8485_cov_11.726453	2309	7427	susD-susC
186	MAG137	PUL17	NODE_7933_length_7854_cov_11.696628	2166	7786	susD-susC
187	MAG137	PUL18	NODE_8634_length_7355_cov_9.480274	3	5372	susC-susD
188	MAG137	PUL19	NODE_9440_length_6865_cov_12.940529	384	5244	susD-susC
189	MAG138	PUL1	NODE_1020_length_35847_cov_47.999162	14757	33222	susC-susD-unk-unk-unk-GH20-susC-susD-unk-GH33
190	MAG138	PUL2	NODE_10771_length_7491_cov_49.595750	2384	7450	susD-susC
191	MAG138	PUL3	NODE_1110_length_34340_cov_44.385854	27694	32712	susC-susD
192	MAG138	PUL4	NODE_13130_length_6497_cov_57.542689	1	4649	susD-susC
193	MAG138	PUL5	NODE_1368_length_30410_cov_47.535859	1	24480	CE7-susC-susD-unk-unk-GH26-GH5_4-GH26-GH130-GH5_2-GH94-unk-unk-susC
194	MAG138	PUL6	NODE_2013_length_24106_cov_51.314831	18873	23759	susD-susC
195	MAG138	PUL7	NODE_2080_length_23647_cov_50.165226	7154	11932	susC-susD
196	MAG138	PUL8	NODE_2313_length_22042_cov_50.851867	7781	18896	GH5_46-unk-GH16-unk-susD-susC
197	MAG138	PUL9	NODE_2483_length_21016_cov_49.621917	2818	16136	GH89-GH89-unk-unk-unk-unk-susD-susC
198	MAG138	PUL10	NODE_3140_length_18047_cov_50.992886	6056	10909	susC-susD
199	MAG138	PUL11	NODE_398_length_56003_cov_44.186495	9050	14151	susD-susC
200	MAG138	PUL12	NODE_4065_length_15087_cov_51.875000	9222	14608	susD-susC
201	MAG138	PUL13	NODE_4187_length_14761_cov_48.904733	9097	13775	susC-susD
202	MAG138	PUL14	NODE_4418_length_14228_cov_49.419389	589	11297	GH28-CE8;GH105-PL1_2-susC-susD
203	MAG138	PUL15	NODE_4808_length_13383_cov_52.365021	3498	9930	susC-susD-GH43_3
204	MAG138	PUL16	NODE_6334_length_11070_cov_45.662097	1575	6706	susC-susD
205	MAG138	PUL17	NODE_693_length_43196_cov_43.036763	24355	29108	susC-susD
206	MAG138	PUL18	NODE_760_length_41509_cov_51.236961	21640	26186	susC-susD
207	MAG142	PUL1	NODE_1293_length_25537_cov_25.554548	3	4847	susD-susC
208	MAG142	PUL2	NODE_1767_length_22012_cov_24.843057	5102	9648	susC-susD
209	MAG142	PUL3	NODE_2016_length_20524_cov_24.881382	3	20522	GH26-GH5_4-GH26-unk-unk-susD-susC-CE7;GH5_7-unk-GH31-GH2
210	MAG142	PUL4	NODE_2264_length_19306_cov_24.964314	7448	12301	susC-susD
211	MAG142	PUL5	NODE_2485_length_18332_cov_18.296383	1289	6399	susC-susD
212	MAG142	PUL6	NODE_2494_length_18296_cov_23.835700	2953	13661	susD-susC-PL1_2-CE8;GH105-GH28
213	MAG142	PUL7	NODE_2496_length_18287_cov_26.390632	8792	14178	susC-susD
214	MAG142	PUL8	NODE_2707_length_17554_cov_23.836676	7736	12514	susC-susD
215	MAG142	PUL9	NODE_3105_length_16221_cov_23.373314	10934	15376	susD-susC
216	MAG142	PUL10	NODE_3155_length_16048_cov_25.018633	962	14280	GH89-GH89-unk-unk-unk-unk-susD-susC
217	MAG142	PUL11	NODE_4473_length_13067_cov_25.349447	976	5654	susD-susC
218	MAG142	PUL12	NODE_4675_length_12727_cov_26.359927	3	4310	susD-susC
219	MAG142	PUL13	NODE_5305_length_11841_cov_23.809774	6751	11817	susD-susC
220	MAG142	PUL14	NODE_5313_length_11827_cov_18.167516	3	9906	GH97-unk-unk-susD-susC
221	MAG142	PUL15	NODE_5316_length_11823_cov_26.015296	1876	8308	GH43_3-susD-susC
222	MAG142	PUL16	NODE_7951_length_9133_cov_24.804142	3147	7811	susC-susD
223	MAG156	PUL1	NODE_2028_length_23992_cov_4.720558	2	23991	GH2-unk-unk-unk-unk-CE11-unk-unk-unk-GT51-unk-unk-susC-susD
224	MAG156	PUL2	NODE_256_length_69578_cov_6.156955	21762	41474	GH13-GH97-susC-susD-unk-unk-GH13_6-unk-GH77-GH53-GH13_14
225	MAG156	PUL3	NODE_458_length_52813_cov_4.988798	40980	45708	susD-susC
226	MAG156	PUL4	NODE_6101_length_11359_cov_5.769108	6461	11357	susD-susC
227	MAG156	PUL5	NODE_8662_length_8791_cov_5.275984	3106	8059	susD-susC
228	MAG160	PUL1	NODE_1012_length_32106_cov_72.857602	760	5743	susC-susD
229	MAG160	PUL2	NODE_12323_length_7702_cov_68.378057	3640	7702	susD-susC
230	MAG160	PUL3	NODE_14842_length_6802_cov_81.238032	216	5297	susC-susD
231	MAG160	PUL4	NODE_16461_length_6337_cov_59.337631	1522	6335	susD-susC
232	MAG160	PUL5	NODE_1669_length_24757_cov_80.457453	20163	24729	susD-susC
233	MAG160	PUL6	NODE_1713_length_24409_cov_83.131149	4159	8487	susD-susC
234	MAG160	PUL7	NODE_1750_length_24157_cov_82.136960	12580	17366	susC-susD
235	MAG160	PUL8	NODE_17517_length_6083_cov_145.182814	2	4221	susD-susC
236	MAG160	PUL9	NODE_204_length_64277_cov_77.834745	44716	52690	GH32-unk-susD-susC
237	MAG160	PUL10	NODE_2326_length_20721_cov_76.695103	10060	20453	susC-susD-susC-susD
238	MAG160	PUL11	NODE_2339_length_20654_cov_84.354240	3110	17228	GH43_24-susC-susD-GH154-GH105-unk-GH31
239	MAG160	PUL12	NODE_2565_length_19725_cov_69.767921	13562	18563	susD-susC
240	MAG160	PUL13	NODE_2964_length_18184_cov_72.093772	12672	17940	susC-susD
241	MAG160	PUL14	NODE_3003_length_18099_cov_73.839836	6217	17667	susC-susD-unk-unk-unk-GH26;GH5_4
242	MAG160	PUL15	NODE_3204_length_17404_cov_85.238400	11576	17225	susC-susD
243	MAG160	PUL16	NODE_334_length_51288_cov_76.377920	36261	41881	susC-susD
244	MAG160	PUL17	NODE_366_length_49439_cov_75.603475	4274	9267	susC-susD
245	MAG160	PUL18	NODE_366_length_49439_cov_75.603475	10165	29179	GH51-unk-susC-susD-unk-GH43_4-unk-unk-unk-unk-PL10_1
246	MAG160	PUL19	NODE_387_length_48240_cov_72.272450	12586	17704	susD-susC
247	MAG160	PUL20	NODE_387_length_48240_cov_72.272450	20772	26256	susD-susC
248	MAG160	PUL21	NODE_410_length_46925_cov_77.280158	12576	25893	GH10-unk-susD-susC-susD-susC
249	MAG160	PUL22	NODE_559_length_40820_cov_80.452741	14318	19178	susC-susD
250	MAG160	PUL23	NODE_720_length_37469_cov_75.159486	14050	26109	GH92-susD-susC-GH28-GH89
251	MAG160	PUL24	NODE_7450_length_10683_cov_84.060218	2	3728	susD-susC
252	MAG160	PUL25	NODE_84_length_89325_cov_75.833584	17634	22821	susD-susC
253	MAG166	PUL1	NODE_2048_length_22133_cov_6.508379	6246	15897	GH97-unk-unk-susD-susC
254	MAG166	PUL2	NODE_3209_length_17395_cov_5.581257	2	4002	susD-susC
255	MAG166	PUL3	NODE_3271_length_17220_cov_5.768482	123	5342	susD-susC
256	MAG166	PUL4	NODE_4411_length_14545_cov_6.016494	3778	10742	CE1-unk-susD-susC
257	MAG166	PUL5	NODE_8941_length_9516_cov_6.304408	2	8002	PL29-susD-susC
258	MAG167	PUL1	NODE_1043_length_31399_cov_21.043677	3768	17231	susC-susD-unk-unk-unk-GH3
259	MAG167	PUL2	NODE_1058_length_31209_cov_20.704500	12845	17861	susD-susC
260	MAG167	PUL3	NODE_1058_length_31209_cov_20.704500	24252	29335	susC-susD
261	MAG167	PUL4	NODE_13951_length_5710_cov_17.450398	400	5285	susC-susD
262	MAG167	PUL5	NODE_1444_length_26383_cov_21.703548	3	22815	GH43_3-unk-unk-unk-GH76-susC-susD-unk-unk-unk-GH92
263	MAG167	PUL6	NODE_1768_length_23321_cov_22.448552	1856	8407	susC-susD-GH32
264	MAG167	PUL7	NODE_2167_length_20556_cov_22.651237	10434	14967	susC-susD
265	MAG167	PUL8	NODE_217_length_63659_cov_24.571206	9553	19741	susD-susC-unk-unk-GT2_Glycos_transf_2
266	MAG167	PUL9	NODE_236_length_62084_cov_22.352690	34716	39383	susD-susC
267	MAG167	PUL10	NODE_2391_length_19322_cov_21.117662	10211	15313	susC-susD
268	MAG167	PUL11	NODE_2521_length_18705_cov_23.528901	1546	8674	GH20-unk-susC-susD
269	MAG167	PUL12	NODE_2607_length_18309_cov_27.156404	1437	13916	GH97-GH31-GH66-unk-susD-susC
270	MAG167	PUL13	NODE_2743_length_17682_cov_24.203665	1	9798	GH97-unk-unk-unk-susC-susD
271	MAG167	PUL14	NODE_3146_length_16184_cov_22.310311	3334	9768	GH43_3-susD-susC
272	MAG167	PUL15	NODE_394_length_49974_cov_22.201386	5762	15842	susC-unk-unk-susD-susC
273	MAG167	PUL16	NODE_394_length_49974_cov_22.201386	24067	28945	susC-susD
274	MAG167	PUL17	NODE_510_length_44787_cov_23.552915	5389	19818	susD-susC-GH92-unk-GH92
275	MAG167	PUL18	NODE_570_length_42259_cov_23.200408	2528	13248	GH93-unk-unk-unk-unk-susD-susC
276	MAG167	PUL19	NODE_592_length_41465_cov_21.749940	29957	34749	susD-susC
277	MAG167	PUL20	NODE_671_length_38556_cov_20.505571	13638	30125	GH20-unk-unk-unk-unk-susC-susD-susD-susC
278	MAG167	PUL21	NODE_806_length_35801_cov_21.971270	3099	8165	susD-susC
279	MAG167	PUL22	NODE_857_length_34792_cov_23.548781	8977	14196	susC-susD
280	MAG167	PUL23	NODE_86_length_96805_cov_23.361023	36239	63913	GH33-GH97-GH13-GH13-GH13_10-unk-unk-susD-susC-unk-unk-unk-GH77-unk-unk-unk-GT2_Glycos_transf_2
281	MAG169	PUL1	NODE_2713_length_17538_cov_19.200709	12659	17383	susC-susD
282	MAG169	PUL2	NODE_3037_length_16401_cov_17.429096	3	4725	susD-susC
283	MAG174	PUL1	NODE_1121_length_27802_cov_8.029517	18168	22732	susD-susC
284	MAG174	PUL2	NODE_1201_length_26665_cov_6.906126	9261	24707	GH3-unk-susC-susD-GH43_7-unk-GH43_7-GH10
285	MAG174	PUL3	NODE_12361_length_5780_cov_7.388996	70	5126	susC-susD
286	MAG174	PUL4	NODE_1305_length_25290_cov_7.814860	2	13823	susC-susD-GH115-unk-unk-unk-GH67
287	MAG174	PUL5	NODE_1551_length_22960_cov_7.902991	4973	14774	susC-susD-susC-susD
288	MAG174	PUL6	NODE_160_length_71752_cov_7.483256	38867	47128	susD-susC-unk-GH43_2
289	MAG174	PUL7	NODE_1730_length_21497_cov_8.628020	2106	6850	susD-susC
290	MAG174	PUL8	NODE_2059_length_19418_cov_8.182565	1041	5477	susC-susD
291	MAG174	PUL9	NODE_2091_length_19265_cov_7.638938	11977	16812	susC-susD
292	MAG174	PUL10	NODE_2987_length_15150_cov_6.851871	3009	8164	susC-susD
293	MAG174	PUL11	NODE_3851_length_12845_cov_6.010633	5375	11990	GH29-susD-susC
294	MAG174	PUL12	NODE_605_length_38310_cov_7.690184	17066	25845	susC-susD-GH2
295	MAG174	PUL13	NODE_6753_length_8683_cov_7.993046	2021	7039	susC-susD
296	MAG174	PUL14	NODE_698_length_35471_cov_7.543229	17030	35465	GH43_7-unk-GH3-unk-unk-unk-unk-susC-susD-CE1
297	MAG174	PUL15	NODE_879_length_31656_cov_5.803487	1957	25434	CE10-CE10-GH54-unk-GH43_5-susC-susD-unk-unk-unk-susC-susD
298	MAG178	PUL1	NODE_3797_length_15940_cov_5.327479	4502	9226	susD-susC
299	MAG178	PUL2	NODE_4068_length_15157_cov_5.452986	10683	15156	susD-susC
300	MAG180	PUL1	NODE_1993_length_22488_cov_12.510587	9961	14739	susC-susD
301	MAG180	PUL2	NODE_2212_length_21273_cov_13.521821	1196	5742	susC-susD
302	MAG180	PUL3	NODE_3423_length_16826_cov_11.655834	1819	15143	GH89-GH89-unk-unk-unk-unk-susD-susC
303	MAG180	PUL4	NODE_4418_length_14521_cov_14.000760	4484	9870	susD-susC
304	MAG180	PUL5	NODE_4530_length_14326_cov_12.656086	3000	14326	susD-susC-GH5_7;CE7-unk-GH31
305	MAG180	PUL6	NODE_4897_length_13741_cov_10.587462	3	7660	GH105-PL1_2-susC-susD
306	MAG180	PUL7	NODE_599_length_39996_cov_13.433615	8436	13325	susC-susD
307	MAG180	PUL8	NODE_6058_length_12114_cov_12.622440	6946	12012	susD-susC
308	MAG180	PUL9	NODE_6354_length_11768_cov_12.078716	7004	11767	susD-susC
309	MAG180	PUL10	NODE_743_length_36964_cov_12.987076	22675	33790	GH5_46-unk-GH16-unk-susD-susC
310	MAG180	PUL11	NODE_786_length_35869_cov_12.446222	6438	16437	susC-susD-unk-unk-GH23
311	MAG180	PUL12	NODE_9261_length_9283_cov_14.470850	1000	7432	susC-susD-GH43_3
312	MAG180	PUL13	NODE_9332_length_9238_cov_10.451160	4266	8688	susD-susC
313	MAG185	PUL1	NODE_1076_length_31300_cov_6.598272	13658	29482	susC-susD-unk-unk-susC-unk-GH30_8
314	MAG185	PUL2	NODE_11832_length_7908_cov_6.957851	3	4230	susD-susC
315	MAG185	PUL3	NODE_14274_length_6974_cov_6.066195	2029	6786	susC-susD
316	MAG185	PUL4	NODE_15362_length_6643_cov_6.128567	1068	6183	susD-susC
317	MAG185	PUL5	NODE_16971_length_6216_cov_7.163447	229	5460	susC-susD
318	MAG185	PUL6	NODE_25217_length_4746_cov_5.413558	494	4744	susD-susC
319	MAG185	PUL7	NODE_2549_length_19796_cov_6.049187	4529	17525	susC-susD-unk-unk-susC
320	MAG185	PUL8	NODE_3063_length_17889_cov_6.264719	363	12647	GH43_4-unk-susD-susC-unk-GH51
321	MAG185	PUL9	NODE_5712_length_12532_cov_7.292538	6121	10744	susD-susC
322	MAG185	PUL10	NODE_6488_length_11638_cov_7.322973	1436	6625	susC-susD
323	MAG188	PUL1	NODE_1395_length_27105_cov_14.690832	9191	26501	GH2;CBM57-GH31-unk-unk-unk-unk-susD-susC-GH28
324	MAG188	PUL2	NODE_1787_length_23878_cov_17.076145	13465	18543	susD-susC
325	MAG188	PUL3	NODE_2275_length_20965_cov_18.286322	1362	20964	GH2-unk-unk-CE7;GH5_7-susC-susD-unk-unk-GH26-GH5_4-GH26
326	MAG188	PUL4	NODE_3478_length_16686_cov_11.647886	307	10773	GH3-CE1-CE1-unk-susD-susC
327	MAG188	PUL5	NODE_3655_length_16243_cov_13.077279	4670	12895	GT2_Glycos_transf_2-unk-susD-susC
328	MAG188	PUL6	NODE_3678_length_16162_cov_17.485565	1971	13569	CE10-unk-GH13-unk-susC-susD
329	MAG188	PUL7	NODE_5098_length_13391_cov_13.291842	2456	13391	susC-susD-GH144-CE1-unk-GH125
330	MAG188	PUL8	NODE_5283_length_13091_cov_19.606321	1838	13089	susC-susD-unk-GH16-unk-GH5_46
331	MAG188	PUL9	NODE_6976_length_11124_cov_17.989520	2374	10167	susC-susD-unk-unk-GT2_Glycos_transf_2
332	MAG188	PUL10	NODE_927_length_33360_cov_18.235100	4969	9829	susC-susD
333	MAG189	PUL1	NODE_1108_length_28015_cov_21.059621	7549	19178	CBM32-susD-susC-susD-susC
334	MAG189	PUL2	NODE_1200_length_26675_cov_21.521563	21708	26615	susD-susC
335	MAG189	PUL3	NODE_15355_length_4977_cov_19.969118	276	4977	susC-susD
336	MAG189	PUL4	NODE_2011_length_19641_cov_21.011079	2725	14137	GH28-CE12;CE8-GH105-PL1_2-susC-susD
337	MAG189	PUL5	NODE_3376_length_14046_cov_20.051247	4895	11473	susC-susD-GH32
338	MAG189	PUL6	NODE_3403_length_13974_cov_16.346577	2575	7130	susC-susD
339	MAG189	PUL7	NODE_3500_length_13703_cov_20.732562	6096	10645	susC-susD
340	MAG189	PUL8	NODE_630_length_37530_cov_20.623242	7952	12394	susC-susD
341	MAG189	PUL9	NODE_6568_length_8875_cov_21.830839	3591	8782	susD-susC
342	MAG189	PUL10	NODE_7137_length_8400_cov_19.473457	102	4512	susC-susD
343	MAG198	PUL1	NODE_1038_length_29243_cov_4.572016	11697	16425	susD-susC
344	MAG198	PUL2	NODE_1982_length_19858_cov_4.447861	959	6974	susC-susC-susD
345	MAG199	PUL1	NODE_1050_length_35381_cov_17.199909	16687	21623	susC-susD
346	MAG199	PUL2	NODE_10685_length_7533_cov_23.541990	1	7531	susC-susD-unk-GH32
347	MAG199	PUL3	NODE_1102_length_34425_cov_16.446698	11204	15690	susD-susC
348	MAG199	PUL4	NODE_1279_length_31637_cov_18.031917	6169	25178	GH5_21-susC-susD-unk-susD-unk-unk-unk-GH10
349	MAG199	PUL5	NODE_1504_length_28768_cov_18.126215	3	28734	CE6-GH10;CE1-CE1;GH43_29;CBM6-susC-susD-GH3-unk-GH2-unk-unk-unk-susC-susD-unk-CE1;CE10-GH10
350	MAG199	PUL6	NODE_2115_length_23419_cov_18.436526	12155	21640	GH53-unk-susC-susD
351	MAG199	PUL7	NODE_2203_length_22859_cov_17.427951	1	12653	GH23-unk-CE8-susC-susD-unk-CE7
352	MAG199	PUL8	NODE_23431_length_4321_cov_19.402250	3	4321	susD-susC
353	MAG199	PUL9	NODE_25038_length_4124_cov_15.859916	1	4123	susC-susD
354	MAG199	PUL10	NODE_2962_length_18695_cov_17.578058	2	4093	susD-susC
355	MAG199	PUL11	NODE_3056_length_18328_cov_17.869096	3853	8616	susC-susD
356	MAG199	PUL12	NODE_3274_length_17510_cov_17.451905	4770	15818	susC-unk-unk-unk-susD-susC
357	MAG199	PUL13	NODE_368_length_58424_cov_18.140263	14331	30882	susC-susD-susC-susD-unk-unk-unk-GH2
358	MAG199	PUL14	NODE_6184_length_11248_cov_14.333869	2098	7147	susC-susD
359	MAG199	PUL15	NODE_657_length_44284_cov_20.126184	31566	36484	susD-susC
360	MAG199	PUL16	NODE_657_length_44284_cov_20.126184	38673	43189	susC-susD
361	MAG199	PUL17	NODE_7628_length_9603_cov_16.837139	3025	8035	susC-susD
362	MAG199	PUL18	NODE_7776_length_9473_cov_15.750796	3378	8676	susD-susC
363	MAG199	PUL19	NODE_957_length_36740_cov_18.575930	508	5675	susC-susD
364	MAG207	PUL1	NODE_12875_length_7465_cov_40.973279	2347	7431	susD-susC
365	MAG207	PUL2	NODE_14776_length_6822_cov_64.412886	2333	6822	susD-susC
366	MAG207	PUL3	NODE_15181_length_6696_cov_41.412137	400	5374	susC-susD
367	MAG207	PUL4	NODE_1810_length_23718_cov_43.082111	2840	7583	susD-susC
368	MAG207	PUL5	NODE_3431_length_16807_cov_42.605898	4655	9779	susD-susC
369	MAG207	PUL6	NODE_6983_length_11118_cov_43.181958	2845	11117	susC-susD-unk-PL1_2
370	MAG212	PUL1	NODE_1091_length_27477_cov_5.496864	19748	24254	susD-susC
371	MAG212	PUL2	NODE_1601_length_22489_cov_5.534457	5900	10342	susC-susD
372	MAG212	PUL3	NODE_2876_length_15729_cov_5.745183	8467	15045	GH32-susD-susC
373	MAG212	PUL4	NODE_3179_length_14801_cov_5.105113	3694	13541	susD-susC-unk-unk-unk-susC
374	MAG212	PUL5	NODE_3607_length_13661_cov_5.596281	7439	11994	susD-susC
375	MAG212	PUL6	NODE_456_length_40474_cov_5.768772	5957	17586	CBM32-susD-susC-susD-susC
376	MAG212	PUL7	NODE_586_length_36344_cov_5.290391	1	26208	GH29-unk-unk-unk-GH5_13-unk-unk-unk-GH77-GH97-GH13-unk-GH13-unk-susD-susC
377	MAG212	PUL8	NODE_5903_length_9918_cov_5.565548	1045	8442	GH20-unk-susC-susD
378	MAG212	PUL9	NODE_9080_length_7351_cov_5.503701	2374	7124	susC-susD
379	MAG216	PUL1	NODE_1326_length_25664_cov_11.108985	2417	11957	susD-susC-susC-susD
380	MAG216	PUL2	NODE_532_length_40887_cov_11.165336	15647	20375	susC-susD
381	MAG217	PUL1	NODE_1234_length_29055_cov_39.096655	67	15630	GH43_7-unk-GH3-GH43_2;GH8-unk-unk-susD-susC
382	MAG217	PUL2	NODE_1560_length_25633_cov_39.055712	346	22719	GH2-unk-GH106-GH2-unk-unk-unk-unk-PL1_2-susD-susC
383	MAG223	PUL1	NODE_2400_length_21490_cov_13.650618	2636	10391	susD-susC-unk-GT9
384	MAG232	PUL1	NODE_1282_length_31169_cov_11.781674	26251	31061	susC-susD
385	MAG232	PUL2	NODE_1950_length_24362_cov_10.861604	11379	16082	susC-susD
386	MAG232	PUL3	NODE_2750_length_19699_cov_9.406536	12341	18956	GH29-susD-susC
387	MAG232	PUL4	NODE_2864_length_19166_cov_10.570928	8418	13253	susC-susD
388	MAG232	PUL5	NODE_343_length_56929_cov_11.731090	38875	47145	susD-susC-unk-GH43_2
389	MAG232	PUL6	NODE_380_length_54679_cov_11.192095	2513	17597	CE1;CE10-GH43_10-CE1-susD-susC-susD-susC
390	MAG232	PUL7	NODE_4440_length_14162_cov_9.972709	2946	7551	susC-susD
391	MAG232	PUL8	NODE_595_length_45158_cov_10.088553	384	5036	susC-susD
392	MAG232	PUL9	NODE_868_length_37927_cov_11.372095	19637	24073	susC-susD
393	MAG232	PUL10	NODE_896_length_37248_cov_11.683059	2016	25391	GH97-CE15-GH31-unk-unk-GH43_4-susD-susC-unk-unk-unk-unk-GH164
394	MAG233	PUL1	NODE_4184_length_13911_cov_4.855514	3086	11889	susD-susC-unk-GH78;CBM67
395	MAG240	PUL1	NODE_1358_length_22863_cov_16.494607	34	22518	GH29-unk-susC-unk-susD-susC-unk-unk-GT51
396	MAG240	PUL2	NODE_2442_length_16480_cov_16.830624	3342	8291	susD-susC
397	MAG242	PUL1	NODE_1442_length_24284_cov_6.215692	138	4990	susC-susD
398	MAG242	PUL2	NODE_6905_length_9985_cov_6.446727	259	7364	susD-susC-GH159;GH43_18
399	MAG242	PUL3	NODE_952_length_29699_cov_6.284442	17168	29513	CE1-unk-unk-unk-susD-susC-GH2
400	MAG250	PUL1	NODE_5333_length_10081_cov_10.872631	135	10081	GH128-unk-susD-susC-CBM32
401	MAG250	PUL2	NODE_536_length_35375_cov_10.421404	27643	32324	susC-susD
402	MAG250	PUL3	NODE_797_length_29752_cov_11.204196	13311	18434	susD-susC
403	MAG259	PUL1	NODE_10027_length_8148_cov_4.268380	3537	8147	susC-susD
404	MAG259	PUL2	NODE_14267_length_6319_cov_4.511175	1787	6317	susC-susD
405	MAG259	PUL3	NODE_1668_length_26998_cov_5.597743	184	7592	susC-unk-susC-susD
406	MAG259	PUL4	NODE_21368_length_4728_cov_5.512733	1	3311	susC-susD
407	MAG259	PUL5	NODE_2650_length_20110_cov_4.697831	1	19328	GH43_10-unk-GH88-unk-GH97-unk-unk-unk-susD-susC
408	MAG259	PUL6	NODE_3602_length_16495_cov_4.666180	2997	15310	susC-susC-susD-unk-PL33;GH105
409	MAG259	PUL7	NODE_4470_length_14271_cov_4.650886	4222	8697	susC-susD
410	MAG259	PUL8	NODE_5187_length_13015_cov_4.532485	6139	13013	susC-susD-unk-CE1
411	MAG259	PUL9	NODE_5365_length_12753_cov_4.505670	593	7103	GH43_3-susD-susC
412	MAG259	PUL10	NODE_6118_length_11702_cov_4.268653	3071	7847	susC-susD
413	MAG259	PUL11	NODE_7219_length_10360_cov_4.783406	1453	6183	susC-susD
414	MAG269	PUL1	NODE_1051_length_31570_cov_10.427066	4008	15751	susC-unk-unk-susD-susC
415	MAG269	PUL2	NODE_115_length_79838_cov_11.459170	27470	50592	susC-unk-unk-susD-susC-unk-unk-PL11_1
416	MAG269	PUL3	NODE_283_length_55487_cov_10.937293	3	35471	GH2-unk-unk-unk-unk-GH128-unk-susC-unk-unk-susD-susC-unk-GH43_19;GH51
417	MAG269	PUL4	NODE_311_length_53406_cov_11.821840	10720	20386	GH97-unk-unk-susD-susC
418	MAG269	PUL5	NODE_3366_length_16982_cov_11.512731	9728	14994	susD-susC
419	MAG269	PUL6	NODE_3687_length_16140_cov_12.119179	3225	16139	susD-susC-unk-unk-unk-GH77-GH97
420	MAG269	PUL7	NODE_422_length_46265_cov_13.526206	19426	41364	susC-unk-unk-unk-unk-GT19-unk-unk-unk-unk-GH23-unk-CE8-susC-susD
421	MAG269	PUL8	NODE_8345_length_9952_cov_6.210064	297	6613	susC-susD-GH136
422	MAG269	PUL9	NODE_880_length_34127_cov_11.998738	274	24700	susC-susD-unk-unk-susC-unk-unk-unk-unk-GH95
423	MAG269	PUL10	NODE_921_length_33504_cov_12.671918	10807	29684	GH28-unk-GH88-unk-unk-unk-susC-susD-unk-GH32
424	MAG277	PUL1	NODE_2948_length_18818_cov_4.891275	6604	14415	susC-susD-unk-CE14
425	MAG277	PUL2	NODE_5835_length_11715_cov_4.795026	784	11589	GH3-GH144-unk-unk-susD-susC
426	MAG279	PUL1	NODE_1296_length_30990_cov_25.871860	2963	7691	susD-susC
427	MAG279	PUL2	NODE_5026_length_12977_cov_26.830444	997	10541	susD-susC-susC-susD
428	MAG288	PUL1	NODE_2920_length_15599_cov_10.091997	1083	12029	GH16-GH16-GH128-GH16-unk-susD-susC
429	MAG292	PUL1	NODE_14395_length_6280_cov_4.864739	2	6280	susC-susC-susD
430	MAG292	PUL2	NODE_4355_length_14509_cov_5.111111	10879	14509	susD-susC
431	MAG296	PUL1	NODE_2764_length_19652_cov_9.452467	6661	11520	susC-susD
432	MAG296	PUL2	NODE_2956_length_18784_cov_14.292381	3482	18648	susC-susD-unk-unk-susC-susD
433	MAG296	PUL3	NODE_3298_length_17345_cov_14.766802	4773	9338	susD-susC
434	MAG296	PUL4	NODE_4202_length_14714_cov_13.437615	6493	11456	susD-susC
435	MAG296	PUL5	NODE_7167_length_10036_cov_9.896203	1541	6370	susD-susC
436	MAG296	PUL6	NODE_935_length_36379_cov_14.288817	21313	34178	susC-susD-unk-unk-susC
437	MAG300	PUL1	NODE_3783_length_15981_cov_15.051802	101	7940	susD-susC-CBM32
438	MAG300	PUL2	NODE_621_length_45356_cov_13.397144	15706	25843	GH97-GH66-unk-susD-susC
439	MAG305	PUL1	NODE_14925_length_5948_cov_10.649754	3	4082	susD-susC
440	MAG305	PUL2	NODE_2659_length_20120_cov_10.398804	1643	12859	susC-susD-GH30_4-GH2-GH30_4
441	MAG305	PUL3	NODE_2706_length_19861_cov_9.788751	4913	10051	susC-susD
442	MAG305	PUL4	NODE_6712_length_10614_cov_6.805000	910	10431	GH43_24-unk-susC-susD-unk-GH16
443	MAG305	PUL5	NODE_7729_length_9508_cov_10.829684	2441	7247	susD-susC
444	MAG305	PUL6	NODE_8121_length_9202_cov_4.654969	3232	8157	susC-susD
445	MAG313	PUL1	NODE_2148_length_19216_cov_6.027713	2410	13211	susC-unk-susD-susC
446	MAG313	PUL2	NODE_6260_length_9403_cov_5.949936	4550	9403	susD-susC
447	MAG319	PUL1	NODE_13792_length_6280_cov_5.352450	424	5155	susC-susD
448	MAG319	PUL2	NODE_1908_length_25026_cov_4.629891	22	14248	GH13-unk-GH13-unk-susD-susC
449	MAG319	PUL3	NODE_2369_length_21636_cov_5.004865	17622	21635	susD-susC
450	MAG319	PUL4	NODE_29703_length_3661_cov_5.170826	3	3474	susD-susC
451	MAG319	PUL5	NODE_4740_length_13514_cov_4.895683	6158	10707	susC-susD
452	MAG319	PUL6	NODE_5899_length_11628_cov_5.063337	3	11537	susC-susD-unk-GH66-GH31-GH97
